# Supplementary material for: Global mapping of transcription start sites and promoter motifs in the symbiotic α-proteobacterium Sinorhizobium meliloti 1021
Source: BMC Genomics. 2013 Mar 7;14:156. doi: 10.1186/1471-2164-14-156 (PMC3616915; doi:10.1186/1471-2164-14-156)
Supplement: Additional file 2: Table S1 — - TSS associated with tRNAs, repeat sequences, and transposable elements; Table S2- TSS associated with CDS, sRNAs, and asRNA; Table S3- Summary of newly identified and reannotated open reading frames; Table S4- Comparison of experimentally validated and predicted operons to transcription start site (TSS) data; Table S5- Comparison of RNAseq TSS to previously published TSS. [file 1471-2164-14-156-S2.xlsx]

## Sheet: S1 repeats
Table S1. Transcription start sites (TSS) associated with tRNAs, repeat sequences, and transposable elements. See text for descriptions of TSS categories.
TSS INFORMATION									ASSOCIATED GENE								TRANSCRIPT INFORMATION (Schlueter et al. 2010)
TSS_id	Position		Strand	Replicon	Category	First 3 nt	Distance to start codon	Coverage	Gene id	Type	Position		Strand	Gene product (protein-coding genes)	COG	Target gene of asRNA	RNA id	Strand	Position		Category
SMa_TSS0038	15633	15733	+	NC_003037	mTSS	GTG	83	1933	SMa0022	tRNA	15716	15807	+
SMa_TSS0522	193901	193997	-	NC_003037	seTSS	CCT		43	SMa0360	transposase	193804	194493	-	putative transposase	L
SMa_TSS0524	194421	194517	-	NC_003037	mTSS	GAC	24	57	SMa0360	transposase	193804	194493	-	putative transposase	L
SMa_TSS0543	208760	208856	-	NC_003037	mTSS	AAG	68	96	SMa0384	repeat_transposase	207586	208788	-	TRm3 transposase	L
SMa_TSS0581	221184	221281	+	NC_003037	pmTSS	GCC	254	52	SMa0405	transposase	221438	221725	+	transposase, fragment	L
SMa_TSS0626	236812	236909	-	NC_003037	seTSS	GCG		299	SMa0444	repeat_transposase	236878	237708	-	TRm1b transposase	L
SMa_TSS0628	237926	238022	-	NC_003037	seTSS	CTG		31	SMa0445	repeat_transposase	237705	238097	-	TRm1a transposase	L
SMa_TSS0911	345114	345211	+	NC_003037	pmTSS	TAG	293	135	SMa0643	transposase	345407	345667	+	transposase, fragment	L
SMa_TSS0917	349174	349272	-	NC_003037	mTSS	ACT	23	201	SMa0656	repeat_transposase	348248	349249	-	TRm24 transposase	L
SMa_TSS1136	424854	424950	-	NC_003037	seTSS	TCG		56	SMa0779	repeat_transposase	424190	425086	-	transposase, fragment	L
SMa_TSS1137	428230	428327	+	NC_003037	seTSS	AAA		218	AE006469_new_432	repeat_unit	424972	428289	+
SMa_TSS1138	428257	428353	+	NC_003037	seTSS	ATC		121	AE006469_new_432	repeat_unit	424972	428289	+
SMa_TSS1230	465335	465432	+	NC_003037	mTSS	TTG	28	92	SMa0846	repeat_transposase	465363	465620	+	transposase, fragment	L
SMa_TSS1243	475669	475766	+	NC_003037	pmTSS	ACT	290	243	SMa0861	repeat_transposase	475959	476840	+	transposase, fragment	L
SMa_TSS1244	475822	475919	+	NC_003037	mTSS	ATG	137	254	SMa0861	repeat_transposase	475959	476840	+	transposase, fragment	L
SMa_TSS1245	475906	476005	+	NC_003037	mTSS	GTG	53	1210	SMa0861	repeat_transposase	475959	476840	+	transposase, fragment	L
SMa_TSS1246	475932	476029	+	NC_003037	mTSS	ACC	27	77	SMa0861	repeat_transposase	475959	476840	+	transposase, fragment	L
SMa_TSS1247	475954	476052	+	NC_003037	seTSS	TTG	5	83	SMa0861	repeat_transposase	475959	476840	+	transposase, fragment	L
SMa_TSS1248	476386	476483	+	NC_003037	seTSS	GTG		112	SMa0861	repeat_transposase	475959	476840	+	transposase, fragment	L
SMa_TSS1364	544625	544721	-	NC_003037	mTSS	TGC	105	53	SMa0976	repeat_transposase	543828	544616	-	TRm3 transposase fragment	L
SMa_TSS1472	585994	586090	+	NC_003037	seTSS	GTG		129	SMa1070	repeat_transposase	584979	586571	+	TRm23a transposase	L
SMa_TSS1473	587225	587322	+	NC_003037	seTSS	CGC		158	SMa1073	repeat_transposase	586541	587278	+	TRm23b IS ATP-binding protein	L
SMa_TSS1474	587311	587412	+	NC_003037	seTSS	GCC		144	AE006469_new_602	tr_repeat_unit	584809	587403	+
SMa_TSS2549	1011758	1011854	-	NC_003037	seTSS	GCC		211	SMa1787	transposase	1011513	1011938	-	transposase, fragment	L
SMa_TSS2550	1011860	1011959	-	NC_003037	mTSS	ATT	21	1637	SMa1787	transposase	1011513	1011938	-	transposase, fragment	L
SMa_TSS2664	1067883	1067980	-	NC_003037	seTSS	ATC		194	SMa1878	repeat_transposase	1067876	1068031	-	transposase, fragment
SMa_TSS2860	1157053	1157151	+	NC_003037	seTSS	CTA		167	SMa2045	repeat_transposase	1156613	1157086	+	TRm2011-2b transposase	L
SMa_TSS3002	1228765	1228862	-	NC_003037	mTSS	AAC	97	78	SMa2191	transposase	1228391	1228765	-	transposase, fragment	L
SMb_TSS0151	73165	73261	-	NC_003078	seTSS	GCG		41	SMb20064	transposase	72974	73420	-	putative transposase protein
SMb_TSS0156	73582	73680	-	NC_003078	pmTSS	GTT	260	1281	SMb20064	transposase	72974	73420	-	putative transposase protein			SmelBR005	-	73615	73680	trans-encoded sRNA
SMb_TSS0157	73586	73683	-	NC_003078	pmTSS	GGC	263	73	SMb20064	transposase	72974	73420	-	putative transposase protein
SMb_TSS1030	569891	569989	-	NC_003078	lmTSS	ATG	0	418	SMb20541	transposase	568337	569989	-	putative transposase	L
SMb_TSS1031	570893	570991	-	NC_003078	mTSS	AGA	146	107	SMb20543	transposase	570402	570845	-	putative transposase	L
SMb_TSS1032	570913	571009	-	NC_003078	pmTSS	CTT	164	95	SMb20543	transposase	570402	570845	-	putative transposase	L
SMb_TSS1249	617720	617817	+	NC_003078	seTSS	GCC		86	SMb20827	transposase	617618	618205	+	putative transposase, probably encoded by an unidentified IS element protein	L
SMb_TSS1371	674558	674657	+	NC_003078	mTSS	AGC	16	70	SMb21661	repeat_transposase	674574	674957	+	putative transposase of insertion sequence ISRm10-1, orfA protein	L
SMb_TSS1372	674561	674658	+	NC_003078	seTSS	GAA	13	62	SMb21661	repeat_transposase	674574	674957	+	putative transposase of insertion sequence ISRm10-1, orfA protein	L
SMb_TSS1373	677085	677182	+	NC_003078	seTSS	TGG		120	SMb21046	repeat_transposase	676928	677401	+	putative transposase of insertion sequence ISRm10-1, orfB C-terminus protein	L
SMb_TSS1374	677110	677207	+	NC_003078	seTSS	GCC		35	SMb21046	repeat_transposase	676928	677401	+	putative transposase of insertion sequence ISRm10-1, orfB C-terminus protein	L
SMb_TSS1538	723280	723381	+	NC_003078	lmTSS	ATG	0	836	SMb21085	transposase	723280	724932	+	putative transposase	L
SMb_TSS2850	1315147	1315244	+	NC_003078	mTSS	ACA	35	394	SM_b21712	tRNA	1315182	1315258	+
SMb_TSS2851	1315282	1315378	-	NC_003078	seTSS	ATA		214	SMb20905	transposase	1315297	1316469	-	putative transposase protein	L
SMb_TSS3201	1447192	1447288	-	NC_003078	mTSS	TTA	42	70	AL591985_new_1389	repeat_unit	1447204	1447246	-
SMb_TSS3332	1511806	1511904	-	NC_003078	mTSS	ATC	88	63	AL591985_new_1457	repeat_unit	1511776	1511816	-
SMc_TSS00102	48755	48852	+	NC_003047	mTSS	AGT	9	61	AL591688_new;_49	repeat_unit	48764	48808	+
SMc_TSS00103	48758	48855	+	NC_003047	mTSS	TGA	6	48	AL591688_new;_49	repeat_unit	48764	48808	+
SMc_TSS00111	51106	51203	-	NC_003047	mTSS	ATG	13	55	AL591688_new;_52	repeat_unit	51142	51190	-
SMc_TSS00152	71045	71142	+	NC_003047	mTSS	GCA	40	77	SMc04585	repeat_unit	71085	71143	+
SMc_TSS00272	147231	147328	+	NC_003047	seTSS	GTG		69	SMc04871	repeat_unit	147135	147588	+
SMc_TSS00373	191327	191424	+	NC_003047	mTSS	CTG	55	147	AL591688_new;_205	repeat_unit	191382	191430	+
SMc_TSS00374	191342	191439	+	NC_003047	mTSS	AAT	40	204	AL591688_new;_205	repeat_unit	191382	191430	+
SMc_TSS00375	191361	191463	+	NC_003047	mTSS	ACA	21	77	AL591688_new;_205	repeat_unit	191382	191430	+
SMc_TSS00498	252846	252945	-	NC_003047	mTSS	GCA	73	38	AL591688_new;_274	repeat_unit	252813	252872	-
SMc_TSS00581	285961	286058	-	NC_003047	mTSS	GGG	0	94	SMc00435	tRNA	285983	286058	-
SMc_TSS00582	286019	286116	-	NC_003047	mTSS	ACT	58	2755	SMc00435	tRNA	285983	286058	-
SMc_TSS00623	294299	294397	+	NC_003047	mTSS	GTC	3	185	SMc00434	tRNA	294302	294388	+
SMc_TSS00629	299104	299204	+	NC_003047	mTSS	ATT	133	85	SMc00343	repeat_transposase	299237	300409	+	Putative transposase	L
SMc_TSS00630	300382	300478	+	NC_003047	seTSS	ACA		145	SMc00343	repeat_transposase	299237	300409	+	Putative transposase	L
SMc_TSS00657	309865	309962	-	NC_003047	mTSS	CCG	94	170	AL591688_new;_347	repeat_unit	309832	309868	-
SMc_TSS00815	369779	369877	+	NC_003047	mTSS	CCG	25	87	SMc04483	repeat_unit	369804	370213	+
SMc_TSS00896	409431	409528	-	NC_003047	mTSS	GCG	49	72	AL591688_new;_475	repeat_unit	409435	409479	-
SMc_TSS00955	420424	420521	-	NC_003047	seTSS	CTA		83	SMc04593	repeat_unit	420519	420790	-
SMc_TSS01085	476086	476182	-	NC_003047	mTSS	CTC	67	73	AL591688_new;_544	repeat_unit	476055	476115	-
SMc_TSS01086	476105	476201	-	NC_003047	mTSS	TAA	86	90	AL591688_new;_544	repeat_unit	476055	476115	-
SMc_TSS01093	480187	480283	-	NC_003047	mTSS	ATG	13	163	AL591688_new;_551	repeat_unit	480222	480270	-
SMc_TSS01094	480207	480306	-	NC_003047	mTSS	CTA	36	160	AL591688_new;_551	repeat_unit	480222	480270	-
SMc_TSS01120	489298	489395	+	NC_003047	mTSS	ACG	30	87	SMc01733	tRNA	489328	489404	+
SMc_TSS01121	489317	489414	+	NC_003047	mTSS	CTT	11	96	SMc01733	tRNA	489328	489404	+
SMc_TSS01122	489416	489513	+	NC_003047	mTSS	ATG	54	48	SMc04567	repeat_unit	489470	489605	+
SMc_TSS01174	518351	518448	+	NC_003047	mTSS	AGG	81	57	AL591688_new;_589	repeat_unit	518432	518493	+
SMc_TSS01329	561306	561403	-	NC_003047	seTSS	CCT		63	SMc02183	tRNA	561409	561484	-
SMc_TSS01330	561356	561453	-	NC_003047	seTSS	TTC		248	SMc02183	tRNA	561409	561484	-
SMc_TSS01331	561424	561521	-	NC_003047	mTSS	ACA	37	1596	SMc02183	tRNA	561409	561484	-
SMc_TSS01447	581381	581479	+	NC_003047	mTSS	CAC	31	40	SMc02206	tRNA	581412	581486	+
SMc_TSS01691	676686	676783	-	NC_003047	mTSS	GCC	143	134	SMc04430	repeat_transposase	676470	676640	-	Putative transposase number 1 for insertion sequence ISRm30
SMc_TSS01692	676707	676804	-	NC_003047	seTSS	TTT		188	SMc04430	repeat_transposase	676470	676640	-	Putative transposase number 1 for insertion sequence ISRm30
SMc_TSS01693	676726	676824	-	NC_003047	seTSS	ACG		138	SMc04430	repeat_transposase	676470	676640	-	Putative transposase number 1 for insertion sequence ISRm30
SMc_TSS01698	677077	677176	-	NC_003047	seTSS	ACT		335	SMc02208	tRNA	677219	677293	-
SMc_TSS01699	677101	677195	-	NC_003047	seTSS	ACT		218	SMc02208	tRNA	677219	677293	-
SMc_TSS01700	677231	677327	-	NC_003047	mTSS	GCC	34	36	SMc02208	tRNA	677219	677293	-
SMc_TSS01722	683649	683746	+	NC_003047	mTSS	CGC	65	132	SMc02207	tRNA	683714	683789	+
SMc_TSS01723	683714	683811	+	NC_003047	mTSS	GCC	0	63	SMc02207	tRNA	683714	683789	+
SMc_TSS01787	710844	710942	+	NC_003047	mTSS	TAG	63	60	SMc04479	repeat_unit	710907	711318	+
SMc_TSS01788	710850	710947	+	NC_003047	mTSS	AGG	57	181	SMc04479	repeat_unit	710907	711318	+
SMc_TSS01883	744380	744477	+	NC_003047	mTSS	CGG	50	131	SMc04674	repeat_unit	744430	744488	+
SMc_TSS01924	755988	756085	+	NC_003047	mTSS	GCA	80	33	AL591688_new;_842	repeat_unit	756068	756114	+
SMc_TSS01925	756223	756320	+	NC_003047	seTSS	AGT		112	SMc04480	repeat_unit	755855	756266	+
SMc_TSS01937	765242	765338	-	NC_003047	seTSS	GCC		76	SMc03067	repeat_transposase	765114	766277	-	Putative transposase	L
SMc_TSS01938	766368	766466	-	NC_003047	seTSS	AAT		615	SMc03067	repeat_transposase	765114	766277	-	Putative transposase	L
SMc_TSS02030	797857	797956	+	NC_003047	mTSS	AAG	81	4161	SMc00841	tRNA	797938	798014	+
SMc_TSS02031	797898	797996	+	NC_003047	mTSS	AAG	40	151	SMc00841	tRNA	797938	798014	+
SMc_TSS02138	821310	821411	+	NC_003047	mTSS	GTT	55	565	AL591688_new;_907	repeat_unit	821365	821409	+
SMc_TSS02171	830019	830116	-	NC_003047	seTSS	ATC		89	SMc00842	tRNA	830173	830246	-
SMc_TSS02172	830180	830279	-	NC_003047	mTSS	ACA	33	2192	SMc00842	tRNA	830173	830246	-
SMc_TSS02173	830215	830311	-	NC_003047	mTSS	GCA	65	89	SMc00842	tRNA	830173	830246	-
SMc_TSS02256	857576	857672	-	NC_003047	mTSS	CCC	72	126	AL591688_new;_942	repeat_unit	857544	857600	-
SMc_TSS02288	868651	868748	-	NC_003047	seTSS	GCA		48	SMc04876	repeat_unit	868664	869122	-
SMc_TSS02290	868868	868965	-	NC_003047	seTSS	CCC		56	SMc04876	repeat_unit	868664	869122	-
SMc_TSS02419	919477	919575	+	NC_003047	mTSS	ATC	33	116	AL591688_new;_1008	repeat_unit	919510	919568	+
SMc_TSS02518	959149	959246	+	NC_003047	mTSS	AGC	7	138	SMc04875	repeat_unit	959156	959610	+
SMc_TSS02554	981239	981335	-	NC_003047	mTSS	CTG	65	99	SMc04518	repeat_unit	981155	981270	-
SMc_TSS02646	1001431	1001528	+	NC_003047	mTSS	GCA	73	36	AL591688_new;_1092	repeat_unit	1001504	1001565	+
SMc_TSS02647	1001435	1001531	-	NC_003047	mTSS	CCG	75	31	AL591688_new;_1091	repeat_unit	1001399	1001456	-
SMc_TSS02720	1029283	1029383	+	NC_003047	mTSS	TCG	34	2283	SMc00125	tRNA	1029317	1029391	+
SMc_TSS02721	1029312	1029409	+	NC_003047	mTSS	TTA	5	77	SMc00125	tRNA	1029317	1029391	+
SMc_TSS02736	1033820	1033918	+	NC_003047	mTSS	GAT	52	185	SMc00126	tRNA	1033872	1033948	+
SMc_TSS02800	1061796	1061892	-	NC_003047	mTSS	TTT	35	187	SMc04515	repeat_unit	1061640	1061857	-
SMc_TSS02801	1061827	1061923	-	NC_003047	mTSS	AAT	66	110	SMc04515	repeat_unit	1061640	1061857	-
SMc_TSS03032	1146905	1147001	+	NC_003047	mTSS	GTG	22	170	SMc02409	tRNA	1146927	1147016	+
SMc_TSS03033	1146924	1147021	+	NC_003047	mTSS	AAC	3	414	SMc02409	tRNA	1146927	1147016	+
SMc_TSS03129	1157812	1157908	-	NC_003047	mTSS	ATC	38	139	SMc04541	repeat_unit	1157701	1157870	-
SMc_TSS03233	1185198	1185294	-	NC_003047	seTSS	TTC		73	SMc04546	repeat_unit	1185226	1185348	-
SMc_TSS03234	1185300	1185396	-	NC_003047	mTSS	AAG	48	155	SMc04546	repeat_unit	1185226	1185348	-
SMc_TSS03377	1235845	1235941	-	NC_003047	seTSS	ACG		34	AL591688_new;_1356	repeat_unit	1235926	1235974	-
SMc_TSS03482	1270712	1270809	-	NC_003047	mTSS	CAG	67	52	AL591688_new;_1396	repeat_unit	1270690	1270742	-
SMc_TSS03565	1296571	1296668	-	NC_003047	mTSS	TCG	79	121	AL591688_new;_1423	repeat_unit	1296542	1296589	-				SmelCR138	-	1296625	1296668	trans-encoded sRNA
SMc_TSS03693	1332880	1332979	+	NC_003047	mTSS	GCT	18	243	SMc02182	tRNA	1332898	1332974	+
SMc_TSS03750	1356400	1356497	+	NC_003047	pmTSS	TAG	174	96	SMc04433	repeat_transposase	1356574	1356903	+	Putative partial transposase	L
SMc_TSS03751	1356412	1356511	+	NC_003047	pmTSS	ATC	162	803	SMc04433	repeat_transposase	1356574	1356903	+	Putative partial transposase	L
SMc_TSS03753	1356745	1356842	+	NC_003047	seTSS	ATG		42	SMc04433	repeat_transposase	1356574	1356903	+	Putative partial transposase	L
SMc_TSS03754	1357691	1357788	+	NC_003047	seTSS	ACA		104	SMc01811	repeat_transposase	1356675	1357718	+	Putative partial transposase	L
SMc_TSS03755	1357724	1357823	-	NC_003047	seTSS	CTC		619	SMc04573	repeat_unit	1357724	1357825	-
SMc_TSS03836	1376878	1376975	-	NC_003047	mTSS	GTC	93	93	SMc04577	repeat_unit	1376823	1376882	-
SMc_TSS03837	1377228	1377325	-	NC_003047	mTSS	ACC	35	2437	SMc01938	tRNA	1377215	1377290	-
SMc_TSS03858	1384229	1384326	+	NC_003047	mTSS	AAA	17	172	AL591688_new;_1530	repeat_unit	1384246	1384294	+
SMc_TSS04083	1450653	1450750	+	NC_003047	seTSS	AGC		47	SMc04487	repeat_unit	1450503	1450768	+
SMc_TSS04095	1452497	1452594	+	NC_003047	mTSS	AAT	5	211	SMc01377	tRNA	1452502	1452577	+
SMc_TSS04096	1452508	1452606	+	NC_003047	seTSS	ATA		131	SMc01377	tRNA	1452502	1452577	+
SMc_TSS04097	1452515	1452613	+	NC_003047	seTSS	AGT		73	SMc01377	tRNA	1452502	1452577	+
SMc_TSS04110	1456428	1456525	+	NC_003047	mTSS	GCA	80	136	SMc01378	tRNA	1456508	1456592	+				SmelC300	+	1456428	1456499	cis-encoded mRNA leader
SMc_TSS04120	1460360	1460460	+	NC_003047	mTSS	TGA	42	102	SMc01381	tRNA	1460402	1460477	+
SMc_TSS04343	1506716	1506815	+	NC_003047	mTSS	CCC	30	103	SMc01380	tRNA	1506746	1506830	+
SMc_TSS04396	1521393	1521489	-	NC_003047	mTSS	GCA	79	49	AL591688_new;_1697	repeat_unit	1521364	1521410	-
SMc_TSS04433	1529532	1529630	+	NC_003047	mTSS	TGC	88	180	AL591688_new;_1710	repeat_unit	1529620	1529676	+
SMc_TSS04434	1529611	1529709	+	NC_003047	mTSS	CGA	68	160	AL591688_new;_1711	repeat_unit	1529679	1529727	+
SMc_TSS04435	1529617	1529715	+	NC_003047	mTSS	TGC	62	213	AL591688_new;_1711	repeat_unit	1529679	1529727	+
SMc_TSS04436	1529673	1529772	+	NC_003047	mTSS	AGC	6	632	AL591688_new;_1711	repeat_unit	1529679	1529727	+
SMc_TSS04437	1529685	1529783	+	NC_003047	seTSS	TAC		277	AL591688_new;_1711	repeat_unit	1529679	1529727	+
SMc_TSS04438	1529712	1529810	+	NC_003047	seTSS	ACG		107	AL591688_new;_1711	repeat_unit	1529679	1529727	+
SMc_TSS04440	1529859	1529955	-	NC_003047	mTSS	TGC	12	116	SMc04558	repeat_unit	1529765	1529943	-
SMc_TSS04454	1531794	1531891	-	NC_003047	mTSS	GAG	94	114	AL591688_new;_1715	repeat_unit	1531749	1531797	-
SMc_TSS04518	1555135	1555232	-	NC_003047	mTSS	GCG	34	88	SMc04486	repeat_unit	1554790	1555198	-
SMc_TSS04544	1563945	1564044	+	NC_003047	mTSS	ATC	95	89	AL591688_new;_1757	repeat_unit	1564040	1564098	+
SMc_TSS04545	1563992	1564088	-	NC_003047	mTSS	CGC	90	102	AL591688_new;_1756	repeat_unit	1563936	1563998	-
SMc_TSS04582	1579015	1579114	-	NC_003047	seTSS	ACA		512	SMc01050	repeat_transposase	1579087	1580259	-	Putative transposase	L
SMc_TSS04583	1580538	1580634	-	NC_003047	seTSS	GTC		106	SMc04561	repeat_unit	1580551	1580674	-
SMc_TSS04584	1581497	1581593	-	NC_003047	mTSS	GTG	12	94	SMc04564	repeat_unit	1581467	1581581	-
SMc_TSS04853	1627714	1627814	+	NC_003047	mTSS	ACG	43	134	SMc04540	repeat_unit	1627757	1627814	+
SMc_TSS04855	1628344	1628440	-	NC_003047	mTSS	ACG	2	53	AL591688_new;_1834	repeat_unit	1628393	1628438	-
SMc_TSS05000	1668254	1668352	+	NC_003047	mTSS	GCG	103	1642	SMc02125	tRNA	1668357	1668441	+
SMc_TSS05055	1679190	1679286	-	NC_003047	mTSS	TGA	24	66	SMc01240	repeat_transposase	1678066	1679262	-	Transposase for insertion sequence element ISRm5	L
SMc_TSS05265	1735057	1735153	-	NC_003047	seTSS	GCG		172	SMc01195	repeat_transposase	1735136	1735546	-	Probable TRm24 transposase	L
SMc_TSS05296	1744895	1744994	+	NC_003047	mTSS	CGT	141	177	SMc01243	tRNA	1745036	1745125	+				SmelC422	+	1744896	1744988	cis-encoded mRNA leader
SMc_TSS05297	1745166	1745263	+	NC_003047	seTSS	GCG		55	SMc01243	tRNA	1745036	1745125	+
SMc_TSS05300	1748861	1748959	+	NC_003047	mTSS	TAC	17	31	SMc01244	tRNA	1748878	1748953	+
SMc_TSS05301	1748871	1748971	+	NC_003047	mTSS	GAC	7	302	SMc01244	tRNA	1748878	1748953	+
SMc_TSS05302	1748875	1748972	+	NC_003047	mTSS	AGT	3	160	SMc01244	tRNA	1748878	1748953	+
SMc_TSS05312	1750307	1750404	+	NC_003047	mTSS	TCC	82	121	SMc01251	tRNA	1750389	1750462	+
SMc_TSS05318	1752799	1752897	+	NC_003047	mTSS	ACT	19	981	SMc01245	tRNA	1752818	1752892	+
SMc_TSS05319	1752818	1752917	+	NC_003047	mTSS	TCC	0	115	SMc01245	tRNA	1752818	1752892	+
SMc_TSS05361	1767797	1767894	-	NC_003047	seTSS	TAA		123	SMc00957	tRNA	1767846	1767928	-
SMc_TSS05517	1819489	1819587	+	NC_003047	mTSS	ACT	29	373	SMc00303	tRNA	1819518	1819593	+
SMc_TSS05586	1851441	1851538	+	NC_003047	seTSS	CCG		75	SMc04545	repeat_unit	1851419	1851488	+
SMc_TSS05595	1853887	1853989	+	NC_003047	mTSS	ATC	140	1016	SMc00285	repeat_transposase	1854027	1855223	+	Transposase for insertion sequence element ISRm5	L
SMc_TSS05596	1853898	1853997	+	NC_003047	mTSS	ATA	129	212	SMc00285	repeat_transposase	1854027	1855223	+	Transposase for insertion sequence element ISRm5	L
SMc_TSS05602	1858358	1858455	-	NC_003047	mTSS	CGT	7	928	SMc00307	tRNA	1858372	1858448	-
SMc_TSS05645	1867946	1868042	-	NC_003047	mTSS	AGC	34	133	AL591688_new;_2089	repeat_unit	1867960	1868008	-
SMc_TSS05646	1867953	1868050	-	NC_003047	mTSS	TTG	42	72	AL591688_new;_2089	repeat_unit	1867960	1868008	-
SMc_TSS05647	1867965	1868061	-	NC_003047	mTSS	TGC	53	65	AL591688_new;_2089	repeat_unit	1867960	1868008	-
SMc_TSS05648	1867973	1868070	-	NC_003047	mTSS	AAG	62	117	AL591688_new;_2089	repeat_unit	1867960	1868008	-
SMc_TSS05753	1905305	1905402	+	NC_003047	seTSS	GCG		49	AL591688_new;_2129	repeat_unit	1905270	1905318	+
SMc_TSS05798	1920668	1920768	+	NC_003047	seTSS	TTT		700	SMc04578	repeat_unit	1920623	1920697	+
SMc_TSS06044	2000724	2000821	+	NC_003047	seTSS	TCC		50	SMc04548	repeat_unit	2000672	2000849	+
SMc_TSS06154	2033584	2033681	+	NC_003047	mTSS	ATG	67	51	AL591688_new;_2268	repeat_unit	2033651	2033702	+
SMc_TSS06231	2060807	2060905	-	NC_003047	mTSS	TCG	43	306	AL591688_new;_2301	repeat_unit	2060815	2060862	-
SMc_TSS06232	2060810	2060908	-	NC_003047	mTSS	AGG	46	2694	AL591688_new;_2301	repeat_unit	2060815	2060862	-
SMc_TSS06233	2060869	2060965	-	NC_003047	mTSS	TCG	41	111	AL591688_new;_2302	repeat_unit	2060872	2060924	-
SMc_TSS06258	2064023	2064122	+	NC_003047	mTSS	GTG	23	122	AL591688_new;_2307	repeat_unit	2064046	2064090	+
SMc_TSS06283	2070423	2070520	+	NC_003047	mTSS	GGA	96	31	SMc04504	repeat_unit	2070519	2070689	+
SMc_TSS06284	2070427	2070524	+	NC_003047	mTSS	TGC	92	192	SMc04504	repeat_unit	2070519	2070689	+
SMc_TSS06285	2070497	2070596	+	NC_003047	mTSS	GGG	22	83	SMc04504	repeat_unit	2070519	2070689	+
SMc_TSS06286	2070550	2070647	+	NC_003047	seTSS	GGC		97	SMc04504	repeat_unit	2070519	2070689	+
SMc_TSS06287	2070564	2070664	+	NC_003047	seTSS	CCT		149	SMc04504	repeat_unit	2070519	2070689	+
SMc_TSS06288	2070681	2070780	+	NC_003047	seTSS	GTG		123	SMc04504	repeat_unit	2070519	2070689	+
SMc_TSS06308	2075702	2075799	+	NC_003047	mTSS	GAT	142	181	SMc04250	repeat_transposase	2075844	2077016	+	Putative transposase	L
SMc_TSS06309	2076989	2077089	+	NC_003047	mTSS	ACA	34	473	SMc04505	repeat_unit	2077023	2077156	+
SMc_TSS06332	2090530	2090628	+	NC_003047	mTSS	CCT	24	67	SMc04506	repeat_unit	2090554	2090623	+
SMc_TSS06442	2151281	2151378	+	NC_003047	seTSS	GCT		57	SMc04552	repeat_unit	2151241	2151299	+
SMc_TSS06526	2180467	2180563	-	NC_003047	mTSS	AAG	45	124	SMc04553	repeat_unit	2180366	2180518	-
SMc_TSS06564	2200247	2200343	-	NC_003047	mTSS	GAC	24	33	SMc04364	tRNA	2200244	2200319	-
SMc_TSS06620	2225006	2225102	-	NC_003047	mTSS	CCG	75	45	AL591688_new;_2489	repeat_unit	2224968	2225027	-
SMc_TSS06760	2271270	2271366	+	NC_003047	mTSS	ATG	13	170	AL591688_new;_2544	repeat_unit	2271283	2271331	+
SMc_TSS06894	2327675	2327775	+	NC_003047	mTSS	ATG	77	165	AL591688_new;_2614	repeat_unit	2327752	2327809	+
SMc_TSS06895	2327783	2327880	+	NC_003047	mTSS	CGC	70	101	AL591688_new;_2615	repeat_unit	2327853	2327910	+
SMc_TSS06949	2352611	2352707	-	NC_003047	mTSS	ATT	61	135	AL591688_new;_2634	repeat_unit	2352598	2352646	-
SMc_TSS06950	2352620	2352717	-	NC_003047	mTSS	ACG	71	194	AL591688_new;_2634	repeat_unit	2352598	2352646	-
SMc_TSS06951	2352635	2352731	-	NC_003047	mTSS	GAA	85	130	AL591688_new;_2634	repeat_unit	2352598	2352646	-
SMc_TSS07060	2380635	2380733	-	NC_003047	mTSS	ATC	81	138	AL591688_new;_2662	repeat_unit	2380595	2380652	-
SMc_TSS07210	2467546	2467642	-	NC_003047	seTSS	CCC		72	AL591688_new;_2757	repeat_unit	2467624	2467653	-
SMc_TSS07309	2497295	2497391	-	NC_003047	mTSS	ATG	111	100	SMc01596	tRNA	2497205	2497280	-
SMc_TSS07390	2524797	2524894	+	NC_003047	mTSS	CCG	69	44	AL591688_new;_2826	repeat_unit	2524866	2524921	+
SMc_TSS07466	2550583	2550682	+	NC_003047	mTSS	GAA	73	962	AL591688_new;_2862	repeat_unit	2550656	2550702	+				SmelC582	+	2550583	2550653	cis-encoded antisense sRNA
SMc_TSS07553	2585223	2585319	-	NC_003047	seTSS	CTC		44	AL591688_new;_2898	repeat_unit	2585284	2585344	-
SMc_TSS07782	2656406	2656504	+	NC_003047	seTSS	TTC		193	SMc04502	repeat_unit	2656333	2656558	+
SMc_TSS07940	2707119	2707216	-	NC_003047	seTSS	GAA		99	SMc04646	repeat_unit	2707207	2707263	-
SMc_TSS08001	2740189	2740284	+	NC_003047	mTSS	TCC	71	52	SMc04642	repeat_unit	2740260	2740312	+
SMc_TSS08167	2843529	2843625	-	NC_003047	mTSS	GCC	0	31	SMc00759	tRNA	2843541	2843625	-
SMc_TSS08168	2843550	2843647	-	NC_003047	mTSS	GCT	22	914	SMc00759	tRNA	2843541	2843625	-
SMc_TSS08282	2882117	2882213	+	NC_003047	seTSS	ACA		73	SMc04591	repeat_unit	2881970	2882241	+
SMc_TSS08326	2897480	2897576	-	NC_003047	seTSS	GCT		176	AL591688_new;_3246	repeat_unit	2897570	2897618	-
SMc_TSS08327	2897504	2897600	-	NC_003047	seTSS	TGC		123	AL591688_new;_3246	repeat_unit	2897570	2897618	-
SMc_TSS08328	2897528	2897624	-	NC_003047	mTSS	AGA	6	259	AL591688_new;_3246	repeat_unit	2897570	2897618	-
SMc_TSS08329	2897557	2897654	-	NC_003047	mTSS	GTA	36	215	AL591688_new;_3246	repeat_unit	2897570	2897618	-
SMc_TSS08369	2917461	2917552	-	NC_003047	mTSS	GGC	0	65	SMc00758	tRNA	2917476	2917552	-
SMc_TSS08370	2917493	2917589	-	NC_003047	mTSS	AAG	37	47	SMc00758	tRNA	2917476	2917552	-
SMc_TSS08383	2921544	2921640	-	NC_003047	mTSS	GTC	19	101	AL591688_new;_3281	repeat_unit	2921574	2921621	-
SMc_TSS08724	3048545	3048642	+	NC_003047	mTSS	ATC	7	2144	SMc04060	tRNA	3048552	3048626	+
SMc_TSS09004	3169939	3170036	+	NC_003047	mTSS	GCA	74	184	AL591688_new;_3545	repeat_unit	3170013	3170069	+
SMc_TSS09005	3169942	3170038	-	NC_003047	mTSS	GCA	74	36	AL591688_new;_3544	repeat_unit	3169907	3169964	-
SMc_TSS09010	3170107	3170203	+	NC_003047	mTSS	CCG	32	92	AL591688_new;_3547	repeat_unit	3170139	3170186	+
SMc_TSS09011	3170174	3170273	+	NC_003047	seTSS	GCG		86	AL591688_new;_3547	repeat_unit	3170139	3170186	+
SMc_TSS09127	3208196	3208293	-	NC_003047	mTSS	CGC	0	81	SMc03075	tRNA	3208217	3208293	-
SMc_TSS09139	3224118	3224214	-	NC_003047	mTSS	GAC	140	81	SMc03114	repeat_transposase	3222872	3224074	-	Transposase for insertion sequence element ISRm3	L
SMc_TSS09146	3232130	3232232	+	NC_003047	mTSS	CTA	6	220	SMc03076	tRNA	3232136	3232212	+
SMc_TSS09410	3329955	3330051	-	NC_003047	mTSS	TTC	78	58	AL591688_new;_3711	repeat_unit	3329914	3329973	-
SMc_TSS09433	3335430	3335528	+	NC_003047	seTSS	GCG		76	SMc04484	repeat_unit	3335374	3335783	+
SMc_TSS09451	3345661	3345759	+	NC_003047	mTSS	CTC	76	39	AL591688_new;_3734	repeat_unit	3345737	3345796	+
SMc_TSS09512	3362548	3362644	-	NC_003047	seTSS	GTC		50	SMc03248	transposase	3361899	3362729	-	Putative transposase	L
SMc_TSS09514	3362718	3362815	-	NC_003047	mTSS	CTA	86	73	SMc03248	transposase	3361899	3362729	-	Putative transposase	L
SMc_TSS09681	3391775	3391873	-	NC_003047	pmTSS	ATA	188	217	SMc05016	transposase	3391407	3391685	-	Putative transposase (fragment)
SMc_TSS09688	3393799	3393898	+	NC_003047	seTSS	TAC		42	SMc03278	repeat_transposase	3393736	3394194	+	Putative transposase number 1 for insertion sequence ISRm28	L
SMc_TSS09689	3394596	3394695	+	NC_003047	lmTSS	ATG	0	522	SMc03280	repeat_transposase	3394596	3395336	+	Putative transposase number 3 for insertion sequence ISRm28	L
SMc_TSS09690	3396603	3396700	-	NC_003047	seTSS	ATC		99	SMc03282	repeat_transposase	3395946	3397460	-	Putative transposase number 1 for insertion sequence ISRm27
SMc_TSS09691	3396976	3397072	-	NC_003047	seTSS	GCC		61	SMc03282	repeat_transposase	3395946	3397460	-	Putative transposase number 1 for insertion sequence ISRm27
SMc_TSS09742	3413710	3413806	-	NC_003047	seTSS	ATT		91	SMc03298	repeat_transposase	3413617	3415230	-	Putative transposase number 3 for insertion sequence ISRm26	L
SMc_TSS09743	3414597	3414694	-	NC_003047	seTSS	GGT		100	SMc03298	repeat_transposase	3413617	3415230	-	Putative transposase number 3 for insertion sequence ISRm26	L
SMc_TSS09744	3415111	3415209	-	NC_003047	seTSS	CTG		88	SMc03298	repeat_transposase	3413617	3415230	-	Putative transposase number 3 for insertion sequence ISRm26	L
SMc_TSS09745	3415120	3415216	-	NC_003047	seTSS	TAG		69	SMc03298	repeat_transposase	3413617	3415230	-	Putative transposase number 3 for insertion sequence ISRm26	L
SMc_TSS09746	3415131	3415230	-	NC_003047	lmTSS	ATG	0	3358	SMc03298	repeat_transposase	3413617	3415230	-	Putative transposase number 3 for insertion sequence ISRm26	L
SMc_TSS09748	3416679	3416775	+	NC_003047	mTSS	TCA	90	52	SMc05017	transposase	3416769	3417167	+	Putative transposase (fragment)
SMc_TSS09749	3416732	3416829	+	NC_003047	mTSS	GGG	37	32	SMc05017	transposase	3416769	3417167	+	Putative transposase (fragment)
SMc_TSS09882	3438616	3438713	-	NC_003047	mTSS	GCG	28	31	SMc03779	tRNA	3438596	3438685	-
SMc_TSS09931	3451296	3451393	+	NC_003047	mTSS	TTC	77	124	AL591688_new;_3839	repeat_unit	3451373	3451432	+
SMc_TSS09946	3458776	3458872	+	NC_003047	mTSS	CCC	94	109	SMc04581	repeat_unit	3458870	3458925	+
SMc_TSS09947	3458807	3458905	+	NC_003047	mTSS	TTT	63	212	SMc04581	repeat_unit	3458870	3458925	+
SMc_TSS09969	3465439	3465540	-	NC_003047	mTSS	GCG	0	371	SMc03902	tRNA	3465466	3465540	-
SMc_TSS09994	3479819	3479915	-	NC_003047	mTSS	GCG	67	233	AL591688_new;_3877	repeat_unit	3479800	3479848	-
SMc_TSS10053	3500056	3500154	+	NC_003047	mTSS	AGG	58	341	AL591688_new;_3904	repeat_unit	3500114	3500155	+
SMc_TSS10113	3516673	3516769	-	NC_003047	seTSS	GGA		89	AL591688_new;_3926	repeat_unit	3516757	3516819	-
SMc_TSS10248	3552641	3552738	+	NC_003047	mTSS	TTT	36	30	SMc04878	repeat_unit	3552677	3552826	+
SMc_TSS10249	3552660	3552757	+	NC_003047	mTSS	CTC	17	74	SMc04878	repeat_unit	3552677	3552826	+
SMc_TSS10250	3552776	3552873	+	NC_003047	seTSS	ACG		33	SMc04878	repeat_unit	3552677	3552826	+
SMc_TSS10251	3552792	3552889	+	NC_003047	seTSS	GAG		45	SMc04878	repeat_unit	3552677	3552826	+
SMc_TSS10252	3553975	3554074	+	NC_003047	mTSS	CTA	9	93	SMc04879	repeat_unit	3553984	3554126	+
SMa_TSS0523	194303	194400	+	NC_003037	asTSS	CCG		94	SMa_asRNA_120	misc_RNA	194303	194400	+			SMa0360
SMa_TSS0542	207530	207628	+	NC_003037	asTSS	GCG		210	SMa_asRNA_126	misc_RNA	207530	207628	+			SMa0384
SMa_TSS0582	221371	221468	-	NC_003037	asTSS	TCT		99	SMa_asRNA_130	misc_RNA	221371	221468	-			SMa0405
SMa_TSS0627	236848	236945	+	NC_003037	asTSS	CTG		32	SMa_asRNA_138	misc_RNA	236848	236945	+			SMa0444
SMa_TSS0629	238114	238211	+	NC_003037	asTSS	CTA		51	SMa_asRNA_139	misc_RNA	238114	238211	+			SMa0445
SMa_TSS0916	348142	348239	+	NC_003037	asTSS	AGC		112	SMa_asRNA_196	misc_RNA	348142	348239	+			AE006469_new_351
SMa_TSS1135	424535	424632	+	NC_003037	asTSS	GGG		53	SMa_asRNA_256	misc_RNA	424535	424632	+			SMa0779
SMa_TSS1227	464234	464330	-	NC_003037	asTSS	ACG		113	SMa_asRNA_281	misc_RNA	464234	464330	-			SMa0841
SMa_TSS1228	464573	464670	-	NC_003037	asTSS	GCG		104	SMa_asRNA_282	misc_RNA	464573	464747	-			SMa0841
SMa_TSS1229	464651	464747	-	NC_003037	asTSS	CGG		85	SMa_asRNA_282	misc_RNA	464573	464747	-			SMa0841
SMa_TSS1382	553066	553162	-	NC_003037	asTSS	ACC		43	SMa_asRNA_311	misc_RNA	553066	553162	-			AE006469_new_559
SMa_TSS2257	899709	899806	+	NC_003037	asTSS	ACA		76	SMa_asRNA_489	misc_RNA	899709	899806	+			SMa1614
SMa_TSS2269	913225	913322	-	NC_003037	asTSS	TAG		155	SMa_asRNA_492	misc_RNA	913225	913322	-			AE006469_new_921
SMa_TSS2585	1021982	1022079	+	NC_003037	asTSS	GGA		317	SMa_asRNA_554	misc_RNA	1021982	1022079	+			SMa1799
SMa_TSS2861	1157083	1157180	-	NC_003037	asTSS	ACC		1379	SMa_asRNA_613	misc_RNA	1157083	1157180	-			SMa2045
SMc_TSS00112	51218	51316	+	NC_003047	asTSS	ATC		203	SMc_asRNA_732	misc_RNA	51218	51316	+			AL591688_new;_53
SMc_TSS00175	87908	88004	-	NC_003047	asTSS	TTC		81	SMc_asRNA_741	misc_RNA	87908	88035	-			SMc02623
SMc_TSS00176	87939	88035	-	NC_003047	asTSS	TAC		81	SMc_asRNA_741	misc_RNA	87908	88035	-			SMc02623
SMc_TSS00320	170990	171087	-	NC_003047	asTSS	ATC		245	SMc_asRNA_765	misc_RNA	170990	171087	-			SMc02823
SMc_TSS00369	191282	191379	-	NC_003047	asTSS	ATC		288	SMc_asRNA_768	misc_RNA	191282	191408	-			AL591688_new;_203
SMc_TSS00370	191286	191382	-	NC_003047	asTSS	TTG		120	SMc_asRNA_768	misc_RNA	191282	191408	-			AL591688_new;_203
SMc_TSS00371	191299	191400	-	NC_003047	asTSS	AAG		373547	SMc_asRNA_768	misc_RNA	191282	191408	-			AL591688_new;_203
SMc_TSS00372	191312	191408	-	NC_003047	asTSS	AGA		195	SMc_asRNA_768	misc_RNA	191282	191408	-			AL591688_new;_203
SMc_TSS00548	274512	274610	+	NC_003047	asTSS	ATC		36	SMc_asRNA_794	misc_RNA	274512	274616	+			AL591688_new;_302
SMc_TSS00549	274519	274616	+	NC_003047	asTSS	ACG		91	SMc_asRNA_794	misc_RNA	274512	274616	+			AL591688_new;_302
SMc_TSS00611	291020	291116	-	NC_003047	asTSS	CTC		87	SMc_asRNA_802	misc_RNA	291020	291116	-			SMc04519
SMc_TSS00674	315535	315632	+	NC_003047	asTSS	ACC		57	SMc_asRNA_810	misc_RNA	315535	315632	+			SMc04526
SMc_TSS00725	322964	323063	+	NC_003047	asTSS	GCC		65	SMc_asRNA_816	misc_RNA	322964	323063	+			AL591688_new;_363
SMc_TSS01095	480298	480397	+	NC_003047	asTSS	ATC		588	SMc_asRNA_855	misc_RNA	480298	480397	+			AL591688_new;_552
SMc_TSS01123	489496	489592	-	NC_003047	asTSS	CAT		98	SMc_asRNA_860	misc_RNA	489496	489721	-			SMc04567
SMc_TSS01124	489531	489628	-	NC_003047	asTSS	GAA		233	SMc_asRNA_860	misc_RNA	489496	489721	-			SMc04567
SMc_TSS01125	489538	489635	-	NC_003047	asTSS	AGA		410	SMc_asRNA_860	misc_RNA	489496	489721	-			SMc04567
SMc_TSS01126	489624	489721	-	NC_003047	asTSS	GAG		120	SMc_asRNA_860	misc_RNA	489496	489721	-			AL591688_new;_564
SMc_TSS01142	493313	493411	+	NC_003047	asTSS	CGA		96	SMc_asRNA_864	misc_RNA	493313	493411	+			SMc04874
SMc_TSS01436	576462	576560	+	NC_003047	asTSS	ATC		45	SMc_asRNA_903	misc_RNA	576462	576560	+			AL591688_new;_641
SMc_TSS01694	676929	677025	-	NC_003047	asTSS	ATT		41	SMc_asRNA_950	misc_RNA	676929	677025	-			SMc02303
SMc_TSS01786	710563	710662	+	NC_003047	asTSS	GCG		91	SMc_asRNA_966	misc_RNA	710563	710662	+			SMc04872
SMc_TSS01939	766412	766509	-	NC_003047	asTSS	AGG		129	SMc_asRNA_993	misc_RNA	766412	766517	-			AL591688_new;_855
SMc_TSS01940	766421	766517	-	NC_003047	asTSS	ACG		490	SMc_asRNA_993	misc_RNA	766412	766517	-			AL591688_new;_855
SMc_TSS02255	857543	857640	+	NC_003047	asTSS	CCC		107	SMc_asRNA_1037	misc_RNA	857543	857640	+			AL591688_new;_942
SMc_TSS02289	868848	868945	+	NC_003047	asTSS	ATG		68	SMc_asRNA_1044	misc_RNA	868848	868945	+			SMc04876
SMc_TSS02291	869017	869114	+	NC_003047	asTSS	ATG		60	SMc_asRNA_1045	misc_RNA	869017	869114	+			SMc04876
SMc_TSS02711	1025891	1025988	-	NC_003047	asTSS	TCA		87	SMc_asRNA_1104	misc_RNA	1025891	1025988	-			AL591688_new;_1117
SMc_TSS02799	1061667	1061764	+	NC_003047	asTSS	TCT		95	SMc_asRNA_1122	misc_RNA	1061667	1061764	+			SMc04515
SMc_TSS03749	1356175	1356272	+	NC_003047	asTSS	ATC		86	SMc_asRNA_1249	misc_RNA	1356175	1356272	+			SMc04572
SMc_TSS03752	1356720	1356817	-	NC_003047	asTSS	TTG		51	SMc_asRNA_1250	misc_RNA	1356720	1356817	-			SMc04433
SMc_TSS03838	1377672	1377776	+	NC_003047	asTSS	TCA		167	SMc_asRNA_1260	misc_RNA	1377672	1377834	+			SMc01936
SMc_TSS03839	1377734	1377834	+	NC_003047	asTSS	GCG		161	SMc_asRNA_1260	misc_RNA	1377672	1377834	+			SMc01936
SMc_TSS03840	1377880	1377980	+	NC_003047	asTSS	GCG		54	SMc_asRNA_1261	misc_RNA	1377880	1377980	+			SMc01937
SMc_TSS04094	1452403	1452499	-	NC_003047	asTSS	ATT		49	SMc_asRNA_1302	misc_RNA	1452403	1452499	-			SMc01377
SMc_TSS04439	1529728	1529826	+	NC_003047	asTSS	GAA		307	SMc_asRNA_1335	misc_RNA	1529728	1529826	+			SMc04558
SMc_TSS04517	1554755	1554851	+	NC_003047	asTSS	CAT		47	SMc_asRNA_1346	misc_RNA	1554755	1554851	+			SMc04486
SMc_TSS04680	1597205	1597301	-	NC_003047	asTSS	ATT		31	SMc_asRNA_1361	misc_RNA	1597205	1597301	-			AL591688_new;_1797
SMc_TSS04854	1628221	1628318	-	NC_003047	asTSS	ATA		122	SMc_asRNA_1374	misc_RNA	1628221	1628318	-			SMc04489
SMc_TSS05104	1696058	1696154	-	NC_003047	asTSS	AGG		84	SMc_asRNA_1400	misc_RNA	1696058	1696154	-			AL591688_new;_1895
SMc_TSS05266	1735413	1735512	+	NC_003047	asTSS	TTC		128	SMc_asRNA_1418	misc_RNA	1735413	1735512	+			SMc01195
SMc_TSS05435	1787333	1787430	-	NC_003047	asTSS	TCG		61	SMc_asRNA_1446	misc_RNA	1787333	1787430	-			SMc04555
SMc_TSS05459	1796699	1796796	-	NC_003047	asTSS	AAC		63	SMc_asRNA_1449	misc_RNA	1796699	1796805	-			AL591688_new;_2006
SMc_TSS05460	1796708	1796805	-	NC_003047	asTSS	AAG		64	SMc_asRNA_1449	misc_RNA	1796699	1796805	-			AL591688_new;_2006
SMc_TSS05475	1806521	1806617	-	NC_003047	asTSS	TCC		75	SMc_asRNA_1452	misc_RNA	1806521	1806617	-			AL591688_new;_2015
SMc_TSS05516	1819406	1819504	-	NC_003047	asTSS	TGA		103	SMc_asRNA_1458	misc_RNA	1819406	1819504	-			SMc00303
SMc_TSS05624	1862045	1862142	+	NC_003047	asTSS	TAT		107	SMc_asRNA_1479	misc_RNA	1862045	1862142	+			SMc00304
SMc_TSS05625	1862208	1862304	+	NC_003047	asTSS	ACT		139	SMc_asRNA_1480	misc_RNA	1862208	1862304	+			SMc00304
SMc_TSS05626	1862523	1862619	+	NC_003047	asTSS	GTC		67	SMc_asRNA_1481	misc_RNA	1862523	1862619	+			SMc00305
SMc_TSS05799	1920691	1920788	-	NC_003047	asTSS	GCT		81	SMc_asRNA_1500	misc_RNA	1920691	1920788	-			SMc04578
SMc_TSS05862	1951784	1951882	+	NC_003047	asTSS	GCC		31	SMc_asRNA_1507	misc_RNA	1951784	1951882	+			SMc04495
SMc_TSS05923	1965147	1965243	-	NC_003047	asTSS	GAA		258	SMc_asRNA_1516	misc_RNA	1965147	1965285	-			AL591688_new;_2196
SMc_TSS05924	1965166	1965263	-	NC_003047	asTSS	GCG		485	SMc_asRNA_1516	misc_RNA	1965147	1965285	-			AL591688_new;_2197
SMc_TSS05925	1965169	1965266	-	NC_003047	asTSS	GCC		109	SMc_asRNA_1516	misc_RNA	1965147	1965285	-			AL591688_new;_2197
SMc_TSS05926	1965189	1965285	-	NC_003047	asTSS	GTT		236	SMc_asRNA_1516	misc_RNA	1965147	1965285	-			AL591688_new;_2197
SMc_TSS06045	2000744	2000841	-	NC_003047	asTSS	CCT		131	SMc_asRNA_1532	misc_RNA	2000744	2000866	-			SMc04548
SMc_TSS06046	2000770	2000866	-	NC_003047	asTSS	CGT		96	SMc_asRNA_1532	misc_RNA	2000744	2000866	-			SMc04548
SMc_TSS06229	2060655	2060753	-	NC_003047	asTSS	TCA		80	SMc_asRNA_1560	misc_RNA	2060655	2060788	-			SMc04501
SMc_TSS06230	2060692	2060788	-	NC_003047	asTSS	GAA		67	SMc_asRNA_1560	misc_RNA	2060655	2060788	-			SMc04501
SMc_TSS06490	2164032	2164129	-	NC_003047	asTSS	CAA		80	SMc_asRNA_1597	misc_RNA	2164032	2164129	-			AL591688_new;_2415
SMc_TSS06757	2270852	2270948	-	NC_003047	asTSS	ACT		38	SMc_asRNA_1648	misc_RNA	2270852	2270962	-			AL591688_new;_2542
SMc_TSS06758	2270866	2270962	-	NC_003047	asTSS	AGC		75	SMc_asRNA_1648	misc_RNA	2270852	2270962	-			AL591688_new;_2542
SMc_TSS07061	2380726	2380823	-	NC_003047	asTSS	ACG		61	SMc_asRNA_1692	misc_RNA	2380726	2380843	-			AL591688_new;_2663
SMc_TSS07062	2380746	2380843	-	NC_003047	asTSS	CGG		71	SMc_asRNA_1692	misc_RNA	2380726	2380843	-			AL591688_new;_2664
SMc_TSS07219	2475945	2476042	-	NC_003047	asTSS	ATG		37	SMc_asRNA_1726	misc_RNA	2475945	2476042	-			SMc04554
SMc_TSS07468	2550689	2550785	-	NC_003047	asTSS	TTG		93	SMc_asRNA_1775	misc_RNA	2550689	2550785	-			AL591688_new;_2862
SMc_TSS07881	2680993	2681091	+	NC_003047	asTSS	ATC		491	SMc_asRNA_1822	misc_RNA	2680993	2681091	+			SMc01994
SMc_TSS08169	2843670	2843768	+	NC_003047	asTSS	TTC		86	SMc_asRNA_1898	misc_RNA	2843670	2843768	+			SMc00759
SMc_TSS08217	2861545	2861642	-	NC_003047	asTSS	CGC		81	SMc_asRNA_1905	misc_RNA	2861545	2861642	-			SMc00721
SMc_TSS08330	2897577	2897675	+	NC_003047	asTSS	GCC		164	SMc_asRNA_1920	misc_RNA	2897577	2897762	+			AL591688_new;_3246
SMc_TSS08331	2897583	2897681	+	NC_003047	asTSS	AGT		53	SMc_asRNA_1920	misc_RNA	2897577	2897762	+			AL591688_new;_3246
SMc_TSS08332	2897606	2897703	+	NC_003047	asTSS	CGC		33	SMc_asRNA_1920	misc_RNA	2897577	2897762	+			AL591688_new;_3246
SMc_TSS08333	2897646	2897745	+	NC_003047	asTSS	ATC		621	SMc_asRNA_1920	misc_RNA	2897577	2897762	+			AL591688_new;_3247
SMc_TSS08334	2897664	2897762	+	NC_003047	asTSS	ACA		322	SMc_asRNA_1920	misc_RNA	2897577	2897762	+			AL591688_new;_3247
SMc_TSS08363	2915918	2916014	-	NC_003047	asTSS	ACA		41	SMc_asRNA_1928	misc_RNA	2915918	2916032	-			AL591688_new;_3272
SMc_TSS08364	2915935	2916032	-	NC_003047	asTSS	ATC		35	SMc_asRNA_1928	misc_RNA	2915918	2916032	-			AL591688_new;_3272
SMc_TSS08382	2921537	2921633	+	NC_003047	asTSS	ACT		94	SMc_asRNA_1929	misc_RNA		2921633	+			AL591688_new;_3281
SMc_TSS08445	2940192	2940290	+	NC_003047	asTSS	AAC		347	SMc_asRNA_1936	misc_RNA	2940192	2940290	+			AL591688_new;_3302
SMc_TSS08446	2940391	2940487	-	NC_003047	asTSS	TCA		57	SMc_asRNA_1937	misc_RNA	2940391	2940487	-			AL591688_new;_3303
SMc_TSS08646	3014635	3014731	-	NC_003047	asTSS	ACT		100	SMc_asRNA_1959	misc_RNA	3014635	3014731	-			AL591688_new;_3386
SMc_TSS08670	3024974	3025071	-	NC_003047	asTSS	CGG		39	SMc_asRNA_1964	misc_RNA	3024974	3025071	-			AL591688_new;_3398
SMc_TSS08737	3051747	3051843	-	NC_003047	asTSS	TCC		155	SMc_asRNA_1977	misc_RNA	3051747	3051843	-			SMc04873
SMc_TSS08811	3079494	3079591	+	NC_003047	asTSS	CCA		69	SMc_asRNA_1991	misc_RNA	3079494	3079591	+			AL591688_new;_3450
SMc_TSS09006	3170060	3170157	-	NC_003047	asTSS	AAA		1548	SMc_asRNA_2024	misc_RNA	3170060	3170178	-			AL591688_new;_3545
SMc_TSS09007	3170062	3170163	-	NC_003047	asTSS	ACG		1933	SMc_asRNA_2024	misc_RNA	3170060	3170178	-			AL591688_new;_3545
SMc_TSS09008	3170069	3170165	-	NC_003047	asTSS	AGA		333	SMc_asRNA_2024	misc_RNA	3170060	3170178	-			AL591688_new;_3545
SMc_TSS09009	3170082	3170178	-	NC_003047	asTSS	CGC		103	SMc_asRNA_2024	misc_RNA	3170060	3170178	-			AL591688_new;_3546
SMc_TSS09063	3188095	3188195	+	NC_003047	asTSS	ACT		184	SMc_asRNA_2037	misc_RNA	3188095	3188223	+			AL591688_new;_3563
SMc_TSS09064	3188125	3188223	+	NC_003047	asTSS	GTT		658	SMc_asRNA_2037	misc_RNA	3188095	3188223	+			AL591688_new;_3563
SMc_TSS09126	3208136	3208233	+	NC_003047	asTSS	GGC		52	SMc_asRNA_2043	misc_RNA	3208136	3208233	+			SMc03075
SMc_TSS09487	3357266	3357363	+	NC_003047	asTSS	AGC		90	SMc_asRNA_2093	misc_RNA	3357266	3357363	+			SMc03305
SMc_TSS09510	3362003	3362100	+	NC_003047	asTSS	ATC		106	SMc_asRNA_2097	misc_RNA	3362003	3362100	+			SMc03248
SMc_TSS09511	3362412	3362509	+	NC_003047	asTSS	TCG		85	SMc_asRNA_2098	misc_RNA	3362412	3362509	+			SMc03248
SMc_TSS09513	3362610	3362707	+	NC_003047	asTSS	GCG		50	SMc_asRNA_2099	misc_RNA	3362610	3362707	+			SMc03248
SMc_TSS09687	3393765	3393861	-	NC_003047	asTSS	CTT		74	SMc_asRNA_2135	misc_RNA	3393765	3393861	-			SMc03278
SMc_TSS09727	3409397	3409494	+	NC_003047	asTSS	AGG		166	SMc_asRNA_2145	misc_RNA	3409397	3409494	+			SMc03293
SMc_TSS09741	3413573	3413670	+	NC_003047	asTSS	GGC		139	SMc_asRNA_2149	misc_RNA	3413573	3413670	+			SMc03298
SMc_TSS09750	3416865	3416961	-	NC_003047	asTSS	ACG		52	SMc_asRNA_2150	misc_RNA	3416865	3416961	-			SMc05017	SmelCR332	-	3416856	3416961	cis-encoded antisense sRNA
SMc_TSS09995	3479826	3479924	+	NC_003047	asTSS	GCG		81	SMc_asRNA_2186	misc_RNA	3479826	3479924	+			AL591688_new;_3877
SMc_TSS09996	3479978	3480075	+	NC_003047	asTSS	ATC		44	SMc_asRNA_2187	misc_RNA	3479978	3480075	+			AL591688_new;_3880
SMc_TSS10273	3568140	3568239	+	NC_003047	asTSS	TAA		108	SMc_asRNA_2221	misc_RNA	3568140	3568239	+			SMc03898
SMc_TSS10360	3615878	3615976	+	NC_003047	asTSS	TTA		156	SMc_asRNA_2240	misc_RNA	3615878	3615976	+			SMc04595
SMb_TSS0126	65364	65462	+	NC_003078	asTSS	GTA		176	SMb_asRNA_2284	misc_RNA	65364	65543	+			AL591985_new_58
SMb_TSS0127	65378	65479	+	NC_003078	asTSS	ATT		3199	SMb_asRNA_2284	misc_RNA	65364	65543	+			AL591985_new_58	SmelB010	+	65378	65448	trans-encoded sRNA
SMb_TSS0128	65382	65480	+	NC_003078	asTSS	GCG		509	SMb_asRNA_2284	misc_RNA	65364	65543	+			AL591985_new_58
SMb_TSS0129	65405	65502	+	NC_003078	asTSS	CAG		125	SMb_asRNA_2284	misc_RNA	65364	65543	+			AL591985_new_58
SMb_TSS0130	65419	65516	+	NC_003078	asTSS	TGC		150	SMb_asRNA_2284	misc_RNA	65364	65543	+			AL591985_new_58
SMb_TSS0131	65428	65524	+	NC_003078	asTSS	CAT		55	SMb_asRNA_2284	misc_RNA	65364	65543	+			AL591985_new_58
SMb_TSS0132	65438	65536	+	NC_003078	asTSS	TGG		282	SMb_asRNA_2284	misc_RNA	65364	65543	+			AL591985_new_58
SMb_TSS0133	65445	65543	+	NC_003078	asTSS	TTG		964	SMb_asRNA_2284	misc_RNA	65364	65543	+			AL591985_new_58
SMb_TSS0146	71825	71924	+	NC_003078	asTSS	ATT		74	SMb_asRNA_2286	misc_RNA	71825	71924	+			SMb22003
SMb_TSS0152	73228	73325	+	NC_003078	asTSS	CCG		35	SMb_asRNA_2288	misc_RNA	73228	73446	+			SMb20064
SMb_TSS0153	73262	73359	+	NC_003078	asTSS	CAG		86	SMb_asRNA_2288	misc_RNA	73228	73446	+			SMb20064
SMb_TSS0154	73311	73408	+	NC_003078	asTSS	TCC		141	SMb_asRNA_2288	misc_RNA	73228	73446	+			SMb20064
SMb_TSS0155	73349	73446	+	NC_003078	asTSS	AAA		108	SMb_asRNA_2288	misc_RNA	73228	73446	+			SMb20064
SMb_TSS0743	435770	435867	-	NC_003078	asTSS	TCC		75	SMb_asRNA_2447	misc_RNA	435770	435867	-			SMb20421
SMb_TSS1029	569771	569868	+	NC_003078	asTSS	CGG		49	SMb_asRNA_2502	misc_RNA	569771	569868	+			SMb20541
SMb_TSS1250	618027	618124	-	NC_003078	asTSS	ACT		32	SMb_asRNA_2541	misc_RNA	618027	618124	-			SMb20827
SMb_TSS1370	674486	674582	-	NC_003078	asTSS	CTG		56	SMb_asRNA_2570	misc_RNA	674486	674582	-			SMb21661
SMb_TSS2852	1315303	1315400	+	NC_003078	asTSS	CTG		62	SMb_asRNA_2907	misc_RNA	1315303	1315400	+			SMb20905
SMb_TSS2853	1315783	1315880	+	NC_003078	asTSS	GAT		39	SMb_asRNA_2908	misc_RNA	1315783	1315880	+			SMb20905
SMb_TSS2854	1315894	1315993	+	NC_003078	asTSS	CTT		109	SMb_asRNA_2909	misc_RNA	1315894	1315993	+			SMb20905
SMb_TSS3257	1466474	1466570	+	NC_003078	asTSS	CCG		82	SMb_asRNA_2982	misc_RNA	1466474	1466570	+			SMb20665
SMb_TSS3331	1511775	1511874	+	NC_003078	asTSS	CCC		105	SMb_asRNA_2995	misc_RNA	1511775	1511874	+			AL591985_new_1457

## Sheet: S2 TSS
Table S2. Transcription start sites (TSS) associated with coding sequences (CDS), sRNAs, and asRNAs.
See text for a description of TSS categories. COG = clusters of orthologous groups category
TSS INFORMATION										ASSOCIATED GENE								TRANSCRIPT INFORMATION (Schlueter et al. 2010)
TSS_id	Position		Strand	Replicon	Category	Subcategory of asRNA	First 3 nt	Distance to start codon	Coverage	Gene id	Type of gene	Position		Strand	Gene product (protein-coding genes)	COG	Target gene of asRNA	RNA id	Strand	Position		Category
SMa_TSS0001	313	410	+	NC_003037	sTSS		GTC		98	SMa_sRNA_1	misc_RNA	313	410	+				SmelAR001	+	313	435	trans-encoded sRNA
SMa_TSS0002	953	1049	-	NC_003037	sTSS		ACT		70	SMa_sRNA_2	misc_RNA	953	1049	-
SMa_TSS0003	1002	1103	+	NC_003037	sTSS		ATG		686	SMa_sRNA_3	misc_RNA	1002	1103	+				SmelA001	+	1002	1054	trans-encoded sRNA
SMa_TSS0004	1341	1444	+	NC_003037	seTSS		TGC	12	1031	SMa0002	CDS	1353	4457	+	formate dehydrogenase, major subunit (formate dehydrogenase alpha subunit)	R		SmelA002	+	1341	1491	sense sRNA
SMa_TSS0005	1454	1550	-	NC_003037	asTSS	tss_antisense	ACA		100	SMa_asRNA_1	misc_RNA	1454	1550	-			SMa0002	SmelAR002	-	1502	1550	cis-encoded antisense sRNA
SMa_TSS0006	2129	2226	+	NC_003037	seTSS		GCG		32	SMa0002	CDS	1353	4457	+	formate dehydrogenase, major subunit (formate dehydrogenase alpha subunit)	R
SMa_TSS0007	2232	2329	+	NC_003037	seTSS		AAC		186	SMa0002	CDS	1353	4457	+	formate dehydrogenase, major subunit (formate dehydrogenase alpha subunit)	R
SMa_TSS0008	2378	2475	+	NC_003037	seTSS		TGA		64	SMa0002	CDS	1353	4457	+	formate dehydrogenase, major subunit (formate dehydrogenase alpha subunit)	R
SMa_TSS0009	2769	2868	+	NC_003037	seTSS		CTC		122	SMa0002	CDS	1353	4457	+	formate dehydrogenase, major subunit (formate dehydrogenase alpha subunit)	R
SMa_TSS0010	2808	2904	-	NC_003037	asTSS	tss_antisense	GGA		240	SMa_asRNA_2	misc_RNA	2808	2904	-			SMa0002
SMa_TSS0011	2973	3069	+	NC_003037	seTSS		GAC		33	SMa0002	CDS	1353	4457	+	formate dehydrogenase, major subunit (formate dehydrogenase alpha subunit)	R
SMa_TSS0012	3334	3430	+	NC_003037	seTSS		ACA		84	SMa0002	CDS	1353	4457	+	formate dehydrogenase, major subunit (formate dehydrogenase alpha subunit)	R
SMa_TSS0013	4664	4760	+	NC_003037	seTSS		CAT		115	SMa0005	CDS	4454	5446	+	formate dehydrogenase-O, iron-sulfur subunit	C
SMa_TSS0014	5726	5822	+	NC_003037	seTSS		CTG		54	SMa0007	CDS	5424	6110	+	formate dehydrogenase, cytochrome B556 (FDO) subunit	C
SMa_TSS0015	5845	5941	-	NC_003037	asTSS	tss_antisense	GCC		240	SMa_asRNA_3	misc_RNA	5845	5941	-			SMa0007
SMa_TSS0016	6115	6212	+	NC_003037	mTSS		AAA	34	302	SMa0009	CDS	6149	7069	+	Formate dehydrogenase accessory protein FdhE			SmelAR003	+	6115	6156	cis-encoded mRNA leader
SMa_TSS0017	6692	6788	+	NC_003037	seTSS		ATC		51	SMa0009	CDS	6149	7069	+	Formate dehydrogenase accessory protein FdhE
SMa_TSS0018	8354	8450	-	NC_003037	asTSS	multi_antisense	CTC		33	SMa_asRNA_4	misc_RNA	8354	8450	-			SMa0011
SMa_TSS0019	9172	9268	-	NC_003037	asTSS	multi_antisense	GCC		35	SMa_asRNA_5	misc_RNA	9172	9268	-			SMa0013
SMa_TSS0020	11285	11382	+	NC_003037	pmTSS		GTA	221	148	SMa0017	CDS	11506	12063	+	hypothetical protein
SMa_TSS0021	11487	11583	-	NC_003037	asTSS	tss_5utr_antisense	ACG		55	SMa_asRNA_6	misc_RNA	11487	11583	-			SMa0017
SMa_TSS0022	11632	11728	+	NC_003037	seTSS		ATT		48	SMa0017	CDS	11506	12063	+	hypothetical protein
SMa_TSS0023	11686	11783	+	NC_003037	seTSS		ATG		71	SMa0017	CDS	11506	12063	+	hypothetical protein
SMa_TSS0024	11792	11889	+	NC_003037	seTSS		TCA		54	SMa0017	CDS	11506	12063	+	hypothetical protein
SMa_TSS0025	12061	12159	-	NC_003037	asTSS	tss_3utr_antisense	TCC		508	SMa_asRNA_7	misc_RNA	12061	12159	-			SMa0017
SMa_TSS0026	12520	12616	-	NC_003037	mTSS		TTC	70	42	SMa5000	CDS	12259	12546	-	hypothetical protein
SMa_TSS0027	13805	13901	-	NC_003037	sTSS		GGT		40	SMa_sRNA_4	misc_RNA	13805	13901	-
SMa_TSS0028	14112	14213	+	NC_003037	sTSS		TGC		195	SMa_sRNA_5	misc_RNA	14112	14213	+				SmelAR004	+	14113	14171	trans-encoded sRNA
SMa_TSS0029	14244	14341	+	NC_003037	sTSS		GCA		60	SMa_sRNA_6	misc_RNA	14244	14353	+
SMa_TSS0030	14255	14353	+	NC_003037	sTSS		TCG		152	SMa_sRNA_6	misc_RNA	14244	14353	+
SMa_TSS0031	14448	14545	+	NC_003037	asTSS	tss_3utr_antisense	GTT		126	SMa_asRNA_8	misc_RNA	14448	14557	+			SMa0021
SMa_TSS0032	14458	14557	+	NC_003037	asTSS	tss_antisense	TCG		80	SMa_asRNA_8	misc_RNA	14448	14557	+			SMa0021
SMa_TSS0033	14638	14736	+	NC_003037	asTSS	tss_antisense	GGG		245	SMa_asRNA_9	misc_RNA	14638	14769	+			SMa0021
SMa_TSS0034	14672	14769	+	NC_003037	asTSS	tss_antisense	TTC		53	SMa_asRNA_9	misc_RNA	14638	14769	+			SMa0021
SMa_TSS0035	14771	14868	-	NC_003037	seTSS		GCG		334	SMa0021	CDS	14450	15094	-	hypothetical protein
SMa_TSS0036	15161	15257	-	NC_003037	pmTSS		AGA	163	41	SMa0021	CDS	14450	15094	-	hypothetical protein
SMa_TSS0037	15479	15576	+	NC_003037	sTSS		AGG		207	SMa_sRNA_7	misc_RNA	15479	15576	+
SMa_TSS0039	17074	17170	-	NC_003037	seTSS		TTC		36	SMa0025	CDS	16251	17318	-	hypothetical protein	E
SMa_TSS0040	17262	17359	-	NC_003037	mTSS		AGC	41	134	SMa0025	CDS	16251	17318	-	hypothetical protein	E		SmelAR005	-	17295	17359	cis-encoded mRNA leader
SMa_TSS0041	17720	17816	-	NC_003037	mTSS		GAA	15	60	SMa0026	CDS	17424	17801	-	hypothetical protein predicted by Glimmer
SMa_TSS0042	17820	17917	-	NC_003037	mTSS		GCA	116	311	SMa0026	CDS	17424	17801	-	hypothetical protein predicted by Glimmer
SMa_TSS0043	18013	18111	+	NC_003037	asTSS	tss_antisense	TCG		78	SMa_asRNA_10	misc_RNA	18013	18111	+			SMa0028
SMa_TSS0044	18381	18478	+	NC_003037	asTSS	tss_antisense	CTT		121	SMa_asRNA_11	misc_RNA	18381	18478	+			SMa0028
SMa_TSS0045	18469	18564	-	NC_003037	seTSS		GAT		77	SMa0028	CDS	17865	18914	-	selenide, water dikinase	E		SmelAR006	-	18508	18564	sense sRNA
SMa_TSS0046	18724	18820	-	NC_003037	seTSS		ATC		36	SMa0028	CDS	17865	18914	-	selenide, water dikinase	E
SMa_TSS0047	18871	18967	-	NC_003037	mTSS		AAT	53	73	SMa0028	CDS	17865	18914	-	selenide, water dikinase	E
SMa_TSS0048	18931	19027	-	NC_003037	mTSS		CCG	113	33	SMa0028	CDS	17865	18914	-	selenide, water dikinase	E
SMa_TSS0049	18991	19090	-	NC_003037	pmTSS		ATC	176	4521	SMa0028	CDS	17865	18914	-	selenide, water dikinase	E		SmelAR007	-	19013	19090	trans-encoded sRNA
SMa_TSS0050	19385	19481	-	NC_003037	mTSS		CTC	45	59	SMa0031	CDS	19209	19436	-	conserved hypothetical protein
SMa_TSS0051	19835	19933	+	NC_003037	asTSS	tss_antisense	GCT		114	SMa_asRNA_12	misc_RNA	19835	20082	+			SMa0034
SMa_TSS0052	19927	20024	+	NC_003037	asTSS	tss_antisense	GCC		68	SMa_asRNA_12	misc_RNA	19835	20082	+			SMa0034
SMa_TSS0053	19985	20082	+	NC_003037	asTSS	tss_antisense	GTG		44	SMa_asRNA_12	misc_RNA	19835	20082	+			SMa0034
SMa_TSS0054	20095	20194	+	NC_003037	asTSS	tss_antisense	GCC		37	SMa_asRNA_13	misc_RNA	20095	20194	+			SMa0034
SMa_TSS0055	20498	20597	-	NC_003037	seTSS		GTT		33	SMa0034	CDS	19453	21108	-	Serralysin-like metalloprotease	Q
SMa_TSS0056	20514	20611	-	NC_003037	seTSS		ATA		41	SMa0034	CDS	19453	21108	-	Serralysin-like metalloprotease	Q
SMa_TSS0057	20524	20624	+	NC_003037	asTSS	tss_antisense	CAG		181	SMa_asRNA_14	misc_RNA	20524	20624	+			SMa0034
SMa_TSS0058	20978	21074	-	NC_003037	seTSS		ACG		108	SMa0034	CDS	19453	21108	-	Serralysin-like metalloprotease	Q
SMa_TSS0059	21081	21178	-	NC_003037	mTSS		GCG	70	194	SMa0034	CDS	19453	21108	-	Serralysin-like metalloprotease	Q
SMa_TSS0060	21142	21239	+	NC_003037	asTSS	5utr_ov_as	CAG		54	SMa_asRNA_15	misc_RNA	21142	21239	+			SMa0034
SMa_TSS0061	21216	21313	+	NC_003037	pmTSS		TCG	213	94	SMa0036	CDS	21429	23051	+	ABC transporter, ATP-binding protein	R
SMa_TSS0062	21354	21450	-	NC_003037	asTSS	tss_5utr_antisense	TGA		120	SMa_asRNA_16	misc_RNA	21354	21541	-			SMa0036
SMa_TSS0063	21368	21467	-	NC_003037	asTSS	tss_5utr_antisense	GTG		211	SMa_asRNA_16	misc_RNA	21354	21541	-			SMa0036
SMa_TSS0064	21371	21470	-	NC_003037	asTSS	tss_5utr_antisense	GCG		134	SMa_asRNA_16	misc_RNA	21354	21541	-			SMa0036
SMa_TSS0065	21404	21506	+	NC_003037	mTSS		CGC	25	133	SMa0036	CDS	21429	23051	+	ABC transporter, ATP-binding protein	R
SMa_TSS0066	21406	21503	-	NC_003037	asTSS	tss_5utr_antisense	GTT		153	SMa_asRNA_16	misc_RNA	21354	21541	-			SMa0036
SMa_TSS0067	21445	21541	-	NC_003037	asTSS	tss_antisense	GCT		127	SMa_asRNA_16	misc_RNA	21354	21541	-			SMa0036
SMa_TSS0068	22165	22263	+	NC_003037	seTSS		ATG		175	SMa0036	CDS	21429	23051	+	ABC transporter, ATP-binding protein	R
SMa_TSS0069	22503	22600	+	NC_003037	seTSS		AAC		115	SMa0036	CDS	21429	23051	+	ABC transporter, ATP-binding protein	R
SMa_TSS0070	22807	22903	-	NC_003037	asTSS	tss_antisense	ATC		98	SMa_asRNA_17	misc_RNA	22807	22954	-			SMa0036
SMa_TSS0071	22858	22954	-	NC_003037	asTSS	tss_antisense	ACG		99	SMa_asRNA_17	misc_RNA	22807	22954	-			SMa0036
SMa_TSS0072	23799	23895	-	NC_003037	seTSS		GCC		88	SMa0039	CDS	23398	24297	-	Transcriptional regulator, LysR family	K
SMa_TSS0073	25542	25638	-	NC_003037	seTSS		ACG		36	SMa0044	CDS	25417	25683	-	conserved hypothetical protein
SMa_TSS0074	25751	25849	-	NC_003037	seTSS		GAT		94	SMa0045	CDS	25848	26597	-		P		SmelA004	-	25764	25849	sense sRNA
SMa_TSS0075	26265	26364	+	NC_003037	asTSS	tss_antisense	TTG		136	SMa_asRNA_18	misc_RNA	26265	26375	+			SMa0045
SMa_TSS0076	26277	26375	+	NC_003037	asTSS	tss_antisense	ATA		134	SMa_asRNA_18	misc_RNA	26265	26375	+			SMa0045
SMa_TSS0077	26717	26814	+	NC_003037	pmTSS		GTT	189	372	SMa5015	CDS	26906	27154	+	hypothetical protein
SMa_TSS0078	27648	27745	+	NC_003037	seTSS		ATC		51	SMa0052	CDS	27507	27713	+	hypothetical protein
SMa_TSS0079	28200	28297	-	NC_003037	seTSS		TAA		70	SMa0056	CDS	28295	29428	-	dehydratase/enolase	MR
SMa_TSS0080	28422	28518	+	NC_003037	asTSS	tss_antisense	GTT		46	SMa_asRNA_19	misc_RNA	28422	28518	+			SMa0056
SMa_TSS0081	28621	28717	-	NC_003037	seTSS		GGC		51	SMa0056	CDS	28295	29428	-	dehydratase/enolase	MR
SMa_TSS0082	28644	28741	-	NC_003037	seTSS		GAG		52	SMa0056	CDS	28295	29428	-	dehydratase/enolase	MR
SMa_TSS0083	28766	28862	-	NC_003037	seTSS		TCG		123	SMa0056	CDS	28295	29428	-	dehydratase/enolase	MR
SMa_TSS0084	29158	29255	+	NC_003037	asTSS	tss_antisense	TGG		51	SMa_asRNA_20	misc_RNA	29158	29255	+			SMa0056
SMa_TSS0085	29192	29288	-	NC_003037	seTSS		CGG		59	SMa0056	CDS	28295	29428	-	dehydratase/enolase	MR
SMa_TSS0086	29315	29412	-	NC_003037	seTSS		TCA		59	SMa0056	CDS	28295	29428	-	dehydratase/enolase	MR
SMa_TSS0087	30215	30311	-	NC_003037	seTSS		AAC		35	SMa0058	CDS	29492	30688	-	N-acylglucosamine 2-epimerase family protein	O
SMa_TSS0088	32175	32271	-	NC_003037	seTSS		GCC		59	SMa0060	CDS	31488	32423	-	gluconolactonase/regucalcin homolog	G
SMa_TSS0089	32593	32690	+	NC_003037	mTSS		AAT	41	39	SMa0062	CDS	32634	33323	+	Transcriptional regulator, GntR family	K
SMa_TSS0090	33421	33520	+	NC_003037	mTSS		ATG	32	71	SMa0063	CDS	33453	34187	+	Transcriptional regulator, GntR family	K
SMa_TSS0091	33561	33658	-	NC_003037	asTSS	tss_antisense	GCG		127	SMa_asRNA_21	misc_RNA	33561	33736	-			SMa0063
SMa_TSS0092	33639	33736	-	NC_003037	asTSS	tss_antisense	GTC		31	SMa_asRNA_21	misc_RNA	33561	33736	-			SMa0063
SMa_TSS0093	34027	34124	-	NC_003037	asTSS	tss_antisense	CTC		102	SMa_asRNA_22	misc_RNA	34027	34174	-			SMa0063
SMa_TSS0094	34078	34174	-	NC_003037	asTSS	tss_antisense	GCC		72	SMa_asRNA_22	misc_RNA	34027	34174	-			SMa0063
SMa_TSS0095	34268	34364	-	NC_003037	asTSS	tss_antisense	GCG		80	SMa_asRNA_23	misc_RNA	34268	34364	-			SMa0064
SMa_TSS0096	35425	35522	+	NC_003037	mTSS		AGC	30	59	SMa0065	CDS	35455	36147	+	Transcriptional regulator, GntR family	K
SMa_TSS0097	35482	35579	-	NC_003037	asTSS	tss_antisense	GCT		67	SMa_asRNA_24	misc_RNA	35482	35656	-			SMa0065
SMa_TSS0098	35560	35656	-	NC_003037	asTSS	tss_antisense	CCA		49	SMa_asRNA_24	misc_RNA	35482	35656	-			SMa0065
SMa_TSS0099	36244	36341	-	NC_003037	asTSS	tss_antisense	GCG		51	SMa_asRNA_25	misc_RNA	36244	36346	-			SMa0067
SMa_TSS0100	36249	36346	-	NC_003037	asTSS	tss_antisense	CGC		54	SMa_asRNA_25	misc_RNA	36244	36346	-			SMa0067
SMa_TSS0101	40288	40384	-	NC_003037	asTSS	tss_antisense	ATG		70	SMa_asRNA_26	misc_RNA	40288	40384	-			SMa0077
SMa_TSS0102	40859	40956	+	NC_003037	mTSS		GCT	100	33	SMa0078	CDS	40959	41981	+	Transcriptional regulator, LacI family	K
SMa_TSS0103	40933	41030	+	NC_003037	mTSS		ACG	26	236	SMa0078	CDS	40959	41981	+	Transcriptional regulator, LacI family	K
SMa_TSS0104	41291	41388	-	NC_003037	asTSS	tss_antisense	ACT		56	SMa_asRNA_27	misc_RNA	41291	41427	-			SMa0078
SMa_TSS0105	41328	41427	-	NC_003037	asTSS	tss_antisense	GGC		37	SMa_asRNA_27	misc_RNA	41291	41427	-			SMa0078
SMa_TSS0106	42045	42142	+	NC_003037	mTSS		ACT	61	154	SMa0079	CDS	42106	42774	+	ABC transporter, permease	E
SMa_TSS0107	42117	42214	+	NC_003037	seTSS		CAA		74	SMa0079	CDS	42106	42774	+	ABC transporter, permease	E
SMa_TSS0108	42236	42332	+	NC_003037	seTSS		GAA		58	SMa0079	CDS	42106	42774	+	ABC transporter, permease	E
SMa_TSS0109	42351	42449	+	NC_003037	seTSS		TGG		34	SMa0079	CDS	42106	42774	+	ABC transporter, permease	E
SMa_TSS0110	42567	42663	-	NC_003037	asTSS	tss_antisense	GCT		70	SMa_asRNA_28	misc_RNA	42567	42696	-			SMa0079
SMa_TSS0111	42599	42696	-	NC_003037	asTSS	tss_antisense	ATA		54	SMa_asRNA_28	misc_RNA	42567	42696	-			SMa0079
SMa_TSS0112	43377	43475	+	NC_003037	mTSS		GCT	94	90	SMa0082	CDS	43471	44286	+	ABC transporter, periplasmic solute-binding protein	ET
SMa_TSS0113	43439	43535	+	NC_003037	mTSS		TGA	32	93	SMa0082	CDS	43471	44286	+	ABC transporter, periplasmic solute-binding protein	ET
SMa_TSS0114	43750	43848	+	NC_003037	seTSS		ATA		76	SMa0082	CDS	43471	44286	+	ABC transporter, periplasmic solute-binding protein	ET
SMa_TSS0115	44748	44845	+	NC_003037	seTSS		GGT		34	SMa0083	CDS	44302	45081	+	ABC transporter, ATP-binding protein	E
SMa_TSS0116	44826	44923	-	NC_003037	asTSS	tss_antisense	TGG		130	SMa_asRNA_29	misc_RNA	44826	44923	-			SMa0083
SMa_TSS0117	44844	44941	+	NC_003037	seTSS		ACC		58	SMa0083	CDS	44302	45081	+	ABC transporter, ATP-binding protein	E
SMa_TSS0118	45798	45895	+	NC_003037	seTSS		GTC		95	SMa0085	CDS	45099	46052	+	dehydrogenase	CHR
SMa_TSS0119	46538	46639	+	NC_003037	pmTSS		ACA	164	180	SMa0089	CDS	46702	47100	+	conserved hypothetical protein	J
SMa_TSS0120	46621	46720	+	NC_003037	mTSS		GCG	81	2530	SMa0089	CDS	46702	47100	+	conserved hypothetical protein	J
SMa_TSS0121	46964	47060	+	NC_003037	seTSS		TCG		54	SMa0089	CDS	46702	47100	+	conserved hypothetical protein	J
SMa_TSS0122	47111	47208	+	NC_003037	mTSS		ACC	114	75	SMa0091	CDS	47225	47920	+	conserved hypothetical protein
SMa_TSS0123	48050	48147	+	NC_003037	mTSS		ATG	132	51	SMa0093	CDS	48182	49033	+	Branched-chain amino acid aminotransferase	EH
SMa_TSS0124	50417	50513	-	NC_003037	seTSS		GAA		51	SMa0097	CDS	50138	51079	-	Transcriptional regulator, LysR family	K
SMa_TSS0125	50608	50704	-	NC_003037	seTSS		CGC		35	SMa0097	CDS	50138	51079	-	Transcriptional regulator, LysR family	K
SMa_TSS0126	50725	50821	-	NC_003037	seTSS		GAG		123	SMa0097	CDS	50138	51079	-	Transcriptional regulator, LysR family	K
SMa_TSS0127	51213	51314	+	NC_003037	mTSS		GGA	49	1036	SMa0101	CDS	51262	52887	+	Amidohydrolase	R
SMa_TSS0128	51265	51362	-	NC_003037	asTSS	tss_antisense	TTG		152	SMa_asRNA_30	misc_RNA	51265	51434	-			SMa0101
SMa_TSS0129	51295	51391	-	NC_003037	asTSS	tss_antisense	TGT		137	SMa_asRNA_30	misc_RNA	51265	51434	-			SMa0101
SMa_TSS0130	51338	51434	-	NC_003037	asTSS	tss_antisense	TCG		94	SMa_asRNA_30	misc_RNA	51265	51434	-			SMa0101
SMa_TSS0131	52710	52809	+	NC_003037	seTSS		ATA		60	SMa0101	CDS	51262	52887	+	Amidohydrolase	R
SMa_TSS0132	53289	53386	+	NC_003037	seTSS		TAC		89	SMa0104	CDS	52944	54536	+	ABC transporter, periplasmic solute-binding protein	E
SMa_TSS0133	53594	53692	+	NC_003037	seTSS		ATT		62	SMa0104	CDS	52944	54536	+	ABC transporter, periplasmic solute-binding protein	E
SMa_TSS0134	58329	58426	+	NC_003037	seTSS		GAT		98	SMa5001	CDS	58298	58612	+	hypothetical protein
SMa_TSS0135	58664	58761	+	NC_003037	sTSS		GTT		99	SMa_sRNA_8	misc_RNA	58664	58761	+
SMa_TSS0136	58815	58916	+	NC_003037	asTSS	tss_antisense	GAT		70	SMa_asRNA_31	misc_RNA	58815	58959	+			SMa0112
SMa_TSS0137	58862	58959	+	NC_003037	asTSS	tss_antisense	ACT		83	SMa_asRNA_31	misc_RNA	58815	58959	+			SMa0112
SMa_TSS0138	59237	59338	-	NC_003037	mTSS		TCT	104	141	SMa0112	CDS	58803	59234	-	conserved hypothetical protein
SMa_TSS0139	59340	59436	-	NC_003037	pmTSS		ACT	202	66	SMa0112	CDS	58803	59234	-	conserved hypothetical protein
SMa_TSS0140	59346	59446	+	NC_003037	sTSS		GTG		40	SMa_sRNA_9	misc_RNA	59346	59446	+
SMa_TSS0141	59429	59525	-	NC_003037	pmTSS		ACG	291	71	SMa0112	CDS	58803	59234	-	conserved hypothetical protein
SMa_TSS0142	59621	59719	+	NC_003037	mTSS		GTT	82	122	SMa0113	CDS	59703	62264	+	Sensor histidine kinase	T		SmelA006	+	59621	59719	cis-encoded mRNA leader
SMa_TSS0143	59737	59835	+	NC_003037	seTSS		ATG		243	SMa0113	CDS	59703	62264	+	Sensor histidine kinase	T
SMa_TSS0144	59848	59945	+	NC_003037	seTSS		ACG		227	SMa0113	CDS	59703	62264	+	Sensor histidine kinase	T		SmelAR008	+	59848	59917	sense sRNA
SMa_TSS0145	60117	60214	+	NC_003037	seTSS		ATT		164	SMa0113	CDS	59703	62264	+	Sensor histidine kinase	T
SMa_TSS0146	60186	60282	-	NC_003037	asTSS	tss_antisense	GCT		139	SMa_asRNA_32	misc_RNA	60186	60282	-			SMa0113
SMa_TSS0147	60994	61092	+	NC_003037	seTSS		ATG		66	SMa0113	CDS	59703	62264	+	Sensor histidine kinase	T
SMa_TSS0148	61021	61119	+	NC_003037	seTSS		ATA		68	SMa0113	CDS	59703	62264	+	Sensor histidine kinase	T
SMa_TSS0149	61242	61333	-	NC_003037	asTSS	tss_antisense	GAC		44	SMa_asRNA_33	misc_RNA	61242	61344	-			SMa0113
SMa_TSS0150	61250	61344	-	NC_003037	asTSS	tss_antisense	ATC		85	SMa_asRNA_33	misc_RNA	61242	61344	-			SMa0113
SMa_TSS0151	61361	61459	+	NC_003037	seTSS		CGT		37	SMa0113	CDS	59703	62264	+	Sensor histidine kinase	T
SMa_TSS0152	61979	62075	-	NC_003037	asTSS	tss_antisense	ATT		285	SMa_asRNA_34	misc_RNA	61979	62081	-			SMa0113
SMa_TSS0153	61984	62081	-	NC_003037	asTSS	tss_antisense	CTC		86	SMa_asRNA_34	misc_RNA	61979	62081	-			SMa0113
SMa_TSS0154	62263	62360	-	NC_003037	asTSS	multi_antisense	ATC		67	SMa_asRNA_35	misc_RNA	62263	62360	-			SMa0113
SMa_TSS0155	63179	63275	+	NC_003037	mTSS		TTA	21	38	SMa0116	CDS	63200	64117	+	DnaJ/CbpA-type protein	O
SMa_TSS0156	63518	63614	+	NC_003037	seTSS		GTG		46	SMa0116	CDS	63200	64117	+	DnaJ/CbpA-type protein	O
SMa_TSS0157	63573	63669	-	NC_003037	asTSS	tss_antisense	GTG		39	SMa_asRNA_36	misc_RNA	63573	63669	-			SMa0116
SMa_TSS0158	63782	63879	+	NC_003037	seTSS		AGT		137	SMa0116	CDS	63200	64117	+	DnaJ/CbpA-type protein	O
SMa_TSS0159	63825	63921	-	NC_003037	asTSS	tss_antisense	TTA		46	SMa_asRNA_37	misc_RNA	63825	63984	-			SMa0116
SMa_TSS0160	63887	63984	-	NC_003037	asTSS	tss_antisense	GGG		52	SMa_asRNA_37	misc_RNA	63825	63984	-			SMa0116
SMa_TSS0161	64042	64138	-	NC_003037	asTSS	multi_antisense	GGA		53	SMa_asRNA_38	misc_RNA	64042	64244	-			SMa0116
SMa_TSS0162	64061	64157	-	NC_003037	asTSS	multi_antisense	ACA		139	SMa_asRNA_38	misc_RNA	64042	64244	-			SMa0116
SMa_TSS0163	64076	64173	-	NC_003037	asTSS	multi_antisense	CAG		88	SMa_asRNA_38	misc_RNA	64042	64244	-			SMa0116
SMa_TSS0164	64080	64178	-	NC_003037	asTSS	multi_antisense	TGG		90	SMa_asRNA_38	misc_RNA	64042	64244	-			SMa0116
SMa_TSS0165	64092	64188	-	NC_003037	asTSS	multi_antisense	GTG		69	SMa_asRNA_38	misc_RNA	64042	64244	-			SMa0116
SMa_TSS0166	64100	64196	-	NC_003037	asTSS	multi_antisense	CAG		141	SMa_asRNA_38	misc_RNA	64042	64244	-			SMa0116
SMa_TSS0167	64116	64212	-	NC_003037	asTSS	multi_antisense	TTG		43	SMa_asRNA_38	misc_RNA	64042	64244	-			SMa0116
SMa_TSS0168	64124	64221	-	NC_003037	asTSS	tss_antisense	GCG		70	SMa_asRNA_38	misc_RNA	64042	64244	-			SMa0117
SMa_TSS0169	64130	64227	-	NC_003037	asTSS	tss_antisense	GGG		40	SMa_asRNA_38	misc_RNA	64042	64244	-			SMa0117
SMa_TSS0170	64148	64244	-	NC_003037	asTSS	tss_antisense	TCG		67	SMa_asRNA_38	misc_RNA	64042	64244	-			SMa0117
SMa_TSS0171	64651	64750	+	NC_003037	mTSS		TTC	28	57	SMa0118	CDS	64679	65206	+	hypothetical protein	C
SMa_TSS0172	64686	64783	+	NC_003037	seTSS		GGT		105	SMa0118	CDS	64679	65206	+	hypothetical protein	C
SMa_TSS0173	64803	64899	+	NC_003037	seTSS		GCA		34	SMa0118	CDS	64679	65206	+	hypothetical protein	C
SMa_TSS0174	65084	65181	+	NC_003037	seTSS		CTT		44	SMa0118	CDS	64679	65206	+	hypothetical protein	C
SMa_TSS0175	65329	65426	-	NC_003037	mTSS		ATT	25	246	VBISMa0080	CDS	65258	65401	-	hypothetical protein
SMa_TSS0176	65569	65666	-	NC_003037	seTSS		AAC	8	70	SMa0121	CDS	65491	65658	-	hypothetical protein
SMa_TSS0177	66492	66588	-	NC_003037	seTSS		CGG		39	SMa0124	CDS	66192	67826	-	60 kDa chaperonin	O
SMa_TSS0178	66641	66737	+	NC_003037	asTSS	tss_antisense	TGC		58	SMa_asRNA_39	misc_RNA	66641	66737	+			SMa0124
SMa_TSS0179	66748	66845	+	NC_003037	asTSS	tss_antisense	TAG		47	SMa_asRNA_40	misc_RNA	66748	66845	+			SMa0124
SMa_TSS0180	67428	67525	-	NC_003037	seTSS		GCG		64	SMa0124	CDS	66192	67826	-	60 kDa chaperonin	O
SMa_TSS0181	67752	67849	+	NC_003037	asTSS	tss_5utr_antisense	ATT		73	SMa_asRNA_41	misc_RNA	67752	67849	+			SMa0124
SMa_TSS0182	67880	67976	-	NC_003037	mTSS		AAC	150	125	SMa0124	CDS	66192	67826	-	60 kDa chaperonin	O
SMa_TSS0183	67891	67987	+	NC_003037	asTSS	tss_antisense	CGG		31	SMa_asRNA_42	misc_RNA	67891	67987	+			SMa0125
SMa_TSS0184	68130	68227	-	NC_003037	mTSS		GCA	36	94	SMa0125	CDS	67874	68191	-	10 kDa chaperonin	O
SMa_TSS0185	68673	68775	+	NC_003037	mTSS		ATC	132	7612	SMa0126	CDS	68805	69014	+	CspA8 Cold shock family protein	K
SMa_TSS0186	68705	68802	+	NC_003037	mTSS		TGC	100	30	SMa0126	CDS	68805	69014	+	CspA8 Cold shock family protein	K
SMa_TSS0187	68911	69008	+	NC_003037	seTSS		GCG		58	SMa0126	CDS	68805	69014	+	CspA8 Cold shock family protein	K
SMa_TSS0188	68923	69020	+	NC_003037	seTSS		ATT		30	SMa0126	CDS	68805	69014	+	CspA8 Cold shock family protein	K
SMa_TSS0189	69022	69119	+	NC_003037	mTSS		TCG	113	82	SMa0128	CDS	69135	69515	+	hypothetical protein
SMa_TSS0190	69619	69716	+	NC_003037	mTSS		CCA	39	37	SMa0130	CDS	69658	70668	+		I
SMa_TSS0191	69677	69774	+	NC_003037	seTSS		ACC		33	SMa0130	CDS	69658	70668	+		I
SMa_TSS0192	69781	69878	+	NC_003037	seTSS		TGG		108	SMa0130	CDS	69658	70668	+		I
SMa_TSS0193	70454	70551	+	NC_003037	seTSS		ACC		93	SMa0130	CDS	69658	70668	+		I
SMa_TSS0194	70492	70589	+	NC_003037	seTSS		GAA		84	SMa0130	CDS	69658	70668	+		I
SMa_TSS0195	71039	71136	+	NC_003037	asTSS	tss_3utr_antisense	TCG		77	SMa_asRNA_43	misc_RNA	71039	71136	+			SMa0134
SMa_TSS0196	71680	71777	+	NC_003037	asTSS	tss_3utr_antisense	TCC		116	SMa_asRNA_44	misc_RNA	71680	71777	+			SMa5002
SMa_TSS0197	71851	71948	+	NC_003037	asTSS	tss_antisense	TCC		71	SMa_asRNA_45	misc_RNA	71851	72079	+			SMa5002
SMa_TSS0198	71859	71958	+	NC_003037	asTSS	tss_antisense	TTG		71	SMa_asRNA_45	misc_RNA	71851	72079	+			SMa5002
SMa_TSS0199	71866	71962	-	NC_003037	seTSS		AAA		87	SMa5002	CDS	71712	72026	-	conserved hypothetical protein
SMa_TSS0200	71920	72017	-	NC_003037	seTSS		ATA		35	SMa5002	CDS	71712	72026	-	conserved hypothetical protein
SMa_TSS0201	71926	72022	-	NC_003037	seTSS		AAA		69	SMa5002	CDS	71712	72026	-	conserved hypothetical protein
SMa_TSS0202	71928	72025	+	NC_003037	asTSS	tss_antisense	TGC		92	SMa_asRNA_45	misc_RNA	71851	72079	+			SMa5002
SMa_TSS0203	71961	72057	-	NC_003037	mTSS		ATC	31	32	SMa5002	CDS	71712	72026	-	conserved hypothetical protein
SMa_TSS0204	71966	72062	-	NC_003037	mTSS		GGG	36	68	SMa5002	CDS	71712	72026	-	conserved hypothetical protein
SMa_TSS0205	71982	72079	+	NC_003037	asTSS	tss_5utr_antisense	CGC		132	SMa_asRNA_45	misc_RNA	71851	72079	+			SMa5002
SMa_TSS0206	72012	72109	-	NC_003037	mTSS		CGT	83	31	SMa5002	CDS	71712	72026	-	conserved hypothetical protein
SMa_TSS0207	72385	72482	+	NC_003037	seTSS		CCG		56	SMa0136	CDS	72274	74286	+	conserved hypothetical protein	R
SMa_TSS0208	72420	72519	+	NC_003037	seTSS		GCT		66	SMa0136	CDS	72274	74286	+	conserved hypothetical protein	R
SMa_TSS0209	73093	73191	+	NC_003037	seTSS		ATA		136	SMa0136	CDS	72274	74286	+	conserved hypothetical protein	R
SMa_TSS0210	73348	73446	+	NC_003037	seTSS		TGG		42	SMa0136	CDS	72274	74286	+	conserved hypothetical protein	R
SMa_TSS0211	73792	73888	-	NC_003037	asTSS	tss_antisense	CGC		119	SMa_asRNA_46	misc_RNA	73792	73982	-			SMa0136
SMa_TSS0212	73886	73982	-	NC_003037	asTSS	tss_antisense	AGA		80	SMa_asRNA_46	misc_RNA	73792	73982	-			SMa0136
SMa_TSS0213	74071	74168	+	NC_003037	seTSS		AAA		47	SMa0136	CDS	72274	74286	+	conserved hypothetical protein	R
SMa_TSS0214	74118	74215	+	NC_003037	seTSS		ATC		88	SMa0136	CDS	72274	74286	+	conserved hypothetical protein	R
SMa_TSS0215	74153	74250	+	NC_003037	seTSS		GCG		79	SMa0136	CDS	72274	74286	+	conserved hypothetical protein	R
SMa_TSS0216	74448	74544	-	NC_003037	asTSS	tss_antisense	TTC		142	SMa_asRNA_47	misc_RNA	74448	74544	-			SMa0137
SMa_TSS0217	74567	74666	+	NC_003037	seTSS		GAT		243	SMa0137	CDS	74378	76579	+	Diguanylate cyclase/phosphodiesterase	T		SmelAR009	+	74567	74649	sense sRNA
SMa_TSS0218	74613	74710	-	NC_003037	asTSS	tss_antisense	ACG		190	SMa_asRNA_48	misc_RNA	74613	74710	-			SMa0137
SMa_TSS0219	75909	76006	+	NC_003037	seTSS		TCA		58	SMa0137	CDS	74378	76579	+	Diguanylate cyclase/phosphodiesterase	T
SMa_TSS0220	76109	76207	-	NC_003037	asTSS	tss_antisense	TTT		98	SMa_asRNA_49	misc_RNA	76109	76207	-			SMa0137
SMa_TSS0221	76284	76383	+	NC_003037	seTSS		GGT		74	SMa0137	CDS	74378	76579	+	Diguanylate cyclase/phosphodiesterase	T
SMa_TSS0222	76412	76508	-	NC_003037	asTSS	tss_antisense	ACA		84	SMa_asRNA_50	misc_RNA	76412	76508	-			SMa0137
SMa_TSS0223	77135	77234	-	NC_003037	pmTSS		GCA	259	374	SMa0139	CDS	76655	76975	-	conserved hypothetical protein	S
SMa_TSS0224	77275	77373	+	NC_003037	sTSS		CCG		145	SMa_sRNA_10	misc_RNA	77275	77373	+
SMa_TSS0225	78751	78851	-	NC_003037	mTSS		AGC	29	549	SMa0142	CDS	77422	78822	-	extracellular serine protease	O
SMa_TSS0226	78788	78884	-	NC_003037	mTSS		CTC	62	192	SMa0142	CDS	77422	78822	-	extracellular serine protease	O
SMa_TSS0227	78799	78900	-	NC_003037	mTSS		ATC	78	3625	SMa0142	CDS	77422	78822	-	extracellular serine protease	O
SMa_TSS0228	79346	79443	+	NC_003037	seTSS		TGC		115	SMa0143	CDS	78965	79507	+	RNA polymerase ECF sigma factor	K
SMa_TSS0229	80182	80279	-	NC_003037	asTSS	tss_antisense	GCA		70	SMa_asRNA_51	misc_RNA	80182	80279	-			SMa0144	SmelAR010	-	80176	80279	cis-encoded antisense sRNA
SMa_TSS0230	80344	80441	+	NC_003037	mTSS		CGG	42	95	SMa_ORF_1	CDS	80386	80772	+	HYPOTHETICAL PROTEIN
SMa_TSS0231	80520	80617	-	NC_003037	seTSS		TCG		69	SMa0146	CDS	80295	80819	-	hypothetical protein
SMa_TSS0232	80629	80726	-	NC_003037	seTSS		GAC		30	SMa0146	CDS	80295	80819	-	hypothetical protein
SMa_TSS0233	80666	80764	-	NC_003037	seTSS		CTG		410	SMa0146	CDS	80295	80819	-	hypothetical protein
SMa_TSS0234	81740	81837	-	NC_003037	asTSS	5utr_ov_as	TGG		69	SMa_asRNA_52	misc_RNA	81740	81837	-			SMa0149
SMa_TSS0235	81800	81896	+	NC_003037	mTSS		AAA	58	481	SMa0149	CDS	81858	82340	+	conserved hypothetical protein	K
SMa_TSS0236	81873	81969	+	NC_003037	seTSS		ATC		43	SMa0149	CDS	81858	82340	+	conserved hypothetical protein	K
SMa_TSS0237	81902	81998	-	NC_003037	asTSS	tss_antisense	GCG		74	SMa_asRNA_53	misc_RNA	81902	82017	-			SMa0149
SMa_TSS0238	81920	82017	-	NC_003037	asTSS	tss_antisense	TTG		82	SMa_asRNA_53	misc_RNA	81902	82017	-			SMa0149
SMa_TSS0239	82180	82276	-	NC_003037	asTSS	tss_antisense	CCC		106	SMa_asRNA_54	misc_RNA	82180	82276	-			SMa0149
SMa_TSS0240	82911	83007	-	NC_003037	seTSS		CTA		84	SMa0150	CDS	82374	83900	-	fatty acid CoA ligase	IQ
SMa_TSS0241	83751	83850	+	NC_003037	asTSS	tss_antisense	CCG		87	SMa_asRNA_55	misc_RNA	83751	83850	+			SMa0150
SMa_TSS0242	85734	85832	-	NC_003037	seTSS		TGG		81	SMa0151	CDS	83897	86626	-	hypothetical protein	R
SMa_TSS0243	85740	85836	-	NC_003037	seTSS		TCG		72	SMa0151	CDS	83897	86626	-	hypothetical protein	R
SMa_TSS0244	85763	85859	-	NC_003037	seTSS		TCG		101	SMa0151	CDS	83897	86626	-	hypothetical protein	R
SMa_TSS0245	86838	86934	-	NC_003037	seTSS		GCG		41	SMa0155	CDS	86647	87216	-	hypothetical protein	G
SMa_TSS0246	87011	87107	-	NC_003037	seTSS		AGC		80	SMa0155	CDS	86647	87216	-	hypothetical protein	G
SMa_TSS0247	87030	87126	-	NC_003037	seTSS		GTC		68	SMa0155	CDS	86647	87216	-	hypothetical protein	G
SMa_TSS0248	87103	87201	+	NC_003037	asTSS	tss_antisense	GCG		141	SMa_asRNA_56	misc_RNA	87103	87201	+			SMa0155
SMa_TSS0249	88225	88324	-	NC_003037	mTSS		CAA	37	118	SMa0157	CDS	87283	88287	-	ABC transporter, periplasmic solute-binding protein	G		SmelAR011	-	88247	88323	cis-encoded mRNA leader
SMa_TSS0250	88381	88479	+	NC_003037	mTSS		ATG	35	2686	SMa0160	CDS	88416	89090	+	Transcriptional regulator, GntR family	K
SMa_TSS0251	88817	88914	+	NC_003037	seTSS		GAT		130	SMa0160	CDS	88416	89090	+	Transcriptional regulator, GntR family	K
SMa_TSS0252	89203	89301	-	NC_003037	seTSS		ACT		156	SMa0162	CDS	89275	89520	-	hypothetical protein
SMa_TSS0253	89254	89350	+	NC_003037	mTSS		GGT	70	62	SMa0163	CDS	89324	90724	+	PilQ2 pilus assembly protein	U
SMa_TSS0254	89435	89532	+	NC_003037	seTSS		TCG		132	SMa0163	CDS	89324	90724	+	PilQ2 pilus assembly protein	U
SMa_TSS0255	89776	89872	-	NC_003037	asTSS	tss_antisense	ATT		220	SMa_asRNA_57	misc_RNA	89776	89872	-			SMa0163
SMa_TSS0256	90107	90205	+	NC_003037	seTSS		ATA		98	SMa0163	CDS	89324	90724	+	PilQ2 pilus assembly protein	U
SMa_TSS0257	90152	90249	+	NC_003037	seTSS		TTT		135	SMa0163	CDS	89324	90724	+	PilQ2 pilus assembly protein	U
SMa_TSS0258	90202	90301	+	NC_003037	seTSS		GAA		98	SMa0163	CDS	89324	90724	+	PilQ2 pilus assembly protein	U
SMa_TSS0259	90615	90712	+	NC_003037	mTSS		TTC	106	38	SMa0164	CDS	90721	91017	+	hypothetical protein
SMa_TSS0260	90842	90939	+	NC_003037	seTSS		GCG		138	SMa0164	CDS	90721	91017	+	hypothetical protein
SMa_TSS0261	90868	90965	+	NC_003037	seTSS		ATG		86	SMa0164	CDS	90721	91017	+	hypothetical protein
SMa_TSS0262	90908	91004	-	NC_003037	asTSS	tss_antisense	GTG		75	SMa_asRNA_58	misc_RNA	90908	91117	-			SMa0164
SMa_TSS0263	90986	91082	-	NC_003037	asTSS	multi_antisense	CGG		80	SMa_asRNA_58	misc_RNA	90908	91117	-			SMa0164
SMa_TSS0264	91012	91108	-	NC_003037	asTSS	multi_antisense	CCG		72	SMa_asRNA_58	misc_RNA	90908	91117	-			SMa0164
SMa_TSS0265	91021	91117	-	NC_003037	asTSS	tss_5utr_antisense	TGA		90	SMa_asRNA_58	misc_RNA	90908	91117	-			SMa0166
SMa_TSS0266	91640	91738	+	NC_003037	seTSS		CAG	13	57	SMa0168	CDS	91653	92465	+	conserved hypothetical protein
SMa_TSS0267	92583	92680	+	NC_003037	seTSS		CTA		30	SMa0169	CDS	92526	93311	+	putative methyltransferase	R
SMa_TSS0268	92624	92720	-	NC_003037	asTSS	tss_antisense	AAG		62	SMa_asRNA_59	misc_RNA	92624	92720	-			SMa0169
SMa_TSS0269	93352	93448	-	NC_003037	sTSS		ATT		69	SMa_sRNA_11	misc_RNA	93352	93448	-
SMa_TSS0270	93506	93605	+	NC_003037	asTSS	tss_antisense	ATC		94	SMa_asRNA_60	misc_RNA	93506	93605	+			SMa0171
SMa_TSS0271	93519	93617	-	NC_003037	seTSS		CGG		70	SMa0171	CDS	93492	94256	-	conserved hypothetical protein
SMa_TSS0272	93608	93706	+	NC_003037	asTSS	tss_antisense	GTG		102	SMa_asRNA_61	misc_RNA	93608	93706	+			SMa0171
SMa_TSS0273	94198	94294	-	NC_003037	mTSS		GAT	38	64	SMa0171	CDS	93492	94256	-	conserved hypothetical protein
SMa_TSS0274	94447	94544	-	NC_003037	asTSS	tss_5utr_antisense	CTC		94	SMa_asRNA_62	misc_RNA	94447	94606	-			SMa0172
SMa_TSS0275	94452	94550	+	NC_003037	mTSS		GTG	21	407	SMa0172	CDS	94473	95393	+	conserved hypothetical protein
SMa_TSS0276	94477	94574	+	NC_003037	seTSS		GTA		150	SMa0172	CDS	94473	95393	+	conserved hypothetical protein
SMa_TSS0277	94480	94580	+	NC_003037	seTSS		ACT		461	SMa0172	CDS	94473	95393	+	conserved hypothetical protein
SMa_TSS0278	94498	94594	-	NC_003037	asTSS	tss_antisense	TCG		82	SMa_asRNA_62	misc_RNA	94447	94606	-			SMa0172
SMa_TSS0279	94508	94606	-	NC_003037	asTSS	tss_antisense	TTA		153	SMa_asRNA_62	misc_RNA	94447	94606	-			SMa0172
SMa_TSS0280	95356	95452	-	NC_003037	asTSS	tss_3utr_antisense	GAA		42	SMa_asRNA_63	misc_RNA	95356	95452	-			SMa0172
SMa_TSS0281	95439	95535	-	NC_003037	sTSS		CTT		89	SMa_sRNA_12	misc_RNA	95439	95535	-
SMa_TSS0282	96164	96262	-	NC_003037	seTSS		ACG		86	SMa0175	CDS	95789	96871	-	conserved hypothetical protein	M
SMa_TSS0283	96590	96686	+	NC_003037	asTSS	tss_antisense	AAA		72	SMa_asRNA_64	misc_RNA	96590	96686	+			SMa0175
SMa_TSS0284	96943	97039	-	NC_003037	pmTSS		CTT	168	110	SMa0175	CDS	95789	96871	-	conserved hypothetical protein	M
SMa_TSS0285	96951	97048	-	NC_003037	pmTSS		ACT	177	347	SMa0175	CDS	95789	96871	-	conserved hypothetical protein	M
SMa_TSS0286	97071	97167	+	NC_003037	pmTSS		ATC	185	61	SMa_ORF_2	CDS	97256	97582	+	HYPOTHETICAL PROTEIN
SMa_TSS0287	97110	97208	+	NC_003037	mTSS		ATG	146	67	SMa_ORF_2	CDS	97256	97582	+	HYPOTHETICAL PROTEIN
SMa_TSS0288	97234	97333	+	NC_003037	mTSS		GTT	22	446	SMa_ORF_2	CDS	97256	97582	+	HYPOTHETICAL PROTEIN
SMa_TSS0289	97237	97334	+	NC_003037	mTSS		GTG	19	347	SMa_ORF_2	CDS	97256	97582	+	HYPOTHETICAL PROTEIN
SMa_TSS0290	97240	97338	+	NC_003037	mTSS		ACG	16	53	SMa_ORF_2	CDS	97256	97582	+	HYPOTHETICAL PROTEIN
SMa_TSS0291	97318	97415	+	NC_003037	seTSS		CCC		34	SMa_ORF_2	CDS	97256	97582	+	HYPOTHETICAL PROTEIN
SMa_TSS0292	99290	99387	-	NC_003037	mTSS		ATC	70	211	SMa0179	CDS	98400	99317	-	Transcriptional regulator, LysR family	K
SMa_TSS0293	99296	99395	-	NC_003037	mTSS		TAG	78	234	SMa0179	CDS	98400	99317	-	Transcriptional regulator, LysR family	K
SMa_TSS0294	99300	99399	-	NC_003037	mTSS		ATC	82	4631	SMa0179	CDS	98400	99317	-	Transcriptional regulator, LysR family	K
SMa_TSS0295	99323	99419	-	NC_003037	mTSS		TAA	102	297	SMa0179	CDS	98400	99317	-	Transcriptional regulator, LysR family	K
SMa_TSS0296	100647	100743	-	NC_003037	mTSS		GCG	35	165	SMa0181	CDS	100505	100708	-	CspA7 cold shock protein	K		SmelA008	-	100682	100743	cis-encoded mRNA leader
SMa_TSS0297	100727	100826	+	NC_003037	asTSS	5utr_ov_as	GCG		37	SMa_asRNA_65	misc_RNA	100727	100826	+			SMa0181
SMa_TSS0298	100770	100866	-	NC_003037	pmTSS		TCA	158	44	SMa0181	CDS	100505	100708	-	CspA7 cold shock protein	K
SMa_TSS0299	100946	101044	+	NC_003037	mTSS		GCT	18	131	SMa0185	CDS	100964	102508	+	conserved hypothetical protein
SMa_TSS0300	101448	101546	+	NC_003037	seTSS		GCG		104	SMa0185	CDS	100964	102508	+	conserved hypothetical protein
SMa_TSS0301	101467	101564	+	NC_003037	seTSS		TTT		133	SMa0185	CDS	100964	102508	+	conserved hypothetical protein
SMa_TSS0302	101472	101568	+	NC_003037	seTSS		ACT		53	SMa0185	CDS	100964	102508	+	conserved hypothetical protein
SMa_TSS0303	102170	102269	+	NC_003037	seTSS		GAG		264	SMa0185	CDS	100964	102508	+	conserved hypothetical protein
SMa_TSS0304	102475	102572	+	NC_003037	seTSS		ACA		209	SMa0185	CDS	100964	102508	+	conserved hypothetical protein
SMa_TSS0305	102584	102680	-	NC_003037	asTSS	tss_5utr_antisense	TCG		141	SMa_asRNA_66	misc_RNA	102584	102680	-			SMa0187
SMa_TSS0306	102630	102730	+	NC_003037	mTSS		TTA	19	1117	SMa0187	CDS	102649	103602	+	dehydrogenase related to short chain alcohol dehydrogenases	R
SMa_TSS0307	102913	103009	-	NC_003037	asTSS	tss_antisense	CAG		67	SMa_asRNA_67	misc_RNA	102913	103009	-			SMa0187
SMa_TSS0308	103307	103403	-	NC_003037	asTSS	tss_antisense	GCG		73	SMa_asRNA_68	misc_RNA	103307	103403	-			SMa0187
SMa_TSS0309	103916	104012	-	NC_003037	asTSS	5utr_ov_as	GTA		53	SMa_asRNA_69	misc_RNA	103916	104012	-			SMa0189
SMa_TSS0310	104005	104104	+	NC_003037	mTSS		TAT	23	62	SMa0189	CDS	104028	104471	+	hypothetical protein			SmelAR012	+	104006	104080	cis-encoded mRNA leader
SMa_TSS0311	104317	104414	-	NC_003037	asTSS	tss_antisense	GAG		30	SMa_asRNA_70	misc_RNA	104317	104414	-			SMa0189
SMa_TSS0312	105682	105778	+	NC_003037	sTSS		CTG		84	SMa_sRNA_13	misc_RNA	105682	105778	+
SMa_TSS0313	106264	106360	-	NC_003037	mTSS		TTG	31	108	SMa0191	CDS	105799	106329	-	conserved hypothetical protein	S
SMa_TSS0314	106553	106652	-	NC_003037	lmTSS		ATG	0	1636	SMa0193	CDS	106326	106652	-	conserved hypothetical protein
SMa_TSS0315	107057	107153	+	NC_003037	asTSS	tss_antisense	GGT		69	SMa_asRNA_71	misc_RNA	107057	107153	+			SMa0196
SMa_TSS0316	107339	107436	-	NC_003037	seTSS		ACT		53	SMa0196	CDS	106949	107863	-	gluconolactonase	G
SMa_TSS0317	107458	107555	+	NC_003037	asTSS	tss_antisense	GAT		127	SMa_asRNA_72	misc_RNA	107458	107555	+			SMa0196
SMa_TSS0318	114166	114263	+	NC_003037	seTSS		GAA		58	SMa0206	CDS	113822	114544	+	Response regulator	KT
SMa_TSS0319	114586	114684	+	NC_003037	mTSS		GCT	83	138	SMa0209	CDS	114669	115757	+	conserved hypothetical protein	S
SMa_TSS0320	114661	114758	+	NC_003037	seTSS		ATG	8	98	SMa0209	CDS	114669	115757	+	conserved hypothetical protein	S
SMa_TSS0321	114669	114768	+	NC_003037	lmTSS		ATG	0	110	SMa0209	CDS	114669	115757	+	conserved hypothetical protein	S
SMa_TSS0322	114840	114938	+	NC_003037	seTSS		ACA		653	SMa0209	CDS	114669	115757	+	conserved hypothetical protein	S
SMa_TSS0323	115000	115096	-	NC_003037	asTSS	tss_antisense	AGG		83	SMa_asRNA_73	misc_RNA	115000	115096	-			SMa0209
SMa_TSS0324	115619	115716	+	NC_003037	seTSS		ATG		76	SMa0209	CDS	114669	115757	+	conserved hypothetical protein	S
SMa_TSS0325	115795	115891	-	NC_003037	seTSS		TCG		172	SMa0210	CDS	115852	116118	-	hypothetical protein
SMa_TSS0326	116437	116533	-	NC_003037	mTSS		TCG	78	735	SMa0211	CDS	116261	116455	-	hypothetical protein			SmelAR013	-	116477	116533	cis-encoded mRNA leader
SMa_TSS0327	116441	116537	-	NC_003037	mTSS		GCA	82	44	SMa0211	CDS	116261	116455	-	hypothetical protein
SMa_TSS0328	117677	117774	+	NC_003037	asTSS	tss_antisense	GTC		108	SMa_asRNA_74	misc_RNA	117677	117774	+			SMa0216
SMa_TSS0329	118267	118366	+	NC_003037	asTSS	multi_antisense	AAG		88	SMa_asRNA_75	misc_RNA	118267	118442	+			SMa0216
SMa_TSS0330	118343	118442	+	NC_003037	asTSS	tss_antisense	TGG		95	SMa_asRNA_75	misc_RNA	118267	118442	+			SMa0217
SMa_TSS0331	120205	120305	+	NC_003037	asTSS	tss_antisense	ACG		6198	SMa_asRNA_76	misc_RNA	120205	120305	+			SMa0218	SmelA009	+	120205	120306	cis-encoded antisense sRNA
SMa_TSS0332	121911	122008	+	NC_003037	mTSS		GCG	139	50	SMa0222	CDS	122050	122778	+	Transcriptional regulator, GntR family	K
SMa_TSS0333	121917	122014	+	NC_003037	mTSS		GCG	133	417	SMa0222	CDS	122050	122778	+	Transcriptional regulator, GntR family	K
SMa_TSS0334	122062	122158	+	NC_003037	seTSS		ATT		60	SMa0222	CDS	122050	122778	+	Transcriptional regulator, GntR family	K
SMa_TSS0335	122901	122997	+	NC_003037	asTSS	tss_antisense	TCT		35	SMa_asRNA_77	misc_RNA	122901	122997	+			SMa0223
SMa_TSS0336	123483	123581	+	NC_003037	mTSS		TAA	106	225	SMa0224	CDS	123589	125061	+	Permease, MFS	EGPR
SMa_TSS0337	123499	123595	+	NC_003037	mTSS		TAT	90	62	SMa0224	CDS	123589	125061	+	Permease, MFS	EGPR
SMa_TSS0338	123508	123605	+	NC_003037	mTSS		TAG	81	44	SMa0224	CDS	123589	125061	+	Permease, MFS	EGPR
SMa_TSS0339	124226	124322	+	NC_003037	seTSS		CCT		70	SMa0224	CDS	123589	125061	+	Permease, MFS	EGPR
SMa_TSS0340	124274	124371	+	NC_003037	seTSS		CCT		82	SMa0224	CDS	123589	125061	+	Permease, MFS	EGPR
SMa_TSS0341	125735	125833	+	NC_003037	seTSS		ATG		46	SMa0226	CDS	125261	126253	+	dehydrogenase	R
SMa_TSS0342	126385	126482	+	NC_003037	mTSS		GCC	35	102	SMa0228	CDS	126420	127766	+	NADP-specific glutamate dehydrogenase	E
SMa_TSS0343	127084	127181	+	NC_003037	seTSS		GCA		63	SMa0228	CDS	126420	127766	+	NADP-specific glutamate dehydrogenase	E
SMa_TSS0344	127139	127236	+	NC_003037	seTSS		ATC		36	SMa0228	CDS	126420	127766	+	NADP-specific glutamate dehydrogenase	E
SMa_TSS0345	127141	127238	-	NC_003037	asTSS	tss_antisense	GTC		52	SMa_asRNA_78	misc_RNA	127141	127238	-			SMa0228
SMa_TSS0346	127233	127330	+	NC_003037	seTSS		GAG		51	SMa0228	CDS	126420	127766	+	NADP-specific glutamate dehydrogenase	E
SMa_TSS0347	127266	127363	+	NC_003037	seTSS		ATC		35	SMa0228	CDS	126420	127766	+	NADP-specific glutamate dehydrogenase	E
SMa_TSS0348	127877	127978	+	NC_003037	pmTSS		ATG	208	19710	SMa0229	CDS	128085	128507	+	conserved hypothetical protein			SmelA011	+	127877	127988	trans-encoded sRNA
SMa_TSS0349	127895	127996	+	NC_003037	pmTSS		ATA	190	263	SMa0229	CDS	128085	128507	+	conserved hypothetical protein
SMa_TSS0350	127919	128017	+	NC_003037	pmTSS		ATT	166	134	SMa0229	CDS	128085	128507	+	conserved hypothetical protein
SMa_TSS0351	127945	128042	+	NC_003037	mTSS		CGG	140	46	SMa0229	CDS	128085	128507	+	conserved hypothetical protein
SMa_TSS0352	128033	128129	+	NC_003037	mTSS		TCA	52	168	SMa0229	CDS	128085	128507	+	conserved hypothetical protein
SMa_TSS0353	128035	128135	+	NC_003037	mTSS		AAC	50	201	SMa0229	CDS	128085	128507	+	conserved hypothetical protein
SMa_TSS0354	128041	128138	+	NC_003037	mTSS		ATG	44	154	SMa0229	CDS	128085	128507	+	conserved hypothetical protein
SMa_TSS0355	128220	128317	+	NC_003037	seTSS		GAG		89	SMa0229	CDS	128085	128507	+	conserved hypothetical protein
SMa_TSS0356	128354	128451	+	NC_003037	seTSS		GAA		30	SMa0229	CDS	128085	128507	+	conserved hypothetical protein
SMa_TSS0357	128401	128499	+	NC_003037	seTSS		GTC		115	SMa0229	CDS	128085	128507	+	conserved hypothetical protein
SMa_TSS0358	128404	128501	+	NC_003037	seTSS		TTC		59	SMa0229	CDS	128085	128507	+	conserved hypothetical protein
SMa_TSS0359	128452	128549	-	NC_003037	asTSS	tss_3utr_antisense	GCA		32	SMa_asRNA_79	misc_RNA	128452	128549	-			SMa0229
SMa_TSS0360	128519	128616	+	NC_003037	seTSS		ACC		52	SMa0229	CDS	128085	128507	+	conserved hypothetical protein
SMa_TSS0361	128747	128844	-	NC_003037	asTSS	tss_antisense	AGG		130	SMa_asRNA_80	misc_RNA	128747	128844	-			SMa0232
SMa_TSS0362	130464	130564	+	NC_003037	asTSS	tss_antisense	GAC		69	SMa_asRNA_81	misc_RNA	130464	130564	+			SMa0233
SMa_TSS0363	130540	130637	-	NC_003037	seTSS		ATT		63	SMa0233	CDS	129300	130691	-	OtsA trehalose-6-phosphate synthase	G
SMa_TSS0364	130571	130667	-	NC_003037	seTSS		AAT		47	SMa0233	CDS	129300	130691	-	OtsA trehalose-6-phosphate synthase	G
SMa_TSS0365	130611	130708	-	NC_003037	mTSS		AAT	17	129	SMa0233	CDS	129300	130691	-	OtsA trehalose-6-phosphate synthase	G
SMa_TSS0366	130644	130741	-	NC_003037	mTSS		TGA	50	343	SMa0233	CDS	129300	130691	-	OtsA trehalose-6-phosphate synthase	G
SMa_TSS0367	130946	131042	-	NC_003037	sTSS		GCG		78	SMa_sRNA_14	misc_RNA	130946	131042	-
SMa_TSS0368	131031	131129	+	NC_003037	asTSS	tss_3utr_antisense	CTG		126	SMa_asRNA_82	misc_RNA	131031	131129	+			SMa0235
SMa_TSS0369	131943	132039	-	NC_003037	seTSS		GCA		46	SMa0235	CDS	131106	132884	-	dihydroxy-acid dehydratase	EG
SMa_TSS0370	132762	132858	-	NC_003037	seTSS		GCG		168	SMa0235	CDS	131106	132884	-	dihydroxy-acid dehydratase	EG
SMa_TSS0371	132846	132942	-	NC_003037	mTSS		ACC	58	43	SMa0235	CDS	131106	132884	-	dihydroxy-acid dehydratase	EG
SMa_TSS0372	134267	134363	-	NC_003037	seTSS		TCG		45	SMa0241	CDS	133771	134754	-	epimerase	GM
SMa_TSS0373	135740	135837	+	NC_003037	seTSS		ATT		82	SMa0244	CDS	134949	136394	+	Dehydrogenase, FAD-dependent	C
SMa_TSS0374	136722	136819	+	NC_003037	seTSS		AGC		32	SMa0246	CDS	136409	137119	+	Transcriptional regulator, GntR family	K
SMa_TSS0375	136914	137013	+	NC_003037	seTSS		TTT		221	SMa0246	CDS	136409	137119	+	Transcriptional regulator, GntR family	K
SMa_TSS0376	136917	137013	+	NC_003037	seTSS		TCA		72	SMa0246	CDS	136409	137119	+	Transcriptional regulator, GntR family	K
SMa_TSS0377	138389	138486	+	NC_003037	mTSS		ATC	98	58	SMa0249	CDS	138487	139020	+	TRAP-type small permease component	G
SMa_TSS0378	138458	138554	-	NC_003037	asTSS	multi_antisense	ATG		31	SMa_asRNA_83	misc_RNA	138458	138554	-			SMa0247
SMa_TSS0379	138882	138979	+	NC_003037	mTSS		ATA	138	41	SMa0250	CDS	139020	140297	+	TRAP-type large permease component	G
SMa_TSS0380	139164	139261	+	NC_003037	seTSS		GCG		45	SMa0250	CDS	139020	140297	+	TRAP-type large permease component	G
SMa_TSS0381	139259	139356	+	NC_003037	seTSS		TTT		64	SMa0250	CDS	139020	140297	+	TRAP-type large permease component	G
SMa_TSS0382	139802	139898	-	NC_003037	asTSS	tss_antisense	AGT		72	SMa_asRNA_84	misc_RNA	139802	139898	-			SMa0250
SMa_TSS0383	139937	140034	+	NC_003037	seTSS		TCC		57	SMa0250	CDS	139020	140297	+	TRAP-type large permease component	G
SMa_TSS0384	139954	140050	-	NC_003037	asTSS	tss_antisense	ATG		111	SMa_asRNA_85	misc_RNA	139954	140050	-			SMa0250
SMa_TSS0385	139997	140094	+	NC_003037	seTSS		GGG		121	SMa0250	CDS	139020	140297	+	TRAP-type large permease component	G
SMa_TSS0386	140110	140207	+	NC_003037	seTSS		ATA		30	SMa0250	CDS	139020	140297	+	TRAP-type large permease component	G
SMa_TSS0387	140670	140766	+	NC_003037	seTSS		CTG		45	SMa0252	CDS	140349	141353	+	TRAP-type periplasmic solute-binding protein	G
SMa_TSS0388	140793	140891	+	NC_003037	seTSS		TTC		64	SMa0252	CDS	140349	141353	+	TRAP-type periplasmic solute-binding protein	G
SMa_TSS0389	141489	141588	+	NC_003037	mTSS		GCG	28	95	SMa0254	CDS	141517	142197	+	conserved hypothetical protein	S
SMa_TSS0390	142168	142267	+	NC_003037	mTSS		ATG	159	135	SMa0255	CDS	142327	143304	+	conserved hypothetical protein
SMa_TSS0391	142236	142333	+	NC_003037	mTSS		TCC	91	199	SMa0255	CDS	142327	143304	+	conserved hypothetical protein
SMa_TSS0392	142307	142407	+	NC_003037	mTSS		ACC	20	838	SMa0255	CDS	142327	143304	+	conserved hypothetical protein
SMa_TSS0393	142312	142409	+	NC_003037	mTSS		AAC	15	92	SMa0255	CDS	142327	143304	+	conserved hypothetical protein
SMa_TSS0394	142447	142544	+	NC_003037	seTSS		TTG		97	SMa0255	CDS	142327	143304	+	conserved hypothetical protein
SMa_TSS0395	142513	142610	+	NC_003037	seTSS		AGG		112	SMa0255	CDS	142327	143304	+	conserved hypothetical protein
SMa_TSS0396	142987	143084	+	NC_003037	seTSS		CTC		31	SMa0255	CDS	142327	143304	+	conserved hypothetical protein
SMa_TSS0397	143048	143147	+	NC_003037	seTSS		ACA		39	SMa0255	CDS	142327	143304	+	conserved hypothetical protein
SMa_TSS0398	143319	143416	+	NC_003037	seTSS		CCA		123	SMa0255	CDS	142327	143304	+	conserved hypothetical protein			SmelAR014	+	143319	143411	sense sRNA
SMa_TSS0399	145742	145839	+	NC_003037	asTSS	tss_3utr_antisense	GCC		47	SMa_asRNA_86	misc_RNA	145742	145839	+			SMa0259
SMa_TSS0400	146233	146329	-	NC_003037	seTSS		TCA		66	SMa0259	CDS	145822	146667	-	conserved hypothetical protein
SMa_TSS0401	146582	146679	-	NC_003037	seTSS		GCG	12	72	SMa0259	CDS	145822	146667	-	conserved hypothetical protein
SMa_TSS0402	146980	147078	+	NC_003037	asTSS	tss_antisense	ACG		37	SMa_asRNA_87	misc_RNA	146980	147078	+			SMa0260
SMa_TSS0403	149583	149679	-	NC_003037	seTSS		TCG		102	SMa0265	CDS	149384	150388	-	dehydrogenase	C
SMa_TSS0404	150332	150432	-	NC_003037	mTSS		ATG	44	1225	SMa0265	CDS	149384	150388	-	dehydrogenase	C
SMa_TSS0405	150420	150517	+	NC_003037	mTSS		TTG	63	55	SMa0267	CDS	150483	151175	+	Transcriptional regulator, GntR family	K
SMa_TSS0406	150454	150553	+	NC_003037	mTSS		AAC	29	122	SMa0267	CDS	150483	151175	+	Transcriptional regulator, GntR family	K
SMa_TSS0407	150462	150561	+	NC_003037	mTSS		ATG	21	1607	SMa0267	CDS	150483	151175	+	Transcriptional regulator, GntR family	K
SMa_TSS0408	150734	150831	+	NC_003037	seTSS		CCC		247	SMa0267	CDS	150483	151175	+	Transcriptional regulator, GntR family	K
SMa_TSS0409	151777	151874	+	NC_003037	seTSS		GCG		92	SMa0270	CDS	151172	152764	+	ABC transporter, ATP-binding protein	G
SMa_TSS0410	152529	152626	+	NC_003037	seTSS		TCA		64	SMa0270	CDS	151172	152764	+	ABC transporter, ATP-binding protein	G
SMa_TSS0411	153307	153404	+	NC_003037	seTSS		GCG		58	SMa0271	CDS	152730	153725	+	ABC transporter, permease	R
SMa_TSS0412	153377	153474	+	NC_003037	seTSS		GCG		60	SMa0271	CDS	152730	153725	+	ABC transporter, permease	R
SMa_TSS0413	154247	154343	-	NC_003037	asTSS	tss_antisense	CGT		114	SMa_asRNA_88	misc_RNA	154247	154343	-			SMa0273
SMa_TSS0414	154729	154826	-	NC_003037	asTSS	multi_igr_antisense	TGC		108	SMa_asRNA_89	misc_RNA	154729	154826	-			SMa0275
SMa_TSS0415	154817	154915	+	NC_003037	mTSS		ATC	24	191	SMa0275	CDS	154841	155428	+	conserved hypothetical protein	R
SMa_TSS0416	154823	154919	+	NC_003037	mTSS		GGC	18	30	SMa0275	CDS	154841	155428	+	conserved hypothetical protein	R
SMa_TSS0417	154953	155049	-	NC_003037	asTSS	tss_antisense	TTG		132	SMa_asRNA_90	misc_RNA	154953	155049	-			SMa0275
SMa_TSS0418	155395	155491	-	NC_003037	asTSS	tss_3utr_antisense	GCA		142	SMa_asRNA_91	misc_RNA	155395	155491	-			SMa0275
SMa_TSS0419	155460	155556	-	NC_003037	sTSS		GGA		98	SMa_sRNA_15	misc_RNA	155460	155556	-
SMa_TSS0420	155522	155618	+	NC_003037	asTSS	tss_3utr_antisense	GTA		56	SMa_asRNA_92	misc_RNA	155522	155618	+			SMa0277
SMa_TSS0421	155696	155796	+	NC_003037	asTSS	tss_antisense	CTT		157	SMa_asRNA_93	misc_RNA	155696	155796	+			SMa0277
SMa_TSS0422	155798	155894	-	NC_003037	seTSS		GTC		149	SMa0277	CDS	155598	155948	-	conserved hypothetical protein	S
SMa_TSS0423	155868	155964	-	NC_003037	mTSS		ACC	16	37	SMa0277	CDS	155598	155948	-	conserved hypothetical protein	S
SMa_TSS0424	155877	155973	-	NC_003037	mTSS		TCT	25	33	SMa0277	CDS	155598	155948	-	conserved hypothetical protein	S
SMa_TSS0425	156650	156747	-	NC_003037	pmTSS		ACC	258	82	SMa5016	CDS	156190	156489	-	hypothetical protein
SMa_TSS0426	157844	157941	+	NC_003037	asTSS	tss_antisense	ATG		150	SMa_asRNA_94	misc_RNA	157844	157941	+			SMa0280
SMa_TSS0427	157935	158031	-	NC_003037	seTSS		CAC		63	SMa0280	CDS	157557	158345	-	conserved hypothetical protein
SMa_TSS0428	158138	158234	-	NC_003037	seTSS		CGG		46	SMa0280	CDS	157557	158345	-	conserved hypothetical protein
SMa_TSS0429	158262	158361	-	NC_003037	mTSS		ACA	16	5300	SMa0280	CDS	157557	158345	-	conserved hypothetical protein
SMa_TSS0430	158400	158497	+	NC_003037	lmTSS		ATG	0	561	SMa0281	CDS	158400	158804	+	Transcriptional regulator, MerR/CueR family	K		SmelAR015	+	158400	158487	cis-encoded mRNA leader
SMa_TSS0431	158584	158681	+	NC_003037	seTSS		AGG		51	SMa0281	CDS	158400	158804	+	Transcriptional regulator, MerR/CueR family	K
SMa_TSS0432	158832	158928	+	NC_003037	sTSS		ATC		68	SMa_sRNA_16	misc_RNA	158832	158928	+
SMa_TSS0433	159078	159175	+	NC_003037	asTSS	tss_3utr_antisense	GTG		88	SMa_asRNA_95	misc_RNA	159078	159175	+			SMa0285
SMa_TSS0434	159203	159300	+	NC_003037	asTSS	tss_antisense	GTG		148	SMa_asRNA_96	misc_RNA	159203	159300	+			SMa0285
SMa_TSS0435	159235	159333	-	NC_003037	seTSS		AAG		98	SMa0285	CDS	159165	159389	-	conserved hypothetical protein
SMa_TSS0436	159605	159702	+	NC_003037	asTSS	tss_antisense	ATC		115	SMa_asRNA_97	misc_RNA	159605	159702	+			SMa0286
SMa_TSS0437	160037	160133	-	NC_003037	mTSS		GCA	82	43	SMa0286	CDS	159590	160051	-	hypothetical protein
SMa_TSS0438	160512	160609	+	NC_003037	asTSS	tss_antisense	ATG		338	SMa_asRNA_98	misc_RNA	160512	160609	+			SMa0288
SMa_TSS0439	160699	160790	-	NC_003037	seTSS		CTG		63	SMa0288	CDS	160505	161341	-	conserved hypothetical protein
SMa_TSS0440	160772	160869	-	NC_003037	seTSS		TGG		81	SMa0288	CDS	160505	161341	-	conserved hypothetical protein
SMa_TSS0441	161159	161256	-	NC_003037	seTSS		TCG		146	SMa0288	CDS	160505	161341	-	conserved hypothetical protein
SMa_TSS0442	161224	161321	+	NC_003037	asTSS	tss_antisense	AAG		101	SMa_asRNA_99	misc_RNA	161224	161321	+			SMa0288
SMa_TSS0443	161300	161397	-	NC_003037	mTSS		ACT	56	1194	SMa0288	CDS	160505	161341	-	conserved hypothetical protein			SmelAR016	-	161311	161397	cis-encoded mRNA leader
SMa_TSS0444	161364	161461	-	NC_003037	mTSS		GCG	120	74	SMa0288	CDS	160505	161341	-	conserved hypothetical protein
SMa_TSS0445	161606	161703	-	NC_003037	asTSS	tss_5utr_antisense	TGG		126	SMa_asRNA_100	misc_RNA	161606	161856	-			SMa0291
SMa_TSS0446	161652	161751	+	NC_003037	mTSS		GAA	21	4218	SMa0291	CDS	161673	161984	+	conserved hypothetical protein
SMa_TSS0447	161655	161752	+	NC_003037	mTSS		ACC	18	37	SMa0291	CDS	161673	161984	+	conserved hypothetical protein
SMa_TSS0448	161675	161772	+	NC_003037	seTSS		GTC		54	SMa0291	CDS	161673	161984	+	conserved hypothetical protein
SMa_TSS0449	161700	161797	-	NC_003037	asTSS	tss_antisense	GCG		74	SMa_asRNA_100	misc_RNA	161606	161856	-			SMa0291
SMa_TSS0450	161715	161811	-	NC_003037	asTSS	tss_antisense	TTG		37	SMa_asRNA_100	misc_RNA	161606	161856	-			SMa0291
SMa_TSS0451	161759	161856	-	NC_003037	asTSS	tss_antisense	TCG		51	SMa_asRNA_100	misc_RNA	161606	161856	-			SMa0291
SMa_TSS0452	161930	162026	-	NC_003037	asTSS	tss_3utr_antisense	GTT		74	SMa_asRNA_101	misc_RNA	161930	162060	-			SMa0291
SMa_TSS0453	161936	162032	-	NC_003037	asTSS	tss_3utr_antisense	GTA		54	SMa_asRNA_101	misc_RNA	161930	162060	-			SMa0291
SMa_TSS0454	161948	162042	-	NC_003037	asTSS	tss_3utr_antisense	CCT		94	SMa_asRNA_101	misc_RNA	161930	162060	-			SMa0291
SMa_TSS0455	161951	162048	-	NC_003037	asTSS	tss_3utr_antisense	GTA		52	SMa_asRNA_101	misc_RNA	161930	162060	-			SMa0291
SMa_TSS0456	161964	162060	-	NC_003037	asTSS	tss_3utr_antisense	GGC		107	SMa_asRNA_101	misc_RNA	161930	162060	-			SMa0291
SMa_TSS0457	162018	162114	-	NC_003037	sTSS		TTG		227	SMa_sRNA_17	misc_RNA	162018	162198	-
SMa_TSS0458	162026	162123	-	NC_003037	sTSS		GCA		104	SMa_sRNA_17	misc_RNA	162018	162198	-
SMa_TSS0459	162034	162132	-	NC_003037	sTSS		GCG		154	SMa_sRNA_17	misc_RNA	162018	162198	-
SMa_TSS0460	162049	162145	-	NC_003037	sTSS		CCG		104	SMa_sRNA_17	misc_RNA	162018	162198	-
SMa_TSS0461	162099	162195	-	NC_003037	sTSS		TGG		47	SMa_sRNA_17	misc_RNA	162018	162198	-
SMa_TSS0462	162102	162198	-	NC_003037	sTSS		GTG		71	SMa_sRNA_17	misc_RNA	162018	162198	-
SMa_TSS0463	162217	162316	-	NC_003037	seTSS		AGT		805	SMa0293	CDS	162273	162668	-	conserved hypothetical protein
SMa_TSS0464	162584	162680	-	NC_003037	seTSS		GGG	12	140	SMa0293	CDS	162273	162668	-	conserved hypothetical protein
SMa_TSS0465	162594	162691	-	NC_003037	mTSS		ACC	23	312	SMa0293	CDS	162273	162668	-	conserved hypothetical protein
SMa_TSS0466	162808	162908	+	NC_003037	sTSS		AAC		116	SMa_sRNA_18	misc_RNA	162808	162908	+
SMa_TSS0467	163183	163279	-	NC_003037	seTSS		GCG		115	SMa0298	CDS	163041	164855	-	ABC transporter, ATP-binding protein	R
SMa_TSS0468	167670	167766	+	NC_003037	asTSS	tss_antisense	ATT		38	SMa_asRNA_102	misc_RNA	167670	167766	+			SMa0302
SMa_TSS0469	168320	168417	+	NC_003037	asTSS	tss_antisense	AAT		65	SMa_asRNA_103	misc_RNA	168320	168417	+			SMa0302
SMa_TSS0470	168880	168978	-	NC_003037	mTSS		ATA	22	187	SMa0302	CDS	167430	168956	-	ABC transporter, periplasmic solute-binding protein	E
SMa_TSS0471	168988	169086	+	NC_003037	mTSS		ATG	76	336	SMa0303	CDS	169064	169942	+	Transcriptional regulator, LysR family	K
SMa_TSS0472	169043	169142	+	NC_003037	mTSS		AAT	21	39	SMa0303	CDS	169064	169942	+	Transcriptional regulator, LysR family	K
SMa_TSS0473	169331	169429	+	NC_003037	seTSS		AAG		101	SMa0303	CDS	169064	169942	+	Transcriptional regulator, LysR family	K
SMa_TSS0474	169348	169445	+	NC_003037	seTSS		CTC		36	SMa0303	CDS	169064	169942	+	Transcriptional regulator, LysR family	K
SMa_TSS0475	170020	170116	-	NC_003037	seTSS		ATT		98	SMa0306	CDS	170035	171675	-	histidine ammonia-lyase	E
SMa_TSS0476	170658	170754	-	NC_003037	seTSS		CTG		85	SMa0306	CDS	170035	171675	-	histidine ammonia-lyase	E
SMa_TSS0477	171598	171695	-	NC_003037	mTSS		TCA	20	37	SMa0306	CDS	170035	171675	-	histidine ammonia-lyase	E
SMa_TSS0478	171755	171852	+	NC_003037	sTSS		TTG		84	SMa_sRNA_19	misc_RNA	171755	171852	+
SMa_TSS0479	172280	172378	-	NC_003037	seTSS		ATG		119	SMa0307	CDS	172016	173002	-	Transcriptional regulator, LysR family	K
SMa_TSS0480	172804	172900	-	NC_003037	seTSS		ATG		55	SMa0307	CDS	172016	173002	-	Transcriptional regulator, LysR family	K
SMa_TSS0481	172844	172941	+	NC_003037	asTSS	tss_antisense	GGC		91	SMa_asRNA_104	misc_RNA	172844	172941	+			SMa0307
SMa_TSS0482	172910	173007	+	NC_003037	mTSS		GAA	153	254	SMa0308	CDS	173063	174022	+	conserved hypothetical protein	R
SMa_TSS0483	173053	173150	+	NC_003037	seTSS		GAG	10	151	SMa0308	CDS	173063	174022	+	conserved hypothetical protein	R
SMa_TSS0484	173150	173247	-	NC_003037	asTSS	tss_antisense	AGC		76	SMa_asRNA_105	misc_RNA	173150	173268	-			SMa0308
SMa_TSS0485	173172	173268	-	NC_003037	asTSS	tss_antisense	GTG		53	SMa_asRNA_105	misc_RNA	173150	173268	-			SMa0308
SMa_TSS0486	173551	173648	-	NC_003037	asTSS	tss_antisense	ACT		154	SMa_asRNA_106	misc_RNA	173551	173648	-			SMa0308
SMa_TSS0487	174029	174128	-	NC_003037	asTSS	3utr_ov_as	GCA		104	SMa_asRNA_107	misc_RNA	174029	174128	-			SMa0308
SMa_TSS0488	175202	175299	-	NC_003037	asTSS	5utr_ov_as	CTT		73	SMa_asRNA_108	misc_RNA	175202	175299	-			SMa0312
SMa_TSS0489	175990	176082	-	NC_003037	asTSS	tss_antisense	GTC		32	SMa_asRNA_109	misc_RNA	175990	176082	-			SMa0314
SMa_TSS0490	177687	177784	+	NC_003037	pmTSS		CTA	286	50	SMa0319	CDS	177973	178974	+	Transcriptional regulator, AraC family	K
SMa_TSS0491	178093	178189	-	NC_003037	asTSS	tss_antisense	AGT		41	SMa_asRNA_110	misc_RNA	178093	178189	-			SMa0319
SMa_TSS0492	179573	179671	+	NC_003037	seTSS		TGT		71	SMa0320	CDS	179119	179868	+	dehydrogenase related to short chain alcohol dehydrogenases	R
SMa_TSS0493	179892	179989	-	NC_003037	asTSS	tss_5utr_antisense	AGA		120	SMa_asRNA_111	misc_RNA	179892	179989	-			SMa0322
SMa_TSS0494	180562	180659	+	NC_003037	seTSS		ACA		89	SMa0323	CDS	180525	180809	+	conserved hypothetical protein
SMa_TSS0495	180820	180917	+	NC_003037	mTSS		ATC	90	91	SMa0325	CDS	180910	181212	+	conserved hypothetical protein	S
SMa_TSS0496	181528	181624	-	NC_003037	asTSS	tss_antisense	GTA		100	SMa_asRNA_112	misc_RNA	181528	181624	-			SMa0326
SMa_TSS0497	183064	183163	+	NC_003037	asTSS	tss_antisense	GAG		37	SMa_asRNA_113	misc_RNA	183064	183163	+			SMa5017
SMa_TSS0498	183343	183440	-	NC_003037	mTSS		ACG	45	139	SMa0333	CDS	183183	183395	-	conserved hypothetical protein
SMa_TSS0499	183792	183889	-	NC_003037	seTSS		GTG		42	SMa0335	CDS	183576	184352	-	dehydrogenase related to short chain alcohol dehydrogenases	IQR
SMa_TSS0500	184502	184598	-	NC_003037	seTSS		ACT		94	SMa0337	CDS	184339	184821	-	hypothetical protein
SMa_TSS0501	185478	185574	-	NC_003037	seTSS		GCT		65	SMa0339	CDS	184847	185620	-	dehydrogenase related to short chain alcohol dehydrogenases	IQR
SMa_TSS0502	185705	185801	-	NC_003037	seTSS		CCG		84	SMa0340	CDS	185692	186300	-	WrbA2 flavoprotein	R
SMa_TSS0503	185892	185992	+	NC_003037	asTSS	tss_antisense	TGC		3122	SMa_asRNA_114	misc_RNA	185892	185992	+			SMa0340
SMa_TSS0504	186193	186289	-	NC_003037	seTSS		ACT		102	SMa0340	CDS	185692	186300	-	WrbA2 flavoprotein	R
SMa_TSS0505	186309	186406	-	NC_003037	mTSS		CCA	106	89	SMa0340	CDS	185692	186300	-	WrbA2 flavoprotein	R
SMa_TSS0506	186328	186425	+	NC_003037	asTSS	5utr_ov_as	ATT		41	SMa_asRNA_115	misc_RNA	186328	186425	+			SMa0340
SMa_TSS0507	186520	186617	-	NC_003037	asTSS	tss_5utr_antisense	GTG		134	SMa_asRNA_116	misc_RNA	186520	186677	-			SMa0341
SMa_TSS0508	186580	186677	-	NC_003037	asTSS	tss_antisense	CCG		88	SMa_asRNA_116	misc_RNA	186520	186677	-			SMa0341
SMa_TSS0509	187866	187958	-	NC_003037	lmTSS		ATG	0	76	SMa0346	CDS	187341	187958	-	NAD(P)H dehydrogenase	R
SMa_TSS0510	187890	187986	-	NC_003037	mTSS		AGC	28	175	SMa0346	CDS	187341	187958	-	NAD(P)H dehydrogenase	R
SMa_TSS0511	188006	188105	+	NC_003037	lmTSS		ATG	0	83	SMa0347	CDS	188006	188893	+	Transcriptional regulator, LysR family	K
SMa_TSS0512	188403	188501	-	NC_003037	asTSS	tss_antisense	GTT		82	SMa_asRNA_117	misc_RNA	188403	188501	-			SMa0347
SMa_TSS0513	188687	188784	+	NC_003037	seTSS		TTT		103	SMa0347	CDS	188006	188893	+	Transcriptional regulator, LysR family	K
SMa_TSS0514	189091	189189	+	NC_003037	asTSS	3utr_ov_as	ATA		59	SMa_asRNA_118	misc_RNA	189091	189189	+			SMa0349
SMa_TSS0515	189718	189815	-	NC_003037	mTSS		CCC	17	68	SMa0349	CDS	189202	189798	-	conserved hypothetical protein	R
SMa_TSS0516	191876	191975	+	NC_003037	mTSS		ATC	46	571	SMa0355	CDS	191922	192416	+	Transcriptional regulator, LysR family	K
SMa_TSS0517	191884	191983	+	NC_003037	mTSS		CGG	38	97	SMa0355	CDS	191922	192416	+	Transcriptional regulator, LysR family	K
SMa_TSS0518	191888	191985	+	NC_003037	mTSS		GAG	34	104	SMa0355	CDS	191922	192416	+	Transcriptional regulator, LysR family	K
SMa_TSS0519	192120	192217	+	NC_003037	seTSS		GCG		114	SMa0355	CDS	191922	192416	+	Transcriptional regulator, LysR family	K
SMa_TSS0520	192227	192323	-	NC_003037	asTSS	tss_antisense	CTC		32	SMa_asRNA_119	misc_RNA	192227	192323	-			SMa0355
SMa_TSS0521	193490	193587	-	NC_003037	mTSS		GCG	34	68	SMa0357	CDS	193272	193553	-	conserved hypothetical protein	R
SMa_TSS0525	198111	198208	-	NC_003037	asTSS	tss_3utr_antisense	AGC		249	SMa_asRNA_121	misc_RNA	198111	198208	-			SMa0369	SmelA013	-	198082	198208	cis-encoded antisense sRNA
SMa_TSS0526	199569	199665	-	NC_003037	seTSS		TTC		39	SMa0372	CDS	199105	200004	-	Transcriptional regulator, LysR family	K
SMa_TSS0527	200558	200656	+	NC_003037	seTSS		ATG		66	SMa0374	CDS	200116	201048	+	dioxygenase/lyase	E
SMa_TSS0528	200588	200684	-	NC_003037	asTSS	tss_antisense	ATG		63	SMa_asRNA_122	misc_RNA	200588	200684	-			SMa0374
SMa_TSS0529	201880	201980	-	NC_003037	asTSS	tss_antisense	GTA		85	SMa_asRNA_123	misc_RNA	201880	201980	-			SMa0376
SMa_TSS0530	202169	202267	-	NC_003037	asTSS	tss_antisense	TCG		37	SMa_asRNA_124	misc_RNA	202169	202267	-			SMa5018
SMa_TSS0531	204262	204359	+	NC_003037	seTSS		CAT		34	SMa0380	CDS	202407	204389	+	hydrolase	R
SMa_TSS0532	204395	204492	+	NC_003037	mTSS		ATT	155	140	SMa5019	CDS	204550	204993	+	conserved hypothetical protein
SMa_TSS0533	204511	204608	+	NC_003037	mTSS		ATC	39	114	SMa5019	CDS	204550	204993	+	conserved hypothetical protein
SMa_TSS0534	205486	205583	+	NC_003037	seTSS		GCG		76	SMa0383	CDS	204990	206588	+	conserved hypothetical protein
SMa_TSS0535	206449	206546	+	NC_003037	seTSS		GGG		122	SMa0383	CDS	204990	206588	+	conserved hypothetical protein
SMa_TSS0536	206513	206611	-	NC_003037	asTSS	tss_3utr_antisense	CGC		232	SMa_asRNA_125	misc_RNA	206513	206611	-			SMa0383
SMa_TSS0537	207207	207304	+	NC_003037	sTSS		CTG		191	SMa_sRNA_20	misc_RNA	207207	207460	+
SMa_TSS0538	207232	207330	-	NC_003037	sTSS		ACA		126	SMa_sRNA_21	misc_RNA	207232	207338	-
SMa_TSS0539	207241	207338	-	NC_003037	sTSS		ATC		124	SMa_sRNA_21	misc_RNA	207232	207338	-
SMa_TSS0540	207272	207369	+	NC_003037	sTSS		GTC		200	SMa_sRNA_20	misc_RNA	207207	207460	+
SMa_TSS0541	207362	207460	+	NC_003037	sTSS		ATC		448	SMa_sRNA_20	misc_RNA	207207	207460	+
SMa_TSS0544	209279	209375	-	NC_003037	seTSS		ATC		52	SMa0387	CDS	209020	210132	-	HisC3 histidinol-phosphate aminotransferase	E
SMa_TSS0545	209977	210074	-	NC_003037	seTSS		CCG		98	SMa0387	CDS	209020	210132	-	HisC3 histidinol-phosphate aminotransferase	E
SMa_TSS0546	209997	210093	-	NC_003037	seTSS		TCG		126	SMa0387	CDS	209020	210132	-	HisC3 histidinol-phosphate aminotransferase	E
SMa_TSS0547	210062	210162	-	NC_003037	mTSS		ATG	30	40383	SMa0387	CDS	209020	210132	-	HisC3 histidinol-phosphate aminotransferase	E
SMa_TSS0548	210079	210175	-	NC_003037	mTSS		TTA	43	70	SMa0387	CDS	209020	210132	-	HisC3 histidinol-phosphate aminotransferase	E
SMa_TSS0549	210088	210189	-	NC_003037	mTSS		TCA	57	762	SMa0387	CDS	209020	210132	-	HisC3 histidinol-phosphate aminotransferase	E
SMa_TSS0550	210093	210192	-	NC_003037	mTSS		AGA	60	444	SMa0387	CDS	209020	210132	-	HisC3 histidinol-phosphate aminotransferase	E
SMa_TSS0551	210112	210210	-	NC_003037	mTSS		ATG	78	271	SMa0387	CDS	209020	210132	-	HisC3 histidinol-phosphate aminotransferase	E
SMa_TSS0552	210168	210265	+	NC_003037	mTSS		ATT	95	30	SMa0389	CDS	210263	211030	+	dehydrogenase related to short chain alcohol dehydrogenases	IQR
SMa_TSS0553	210554	210651	+	NC_003037	seTSS		GAG		91	SMa0389	CDS	210263	211030	+	dehydrogenase related to short chain alcohol dehydrogenases	IQR
SMa_TSS0554	210615	210715	+	NC_003037	seTSS		ATC		51	SMa0389	CDS	210263	211030	+	dehydrogenase related to short chain alcohol dehydrogenases	IQR
SMa_TSS0555	211227	211324	+	NC_003037	mTSS		ATA	109	120	SMa0391	CDS	211336	212469	+	ABC transporter, ATP-binding protein	R
SMa_TSS0556	211233	211329	+	NC_003037	mTSS		ATA	103	36	SMa0391	CDS	211336	212469	+	ABC transporter, ATP-binding protein	R
SMa_TSS0557	211237	211335	+	NC_003037	mTSS		ACA	99	285	SMa0391	CDS	211336	212469	+	ABC transporter, ATP-binding protein	R
SMa_TSS0558	211243	211345	+	NC_003037	mTSS		AGG	93	890	SMa0391	CDS	211336	212469	+	ABC transporter, ATP-binding protein	R		SmelAR017	+	211245	211329	cis-encoded mRNA leader
SMa_TSS0559	211269	211369	+	NC_003037	mTSS		CCC	67	103	SMa0391	CDS	211336	212469	+	ABC transporter, ATP-binding protein	R
SMa_TSS0560	211274	211371	+	NC_003037	mTSS		CGG	62	95	SMa0391	CDS	211336	212469	+	ABC transporter, ATP-binding protein	R
SMa_TSS0561	211286	211386	+	NC_003037	mTSS		AAT	50	158	SMa0391	CDS	211336	212469	+	ABC transporter, ATP-binding protein	R
SMa_TSS0562	211330	211428	+	NC_003037	seTSS		AAT	6	82	SMa0391	CDS	211336	212469	+	ABC transporter, ATP-binding protein	R
SMa_TSS0563	212034	212131	+	NC_003037	seTSS		GGT		37	SMa0391	CDS	211336	212469	+	ABC transporter, ATP-binding protein	R
SMa_TSS0564	212335	212433	+	NC_003037	seTSS		ATC		93	SMa0391	CDS	211336	212469	+	ABC transporter, ATP-binding protein	R
SMa_TSS0565	213076	213173	+	NC_003037	seTSS		ATC		60	SMa0392	CDS	212503	213618	+	ABC transporter, periplasmic solute-binding protein	E
SMa_TSS0566	213290	213386	-	NC_003037	asTSS	tss_antisense	GCC		69	SMa_asRNA_127	misc_RNA	213290	213386	-			SMa0392
SMa_TSS0567	213973	214073	+	NC_003037	seTSS		TGT		77	SMa0394	CDS	213683	214627	+	ABC transporter, permease	E
SMa_TSS0568	214574	214671	+	NC_003037	mTSS		GTC	50	112	SMa0396	CDS	214624	215424	+	ABC transporter, permease	E
SMa_TSS0569	216458	216555	+	NC_003037	seTSS		GGA		49	SMa0398	CDS	215421	216791	+	HisD2 histidinol dehydrogenase	E
SMa_TSS0570	216514	216610	-	NC_003037	asTSS	tss_antisense	CGG		30	SMa_asRNA_128	misc_RNA	216514	216638	-			SMa0398
SMa_TSS0571	216542	216638	-	NC_003037	asTSS	tss_antisense	ATC		63	SMa_asRNA_128	misc_RNA	216514	216638	-			SMa0398
SMa_TSS0572	216680	216778	+	NC_003037	mTSS		CTA	115	154	SMa0400	CDS	216795	217808	+	Dehydrogenase, Zn-dependent	ER
SMa_TSS0573	218284	218381	-	NC_003037	asTSS	tss_antisense	AGT		149	SMa_asRNA_129	misc_RNA	218284	218381	-			SMa0402
SMa_TSS0574	218468	218566	+	NC_003037	mTSS		GTT	82	90	SMa0403	CDS	218550	219938	+	hypothetical protein
SMa_TSS0575	218477	218575	+	NC_003037	mTSS		GGT	73	100	SMa0403	CDS	218550	219938	+	hypothetical protein
SMa_TSS0576	219020	219117	+	NC_003037	seTSS		ATT		59	SMa0403	CDS	218550	219938	+	hypothetical protein
SMa_TSS0577	219943	220040	+	NC_003037	seTSS		GCG		31	SMa0404	CDS	219940	221085	+	FMN-dependent dehydrogenase	C
SMa_TSS0578	220048	220145	+	NC_003037	seTSS		GCG		33	SMa0404	CDS	219940	221085	+	FMN-dependent dehydrogenase	C
SMa_TSS0579	221021	221118	+	NC_003037	seTSS		TGA		69	SMa0404	CDS	219940	221085	+	FMN-dependent dehydrogenase	C
SMa_TSS0580	221024	221121	+	NC_003037	seTSS		TGG		52	SMa0404	CDS	219940	221085	+	FMN-dependent dehydrogenase	C
SMa_TSS0583	221956	222052	-	NC_003037	sTSS		ATC		124	SMa_sRNA_22	misc_RNA	221956	222052	-
SMa_TSS0584	222124	222222	-	NC_003037	asTSS	5utr_ov_as	CCC		92	SMa_asRNA_131	misc_RNA	222124	222222	-			SMa0407
SMa_TSS0585	222204	222301	+	NC_003037	mTSS		TTT	27	166	SMa0407	CDS	222231	222866	+	conserved hypothetical protein
SMa_TSS0586	222824	222920	-	NC_003037	asTSS	tss_3utr_antisense	AGG		41	SMa_asRNA_132	misc_RNA	222824	222920	-			SMa0407
SMa_TSS0587	223366	223465	+	NC_003037	sTSS		ACC		282	SMa_sRNA_23	misc_RNA	223366	223465	+
SMa_TSS0588	224115	224213	-	NC_003037	mTSS		TCG	38	202	SMa0412	CDS	223861	224175	-	conserved hypothetical protein
SMa_TSS0589	224165	224261	-	NC_003037	mTSS		AGC	86	171	SMa0412	CDS	223861	224175	-	conserved hypothetical protein
SMa_TSS0590	224307	224404	+	NC_003037	sTSS		TAT		150	SMa_sRNA_24	misc_RNA	224307	224404	+
SMa_TSS0591	224381	224478	-	NC_003037	sTSS		ATA		368	SMa_sRNA_25	misc_RNA	224381	224645	-
SMa_TSS0592	224454	224550	-	NC_003037	sTSS		GCA		97	SMa_sRNA_25	misc_RNA	224381	224645	-
SMa_TSS0593	224489	224586	+	NC_003037	sTSS		GCT		297	SMa_sRNA_26	misc_RNA	224489	224586	+
SMa_TSS0594	224544	224644	-	NC_003037	sTSS		TTG		1704	SMa_sRNA_25	misc_RNA	224381	224645	-				SmelAR018	-	224583	224642	trans-encoded sRNA
SMa_TSS0595	224548	224645	-	NC_003037	sTSS		TTT		134	SMa_sRNA_25	misc_RNA	224381	224645	-
SMa_TSS0596	224551	224647	+	NC_003037	pmTSS		AGC	254	35	SMa0414	CDS	224805	226475	+	conserved hypothetical protein
SMa_TSS0597	225033	225130	-	NC_003037	asTSS	tss_antisense	TAG		107	SMa_asRNA_133	misc_RNA	225033	225174	-			SMa0414
SMa_TSS0598	225075	225174	-	NC_003037	asTSS	tss_antisense	TCT		55	SMa_asRNA_133	misc_RNA	225033	225174	-			SMa0414
SMa_TSS0599	226354	226451	-	NC_003037	asTSS	tss_antisense	ACA		123	SMa_asRNA_134	misc_RNA	226354	226451	-			SMa0414
SMa_TSS0600	227884	227981	+	NC_003037	seTSS		GAA		51	SMa5020	CDS	227425	228318	+	conserved hypothetical protein
SMa_TSS0601	228004	228102	+	NC_003037	seTSS		TCC		68	SMa5020	CDS	227425	228318	+	conserved hypothetical protein
SMa_TSS0602	228130	228226	+	NC_003037	seTSS		GCG		71	SMa5020	CDS	227425	228318	+	conserved hypothetical protein
SMa_TSS0603	228956	229053	+	NC_003037	mTSS		GTC	87	131	SMa5021	CDS	229043	229255	+	hypothetical protein
SMa_TSS0604	228990	229087	+	NC_003037	mTSS		TAC	53	56	SMa5021	CDS	229043	229255	+	hypothetical protein
SMa_TSS0605	229024	229122	+	NC_003037	mTSS		ACG	19	144	SMa5021	CDS	229043	229255	+	hypothetical protein
SMa_TSS0606	229054	229151	+	NC_003037	seTSS		ACA		112	SMa5021	CDS	229043	229255	+	hypothetical protein
SMa_TSS0607	229466	229563	-	NC_003037	seTSS		ACA		30	SMa0424	CDS	229290	230330	-	ATP-dependent DNA ligase	L
SMa_TSS0608	230312	230408	-	NC_003037	mTSS		TTC	78	41	SMa0424	CDS	229290	230330	-	ATP-dependent DNA ligase	L
SMa_TSS0609	230752	230849	-	NC_003037	seTSS		CTC		59	SMa0426	CDS	230327	231133	-	conserved hypothetical protein	S
SMa_TSS0610	230828	230926	+	NC_003037	asTSS	tss_antisense	ATC		152	SMa_asRNA_135	misc_RNA	230828	230938	+			SMa0426
SMa_TSS0611	230838	230938	+	NC_003037	asTSS	tss_antisense	GTG		151	SMa_asRNA_135	misc_RNA	230828	230938	+			SMa0426
SMa_TSS0612	230873	230969	-	NC_003037	seTSS		CAA		194	SMa0426	CDS	230327	231133	-	conserved hypothetical protein	S
SMa_TSS0613	233105	233202	+	NC_003037	sTSS		CCG		40	SMa_sRNA_27	misc_RNA	233105	233202	+
SMa_TSS0614	233742	233839	+	NC_003037	seTSS		GAT		39	SMa0433	CDS	233560	234030	+	hypothetical protein
SMa_TSS0615	234286	234382	-	NC_003037	seTSS		ATT		44	SMa0436	CDS	234248	234631	-	hypothetical protein
SMa_TSS0616	234321	234418	+	NC_003037	asTSS	tss_antisense	TTG		80	SMa_asRNA_136	misc_RNA	234321	234476	+			SMa0436
SMa_TSS0617	234380	234476	+	NC_003037	asTSS	tss_antisense	AAT		33	SMa_asRNA_136	misc_RNA	234321	234476	+			SMa0436
SMa_TSS0618	234846	234939	-	NC_003037	sTSS		ACG		243	SMa_sRNA_28	misc_RNA	234846	234939	-
SMa_TSS0619	235209	235305	-	NC_003037	sTSS		ATG		167	SMa_sRNA_29	misc_RNA	235209	235305	-
SMa_TSS0620	235259	235356	+	NC_003037	sTSS		ATG		87	SMa_sRNA_30	misc_RNA	235259	235356	+				SmelA019	+	235259	235355	trans-encoded sRNA
SMa_TSS0621	235658	235755	-	NC_003037	mTSS		AGG	24	274	SMa_ORF_3	CDS	235480	235731	-	HYPOTHETICAL PROTEIN
SMa_TSS0622	235717	235814	+	NC_003037	asTSS	tss_5utr_antisense	GAC		75	SMa_asRNA_137	misc_RNA	235717	235814	+			SMa_ORF_3
SMa_TSS0623	235864	235961	+	NC_003037	mTSS		CGA	152	61	SMa5022	CDS	236016	236381	+	hypothetical protein
SMa_TSS0624	236008	236105	+	NC_003037	seTSS		GAC	8	137	SMa5022	CDS	236016	236381	+	hypothetical protein
SMa_TSS0625	236042	236143	+	NC_003037	seTSS		TTC		132	SMa5022	CDS	236016	236381	+	hypothetical protein
SMa_TSS0630	238449	238545	+	NC_003037	mTSS		CTC	79	51	SMa0447	CDS	238528	239649	+	conserved hypothetical protein
SMa_TSS0631	239334	239431	+	NC_003037	seTSS		TTT		313	SMa0447	CDS	238528	239649	+	conserved hypothetical protein
SMa_TSS0632	239340	239436	-	NC_003037	asTSS	tss_antisense	TCT		192	SMa_asRNA_140	misc_RNA	239340	239436	-			SMa0447
SMa_TSS0633	239363	239461	+	NC_003037	seTSS		TCT		207	SMa0447	CDS	238528	239649	+	conserved hypothetical protein
SMa_TSS0634	240229	240325	-	NC_003037	seTSS		GGC		71	SMa0448	CDS	240025	240435	-	hypothetical protein
SMa_TSS0635	240742	240838	-	NC_003037	sTSS		ATT		120	SMa_sRNA_31	misc_RNA	240742	240838	-
SMa_TSS0636	240830	240927	-	NC_003037	asTSS	5utr_ov_as	CGT		58	SMa_asRNA_141	misc_RNA	240830	240927	-			SMa0450
SMa_TSS0637	240890	240988	+	NC_003037	mTSS		AGT	95	77	SMa0450	CDS	240985	241272	+	hypothetical protein
SMa_TSS0638	241313	241410	-	NC_003037	sTSS		ATG		50	SMa_sRNA_32	misc_RNA	241313	241410	-
SMa_TSS0639	241431	241529	+	NC_003037	sTSS		GAA		176	SMa_sRNA_33	misc_RNA	241431	241529	+
SMa_TSS0640	242142	242239	-	NC_003037	sTSS		ACT		84	SMa_sRNA_34	misc_RNA	242142	242239	-
SMa_TSS0641	242748	242847	-	NC_003037	asTSS	5utr_ov_as	ATT		91	SMa_asRNA_142	misc_RNA	242748	242847	-			SMa_ORF_4
SMa_TSS0642	242841	242942	+	NC_003037	mTSS		TTT	60	2601	SMa_ORF_4	CDS	242901	243155	+	HYPOTHETICAL PROTEIN
SMa_TSS0643	242877	242976	+	NC_003037	mTSS		AGT	24	60	SMa_ORF_4	CDS	242901	243155	+	HYPOTHETICAL PROTEIN
SMa_TSS0644	243637	243735	-	NC_003037	sTSS		GTA		312	SMa_sRNA_35	misc_RNA	243637	243735	-				SmelAR019	-	243649	243735	trans-encoded sRNA
SMa_TSS0645	243784	243880	-	NC_003037	sTSS		TCG		52	SMa_sRNA_36	misc_RNA	243784	243880	-
SMa_TSS0646	243919	244015	+	NC_003037	sTSS		ATT		49	SMa_sRNA_37	misc_RNA	243919	244015	+
SMa_TSS0647	244204	244302	+	NC_003037	sTSS		GCC		180	SMa_sRNA_38	misc_RNA	244204	244459	+
SMa_TSS0648	244302	244398	+	NC_003037	sTSS		CCG		32	SMa_sRNA_38	misc_RNA	244204	244459	+
SMa_TSS0649	244361	244459	+	NC_003037	sTSS		ACT		109	SMa_sRNA_38	misc_RNA	244204	244459	+
SMa_TSS0650	244391	244488	-	NC_003037	sTSS		ATG		109	SMa_sRNA_39	misc_RNA	244391	244488	-
SMa_TSS0651	244511	244608	+	NC_003037	sTSS		GCG		131	SMa_sRNA_40	misc_RNA	244511	244615	+
SMa_TSS0652	244518	244615	+	NC_003037	sTSS		AGG		48	SMa_sRNA_40	misc_RNA	244511	244615	+
SMa_TSS0653	244793	244891	+	NC_003037	sTSS		GTT		120	SMa_sRNA_41	misc_RNA	244793	244891	+
SMa_TSS0654	246464	246560	-	NC_003037	seTSS		ATT		49	SMa0462	CDS	246386	248227	-	conserved hypothetical protein
SMa_TSS0655	246500	246597	+	NC_003037	asTSS	tss_antisense	ATC		42	SMa_asRNA_143	misc_RNA	246500	246630	+			SMa0462
SMa_TSS0656	246542	246630	+	NC_003037	asTSS	tss_antisense	GCC		63	SMa_asRNA_143	misc_RNA	246500	246630	+			SMa0462
SMa_TSS0657	246776	246872	-	NC_003037	seTSS		ACC		67	SMa0462	CDS	246386	248227	-	conserved hypothetical protein			SmelAR020	-	246740	246872	sense sRNA
SMa_TSS0658	247212	247308	+	NC_003037	asTSS	tss_antisense	GCA		33	SMa_asRNA_144	misc_RNA	247212	247381	+			SMa0462
SMa_TSS0659	247276	247374	+	NC_003037	asTSS	tss_antisense	ACT		145	SMa_asRNA_144	misc_RNA	247212	247381	+			SMa0462
SMa_TSS0660	247284	247381	+	NC_003037	asTSS	tss_antisense	ATG		89	SMa_asRNA_144	misc_RNA	247212	247381	+			SMa0462
SMa_TSS0661	247671	247767	+	NC_003037	asTSS	tss_antisense	GCC		113	SMa_asRNA_145	misc_RNA	247671	247767	+			SMa0462
SMa_TSS0662	247863	247961	-	NC_003037	seTSS		CAA		183	SMa0462	CDS	246386	248227	-	conserved hypothetical protein
SMa_TSS0663	248146	248242	-	NC_003037	mTSS		CCG	15	61	SMa0462	CDS	246386	248227	-	conserved hypothetical protein
SMa_TSS0664	250165	250262	-	NC_003037	seTSS		GAG		144	SMa0464	CDS	248442	251618	-	adenylate/guanylate cyclase	R
SMa_TSS0665	250247	250343	-	NC_003037	seTSS		GCG		63	SMa0464	CDS	248442	251618	-	adenylate/guanylate cyclase	R
SMa_TSS0666	250830	250927	+	NC_003037	asTSS	tss_antisense	AAG		67	SMa_asRNA_146	misc_RNA	250830	250927	+			SMa0464
SMa_TSS0667	251597	251695	-	NC_003037	mTSS		AAA	77	279	SMa0464	CDS	248442	251618	-	adenylate/guanylate cyclase	R
SMa_TSS0668	251630	251727	+	NC_003037	asTSS	5utr_ov_as	GCG		107	SMa_asRNA_147	misc_RNA	251630	251729	+			SMa0464
SMa_TSS0669	251633	251729	+	NC_003037	asTSS	5utr_ov_as	TCG		177	SMa_asRNA_147	misc_RNA	251630	251729	+			SMa0464
SMa_TSS0670	251724	251821	+	NC_003037	pmTSS		GCT	297	86	SMa0466	CDS	252021	253625	+	ABC transporter, periplasmic solute-binding protein	R
SMa_TSS0671	251832	251930	+	NC_003037	pmTSS		GCA	189	112	SMa0466	CDS	252021	253625	+	ABC transporter, periplasmic solute-binding protein	R
SMa_TSS0672	251991	252090	+	NC_003037	mTSS		TCG	30	90	SMa0466	CDS	252021	253625	+	ABC transporter, periplasmic solute-binding protein	R
SMa_TSS0673	251996	252095	+	NC_003037	mTSS		AGG	25	272	SMa0466	CDS	252021	253625	+	ABC transporter, periplasmic solute-binding protein	R
SMa_TSS0674	253058	253155	+	NC_003037	seTSS		ATT		88	SMa0466	CDS	252021	253625	+	ABC transporter, periplasmic solute-binding protein	R
SMa_TSS0675	253136	253233	-	NC_003037	asTSS	tss_antisense	CTT		50	SMa_asRNA_148	misc_RNA	253136	253233	-			SMa0466
SMa_TSS0676	253227	253325	+	NC_003037	seTSS		ATC		197	SMa0466	CDS	252021	253625	+	ABC transporter, periplasmic solute-binding protein	R
SMa_TSS0677	253827	253924	+	NC_003037	mTSS		CTT	36	58	SMa0467	CDS	253863	254879	+	ABC transporter, permease	EP
SMa_TSS0678	254680	254777	-	NC_003037	asTSS	tss_antisense	GAT		58	SMa_asRNA_149	misc_RNA	254680	254777	-			SMa0467
SMa_TSS0679	255074	255172	+	NC_003037	seTSS		ACG		63	SMa0469	CDS	254921	255718	+	ABC transporter, permease	R
SMa_TSS0680	255535	255632	+	NC_003037	seTSS		GCT		108	SMa0469	CDS	254921	255718	+	ABC transporter, permease	R
SMa_TSS0681	255538	255638	+	NC_003037	seTSS		GTC		87	SMa0469	CDS	254921	255718	+	ABC transporter, permease	R
SMa_TSS0682	256976	257074	-	NC_003037	asTSS	tss_antisense	TTA		108	SMa_asRNA_150	misc_RNA	256976	257074	-			SMa0470
SMa_TSS0683	257442	257538	-	NC_003037	asTSS	tss_antisense	GCG		87	SMa_asRNA_151	misc_RNA	257442	257538	-			SMa0470
SMa_TSS0684	257999	258096	-	NC_003037	sTSS		TTG		100	SMa_sRNA_42	misc_RNA	257999	258096	-
SMa_TSS0685	258211	258308	+	NC_003037	mTSS		GAA	14	126	SMa0471	CDS	258225	258533	+	conserved hypothetical protein
SMa_TSS0686	258570	258667	+	NC_003037	seTSS		ACA		72	SMa0473	CDS	258530	258823	+	conserved hypothetical protein	R
SMa_TSS0687	258583	258682	+	NC_003037	seTSS		TTA		205	SMa0473	CDS	258530	258823	+	conserved hypothetical protein	R
SMa_TSS0688	258586	258682	+	NC_003037	seTSS		CAT		43	SMa0473	CDS	258530	258823	+	conserved hypothetical protein	R
SMa_TSS0689	258657	258754	+	NC_003037	seTSS		TTG		68	SMa0473	CDS	258530	258823	+	conserved hypothetical protein	R
SMa_TSS0690	258741	258838	+	NC_003037	seTSS		ACA		91	SMa0473	CDS	258530	258823	+	conserved hypothetical protein	R
SMa_TSS0691	261668	261765	+	NC_003037	asTSS	tss_antisense	AAA		150	SMa_asRNA_152	misc_RNA	261668	261765	+			SMa0478	SmelAR021	+	261668	261734	cis-encoded antisense sRNA
SMa_TSS0692	262280	262377	+	NC_003037	mTSS		ACG	98	143	SMa5024	CDS	262378	262674	+	hypothetical protein
SMa_TSS0693	263234	263330	-	NC_003037	sTSS		TGG		127	SMa_sRNA_43	misc_RNA	263234	263330	-
SMa_TSS0694	265637	265733	+	NC_003037	asTSS	tss_antisense	GTC		57	SMa_asRNA_153	misc_RNA	265637	265733	+			SMa0485
SMa_TSS0695	267668	267764	-	NC_003037	seTSS		GAG		127	SMa0489	CDS	267102	267869	-	ABC transporter, ATP-binding protein	E
SMa_TSS0696	268559	268656	+	NC_003037	asTSS	multi_antisense	ATT		51	SMa_asRNA_154	misc_RNA	268559	268656	+			SMa0492
SMa_TSS0697	268567	268664	-	NC_003037	mTSS		TCG	100	69	SMa0492	CDS	267881	268564	-	ABC transporter, permease	E
SMa_TSS0698	268570	268669	-	NC_003037	mTSS		GTA	105	123	SMa0492	CDS	267881	268564	-	ABC transporter, permease	E
SMa_TSS0699	268587	268686	-	NC_003037	mTSS		GGA	122	160	SMa0492	CDS	267881	268564	-	ABC transporter, permease	E
SMa_TSS0700	268827	268923	-	NC_003037	seTSS		ACC		82	SMa0493	CDS	268561	269259	-	ABC transporter, permease	R
SMa_TSS0701	268942	269038	-	NC_003037	seTSS		GGC		161	SMa0493	CDS	268561	269259	-	ABC transporter, permease	R
SMa_TSS0702	269018	269116	+	NC_003037	asTSS	tss_antisense	ATG		47	SMa_asRNA_155	misc_RNA	269018	269116	+			SMa0493
SMa_TSS0703	269091	269187	-	NC_003037	seTSS		TCG		62	SMa0493	CDS	268561	269259	-	ABC transporter, permease	R
SMa_TSS0704	269095	269193	-	NC_003037	seTSS		GTC		114	SMa0493	CDS	268561	269259	-	ABC transporter, permease	R
SMa_TSS0705	269132	269228	-	NC_003037	seTSS		ATC		110	SMa0493	CDS	268561	269259	-	ABC transporter, permease	R
SMa_TSS0706	269141	269238	-	NC_003037	seTSS		TGG		299	SMa0493	CDS	268561	269259	-	ABC transporter, permease	R
SMa_TSS0707	269160	269259	-	NC_003037	seTSS		TTG		133	SMa0493	CDS	268561	269259	-	ABC transporter, permease	R
SMa_TSS0708	269176	269272	-	NC_003037	seTSS		ACG	13	66	SMa0493	CDS	268561	269259	-	ABC transporter, permease	R
SMa_TSS0709	269210	269307	-	NC_003037	mTSS		GAA	48	84	SMa0493	CDS	268561	269259	-	ABC transporter, permease	R
SMa_TSS0710	269239	269335	-	NC_003037	mTSS		GTT	76	253	SMa0493	CDS	268561	269259	-	ABC transporter, permease	R
SMa_TSS0711	269299	269395	-	NC_003037	mTSS		AGC	136	76	SMa0493	CDS	268561	269259	-	ABC transporter, permease	R
SMa_TSS0712	270100	270196	-	NC_003037	mTSS		ATG	79	32	SMa0495	CDS	269299	270117	-	ABC transporter, periplasmic solute-binding protein	ET
SMa_TSS0713	270178	270275	+	NC_003037	mTSS		GCT	133	42	SMa0496	CDS	270311	270979	+	conserved hypothetical protein	S
SMa_TSS0714	270284	270381	+	NC_003037	mTSS		GCG	27	114	SMa0496	CDS	270311	270979	+	conserved hypothetical protein	S
SMa_TSS0715	270546	270644	+	NC_003037	seTSS		ACG		1739	SMa0496	CDS	270311	270979	+	conserved hypothetical protein	S		SmelAR022	+	270546	270596	sense sRNA
SMa_TSS0716	270764	270861	+	NC_003037	seTSS		ATT		55	SMa0496	CDS	270311	270979	+	conserved hypothetical protein	S
SMa_TSS0717	270814	270910	-	NC_003037	asTSS	tss_antisense	GCC		55	SMa_asRNA_156	misc_RNA	270814	270910	-			SMa0496
SMa_TSS0718	271084	271181	+	NC_003037	asTSS	tss_antisense	GAC		141	SMa_asRNA_157	misc_RNA	271084	271181	+			SMa0498
SMa_TSS0719	271106	271202	-	NC_003037	seTSS		GGA		51	SMa0498	CDS	271057	271956	-	Transcriptional regulator, LysR family	K
SMa_TSS0720	271483	271579	-	NC_003037	seTSS		GGT		47	SMa0498	CDS	271057	271956	-	Transcriptional regulator, LysR family	K
SMa_TSS0721	271502	271598	-	NC_003037	seTSS		GCG		95	SMa0498	CDS	271057	271956	-	Transcriptional regulator, LysR family	K
SMa_TSS0722	271509	271605	-	NC_003037	seTSS		TTT		77	SMa0498	CDS	271057	271956	-	Transcriptional regulator, LysR family	K
SMa_TSS0723	271622	271718	-	NC_003037	seTSS		TTG		145	SMa0498	CDS	271057	271956	-	Transcriptional regulator, LysR family	K
SMa_TSS0724	272033	272132	+	NC_003037	mTSS		ATC	26	289	SMa0499	CDS	272059	272691	+	hypothetical protein
SMa_TSS0725	272313	272410	-	NC_003037	asTSS	tss_antisense	GCT		73	SMa_asRNA_158	misc_RNA	272313	272410	-			SMa0499
SMa_TSS0726	272582	272680	+	NC_003037	mTSS		AGG	152	38	SMa0501	CDS	272734	273420	+	ABC transporter, permease	E
SMa_TSS0727	272640	272737	+	NC_003037	mTSS		GAT	94	66	SMa0501	CDS	272734	273420	+	ABC transporter, permease	E
SMa_TSS0728	272740	272837	+	NC_003037	seTSS		TAT		98	SMa0501	CDS	272734	273420	+	ABC transporter, permease	E
SMa_TSS0729	272860	272958	+	NC_003037	seTSS		GCG		120	SMa0501	CDS	272734	273420	+	ABC transporter, permease	E
SMa_TSS0730	274029	274127	+	NC_003037	mTSS		TGA	107	88	SMa0506	CDS	274136	274933	+	ABC transporter, periplasmic solute-binding protein	ET
SMa_TSS0731	279581	279679	+	NC_003037	seTSS		TCG		63	SMa0516	CDS	279118	280005	+	dehydrogenase	I
SMa_TSS0732	279969	280066	+	NC_003037	mTSS		ATT	33	40	SMa0518	CDS	280002	280334	+	conserved hypothetical protein
SMa_TSS0733	279973	280071	+	NC_003037	mTSS		TTT	29	75	SMa0518	CDS	280002	280334	+	conserved hypothetical protein
SMa_TSS0734	280094	280191	+	NC_003037	seTSS		ATG		198	SMa0518	CDS	280002	280334	+	conserved hypothetical protein
SMa_TSS0735	280502	280597	-	NC_003037	sTSS		TCG		87	SMa_sRNA_44	misc_RNA	280502	280597	-
SMa_TSS0736	280679	280778	+	NC_003037	mTSS		AGG	14	664	SMa0520	CDS	280693	281535	+	Transcriptional regulator, RpiR family	K
SMa_TSS0737	280845	280942	+	NC_003037	seTSS		ATC		78	SMa0520	CDS	280693	281535	+	Transcriptional regulator, RpiR family	K
SMa_TSS0738	281219	281316	+	NC_003037	seTSS		TGG		50	SMa0520	CDS	280693	281535	+	Transcriptional regulator, RpiR family	K
SMa_TSS0739	281561	281658	-	NC_003037	asTSS	5utr_ov_as	TTC		99	SMa_asRNA_159	misc_RNA	281561	281679	-			SMa0522
SMa_TSS0740	281582	281679	-	NC_003037	asTSS	tss_5utr_antisense	TCA		146	SMa_asRNA_159	misc_RNA	281561	281679	-			SMa0522
SMa_TSS0741	282215	282313	+	NC_003037	mTSS		GAT	158	74	SMa0523	CDS	282373	282777	+	ABC transporter, periplasmic solute-binding protein	R
SMa_TSS0742	282221	282319	-	NC_003037	asTSS	tss_antisense	TGG		145	SMa_asRNA_160	misc_RNA	282221	282319	-			SMa0522
SMa_TSS0743	283672	283769	+	NC_003037	seTSS		TCA		59	SMa0525	CDS	282774	284579	+	ABC transporter, permease	P
SMa_TSS0744	283727	283824	+	NC_003037	seTSS		GCG		78	SMa0525	CDS	282774	284579	+	ABC transporter, permease	P
SMa_TSS0745	284268	284366	+	NC_003037	seTSS		GAT		38	SMa0525	CDS	282774	284579	+	ABC transporter, permease	P
SMa_TSS0746	286203	286302	+	NC_003037	seTSS		CGA		70	SMa0527	CDS	285619	286218	+	phosphatase	G
SMa_TSS0747	287777	287871	-	NC_003037	asTSS	5utr_ov_as	GTT		60	SMa_asRNA_161	misc_RNA	287777	287871	-			SMa0537
SMa_TSS0748	287936	288032	-	NC_003037	asTSS	tss_antisense	ACG		78	SMa_asRNA_162	misc_RNA	287936	288032	-			SMa0537
SMa_TSS0749	288289	288387	+	NC_003037	mTSS		GAA	52	334	SMa0538	CDS	288341	288703	+	conserved hypothetical protein			SmelAR023	+	288289	288339	cis-encoded mRNA leader
SMa_TSS0750	288330	288427	+	NC_003037	seTSS		GGG	11	51	SMa0538	CDS	288341	288703	+	conserved hypothetical protein
SMa_TSS0751	289205	289301	-	NC_003037	seTSS		GAC		158	SMa_ORF_5	CDS	289179	289439	-	HYPOTHETICAL PROTEIN
SMa_TSS0752	289229	289326	-	NC_003037	seTSS		GAA		134	SMa_ORF_5	CDS	289179	289439	-	HYPOTHETICAL PROTEIN
SMa_TSS0753	289343	289439	-	NC_003037	lmTSS		ATG	0	93	SMa_ORF_5	CDS	289179	289439	-	HYPOTHETICAL PROTEIN
SMa_TSS0754	289360	289457	-	NC_003037	mTSS		GAG	18	405	SMa_ORF_5	CDS	289179	289439	-	HYPOTHETICAL PROTEIN			SmelA022	-	289332	289457	cis-encoded mRNA leader
SMa_TSS0755	289426	289522	-	NC_003037	mTSS		GTA	83	35	SMa_ORF_5	CDS	289179	289439	-	HYPOTHETICAL PROTEIN
SMa_TSS0756	289805	289906	+	NC_003037	mTSS		TCC	28	245	SMa0541	CDS	289833	290228	+	conserved hypothetical protein
SMa_TSS0757	289880	289979	-	NC_003037	asTSS	tss_antisense	GAC		72	SMa_asRNA_163	misc_RNA	289880	289979	-			SMa0541
SMa_TSS0758	291683	291780	-	NC_003037	mTSS		ATC	142	84	SMa0545	CDS	291198	291638	-	conserved hypothetical protein	R
SMa_TSS0759	291787	291884	-	NC_003037	seTSS		CAT	7	50	SMa0548	CDS	291638	291877	-	conserved hypothetical protein
SMa_TSS0760	291803	291903	-	NC_003037	mTSS		TCA	26	1848	SMa0548	CDS	291638	291877	-	conserved hypothetical protein			SmelA023	-	291784	291901	cis-encoded mRNA leader
SMa_TSS0761	292230	292326	-	NC_003037	asTSS	tss_antisense	ACG		120	SMa_asRNA_164	misc_RNA	292230	292392	-			SMa0551
SMa_TSS0762	292236	292331	-	NC_003037	asTSS	tss_antisense	GCC		59	SMa_asRNA_164	misc_RNA	292230	292392	-			SMa0551
SMa_TSS0763	292267	292364	-	NC_003037	asTSS	tss_antisense	TTT		68	SMa_asRNA_164	misc_RNA	292230	292392	-			SMa0551
SMa_TSS0764	292295	292392	-	NC_003037	asTSS	tss_antisense	TGA		85	SMa_asRNA_164	misc_RNA	292230	292392	-			SMa0551
SMa_TSS0765	293496	293592	-	NC_003037	asTSS	tss_3utr_antisense	TTG		62	SMa_asRNA_165	misc_RNA	293496	293592	-			SMa0551
SMa_TSS0766	294031	294128	+	NC_003037	mTSS		GTC	40	35	SMa0554	CDS	294071	294868	+	hypothetical protein
SMa_TSS0767	294178	294274	-	NC_003037	asTSS	tss_antisense	GTC		44	SMa_asRNA_166	misc_RNA	294178	294274	-			SMa0554
SMa_TSS0768	294293	294390	-	NC_003037	asTSS	tss_antisense	ACA		333	SMa_asRNA_167	misc_RNA	294293	294390	-			SMa0554
SMa_TSS0769	294451	294549	+	NC_003037	seTSS		ATT		76	SMa0554	CDS	294071	294868	+	hypothetical protein
SMa_TSS0770	294463	294559	-	NC_003037	asTSS	tss_antisense	ATC		80	SMa_asRNA_168	misc_RNA	294463	294559	-			SMa0554
SMa_TSS0771	294585	294681	+	NC_003037	seTSS		AGT		43	SMa0554	CDS	294071	294868	+	hypothetical protein
SMa_TSS0772	295198	295294	-	NC_003037	sTSS		AGG		175	SMa_sRNA_45	misc_RNA	295198	295294	-
SMa_TSS0773	295258	295357	+	NC_003037	sTSS		CTG		217	SMa_sRNA_46	misc_RNA	295258	295357	+
SMa_TSS0774	295551	295648	-	NC_003037	seTSS		ATC		71	SMa0557	CDS	295587	296474	-	Transcriptional regulator, LysR family	K
SMa_TSS0775	295686	295783	-	NC_003037	seTSS		TCG		100	SMa0557	CDS	295587	296474	-	Transcriptional regulator, LysR family	K
SMa_TSS0776	295768	295864	-	NC_003037	seTSS		ATG		65	SMa0557	CDS	295587	296474	-	Transcriptional regulator, LysR family	K
SMa_TSS0777	296035	296134	+	NC_003037	asTSS	tss_antisense	AGC		51	SMa_asRNA_169	misc_RNA	296035	296134	+			SMa0557
SMa_TSS0778	298612	298709	+	NC_003037	seTSS		GCG		69	SMa0563	CDS	298329	299318	+	aldo/keto reductase	C
SMa_TSS0779	298624	298722	-	NC_003037	asTSS	tss_antisense	GCA		91	SMa_asRNA_170	misc_RNA	298624	298722	-			SMa0563
SMa_TSS0780	300432	300530	-	NC_003037	asTSS	tss_3utr_antisense	ACA		1389	SMa_asRNA_171	misc_RNA	300432	300536	-			SMa0564	SmelAR024	-	300415	300530	cis-encoded antisense sRNA
SMa_TSS0781	300440	300536	-	NC_003037	asTSS	tss_3utr_antisense	GGT		95	SMa_asRNA_171	misc_RNA	300432	300536	-			SMa0564
SMa_TSS0782	300540	300637	+	NC_003037	mTSS		ATG	31	52	SMa5026	CDS	300571	301050	+	conserved hypothetical protein	S
SMa_TSS0783	300937	301034	+	NC_003037	seTSS		AAG		43	SMa5026	CDS	300571	301050	+	conserved hypothetical protein	S
SMa_TSS0784	301870	301967	-	NC_003037	seTSS		GCG		94	SMa0570	CDS	301877	303766	-	CyaF4 adenylate cyclase	R
SMa_TSS0785	302164	302260	-	NC_003037	seTSS		ATC		85	SMa0570	CDS	301877	303766	-	CyaF4 adenylate cyclase	R
SMa_TSS0786	302263	302360	-	NC_003037	seTSS		GCG		38	SMa0570	CDS	301877	303766	-	CyaF4 adenylate cyclase	R
SMa_TSS0787	303224	303322	+	NC_003037	asTSS	tss_antisense	CCG		57	SMa_asRNA_172	misc_RNA	303224	303322	+			SMa0570
SMa_TSS0788	303352	303449	+	NC_003037	asTSS	tss_antisense	CCC		111	SMa_asRNA_173	misc_RNA	303352	303449	+			SMa0570
SMa_TSS0789	303688	303785	-	NC_003037	mTSS		CGG	19	46	SMa0570	CDS	301877	303766	-	CyaF4 adenylate cyclase	R
SMa_TSS0790	304037	304133	-	NC_003037	sTSS		AAG		126	SMa_sRNA_47	misc_RNA	304037	304133	-				SmelAR025	-	304052	304133	trans-encoded sRNA
SMa_TSS0791	304075	304172	+	NC_003037	pmTSS		ACG	210	208	SMa_ORF_6	CDS	304285	304560	+	HYPOTHETICAL PROTEIN
SMa_TSS0792	304209	304306	+	NC_003037	mTSS		GGG	76	350	SMa_ORF_6	CDS	304285	304560	+	HYPOTHETICAL PROTEIN
SMa_TSS0793	304213	304312	+	NC_003037	mTSS		ACC	72	370	SMa_ORF_6	CDS	304285	304560	+	HYPOTHETICAL PROTEIN
SMa_TSS0794	304239	304339	+	NC_003037	mTSS		TCG	46	1608	SMa_ORF_6	CDS	304285	304560	+	HYPOTHETICAL PROTEIN
SMa_TSS0795	304319	304422	+	NC_003037	seTSS		GCA		73	SMa_ORF_6	CDS	304285	304560	+	HYPOTHETICAL PROTEIN			SmelA024	+	304321	304404	sense sRNA
SMa_TSS0796	304329	304427	+	NC_003037	seTSS		AAT		46	SMa_ORF_6	CDS	304285	304560	+	HYPOTHETICAL PROTEIN
SMa_TSS0797	304363	304459	+	NC_003037	seTSS		TTC		40	SMa_ORF_6	CDS	304285	304560	+	HYPOTHETICAL PROTEIN
SMa_TSS0798	304412	304511	+	NC_003037	mTSS		ATA	145	61	SMa0572	CDS	304557	304880	+	conserved hypothetical protein
SMa_TSS0799	305761	305858	-	NC_003037	mTSS		AAA	17	146	SMa0574	CDS	305128	305841	-	conserved hypothetical protein
SMa_TSS0800	305867	305964	+	NC_003037	mTSS		GTT	25	101	SMa0575	CDS	305892	306179	+	hypothetical protein
SMa_TSS0801	307188	307285	-	NC_003037	asTSS	tss_antisense	GAC		67	SMa_asRNA_174	misc_RNA	307188	307285	-			SMa0576
SMa_TSS0802	307314	307411	+	NC_003037	seTSS		GTG		86	SMa0576	CDS	306248	307339	+	ABC transporter, periplasmic solute-binding protein	E
SMa_TSS0803	307404	307501	+	NC_003037	mTSS		CGG	126	94	SMa0579	CDS	307530	309989	+	adenylate/guanylate cyclase	T
SMa_TSS0804	308649	308746	+	NC_003037	seTSS		GCC		60	SMa0579	CDS	307530	309989	+	adenylate/guanylate cyclase	T
SMa_TSS0805	309062	309160	-	NC_003037	asTSS	tss_antisense	TGC		83	SMa_asRNA_175	misc_RNA	309062	309160	-			SMa0579
SMa_TSS0806	309215	309314	+	NC_003037	seTSS		ATA		152	SMa0579	CDS	307530	309989	+	adenylate/guanylate cyclase	T
SMa_TSS0807	309242	309340	+	NC_003037	seTSS		GAT		140	SMa0579	CDS	307530	309989	+	adenylate/guanylate cyclase	T
SMa_TSS0808	309597	309693	-	NC_003037	asTSS	tss_antisense	GGG		59	SMa_asRNA_176	misc_RNA	309597	309693	-			SMa0579
SMa_TSS0809	309982	310078	-	NC_003037	asTSS	tss_3utr_antisense	CCG		83	SMa_asRNA_177	misc_RNA	309982	310078	-			SMa0579
SMa_TSS0810	310616	310714	-	NC_003037	seTSS		ACG		44	SMa0581	CDS	310425	311225	-	Nitrate transporter, ATP binding protein	P
SMa_TSS0811	311876	311972	+	NC_003037	asTSS	tss_antisense	GCG		61	SMa_asRNA_178	misc_RNA	311876	312000	+			SMa0583
SMa_TSS0812	311900	312000	+	NC_003037	asTSS	tss_antisense	AGG		113	SMa_asRNA_178	misc_RNA	311876	312000	+			SMa0583
SMa_TSS0813	312284	312380	-	NC_003037	seTSS		ATC		60	SMa0585	CDS	312195	313487	-	Nitrate transporter, periplasmic nitrate binding protein	P
SMa_TSS0814	312487	312584	-	NC_003037	seTSS		AAG		108	SMa0585	CDS	312195	313487	-	Nitrate transporter, periplasmic nitrate binding protein	P
SMa_TSS0815	312538	312634	-	NC_003037	seTSS		AGT		116	SMa0585	CDS	312195	313487	-	Nitrate transporter, periplasmic nitrate binding protein	P
SMa_TSS0816	312925	313021	-	NC_003037	seTSS		CCT		52	SMa0585	CDS	312195	313487	-	Nitrate transporter, periplasmic nitrate binding protein	P
SMa_TSS0817	313168	313268	-	NC_003037	seTSS		ATG		123	SMa0585	CDS	312195	313487	-	Nitrate transporter, periplasmic nitrate binding protein	P
SMa_TSS0818	313617	313714	-	NC_003037	pmTSS		TCA	227	83	SMa0585	CDS	312195	313487	-	Nitrate transporter, periplasmic nitrate binding protein	P
SMa_TSS0819	313783	313881	+	NC_003037	sTSS		TTG		87	SMa_sRNA_48	misc_RNA	313783	313881	+
SMa_TSS0820	314360	314460	-	NC_003037	mTSS		CCT	18	44	SMa_ORF_7	CDS	314197	314442	-	HYPOTHETICAL PROTEIN
SMa_TSS0821	315087	315187	+	NC_003037	pmTSS		ATA	193	169	SMa0592	CDS	315280	316452	+	conserved hypothetical protein
SMa_TSS0822	315218	315315	+	NC_003037	mTSS		GTA	62	109	SMa0592	CDS	315280	316452	+	conserved hypothetical protein
SMa_TSS0823	316405	316503	+	NC_003037	mTSS		TTC	23	49	SMa0594	CDS	316428	317459	+	conserved hypothetical protein
SMa_TSS0824	316868	316965	+	NC_003037	seTSS		TCC		34	SMa0594	CDS	316428	317459	+	conserved hypothetical protein
SMa_TSS0825	317684	317780	-	NC_003037	sTSS		ACT		159	SMa_sRNA_49	misc_RNA	317684	317780	-
SMa_TSS0826	317877	317974	-	NC_003037	sTSS		GAG		67	SMa_sRNA_50	misc_RNA	317877	317974	-
SMa_TSS0827	318680	318776	-	NC_003037	seTSS		GAG		83	SMa0599	CDS	318078	319409	-	conserved hypothetical protein
SMa_TSS0828	321339	321438	+	NC_003037	asTSS	tss_antisense	GGG		43	SMa_asRNA_179	misc_RNA	321339	321488	+			SMa0601
SMa_TSS0829	321353	321452	+	NC_003037	asTSS	tss_antisense	GGG		107	SMa_asRNA_179	misc_RNA	321339	321488	+			SMa0601
SMa_TSS0830	321392	321488	+	NC_003037	asTSS	tss_antisense	CGT		37	SMa_asRNA_179	misc_RNA	321339	321488	+			SMa0601
SMa_TSS0831	322508	322605	-	NC_003037	asTSS	tss_antisense	AAC		194	SMa_asRNA_180	misc_RNA	322508	322640	-			SMa0604
SMa_TSS0832	322544	322640	-	NC_003037	asTSS	tss_antisense	GGA		37	SMa_asRNA_180	misc_RNA	322508	322640	-			SMa0604
SMa_TSS0833	322677	322774	+	NC_003037	seTSS		GGC		64	SMa0604	CDS	322421	323233	+	conserved hypothetical protein	S
SMa_TSS0834	325139	325235	-	NC_003037	asTSS	multi_antisense	TCG		99	SMa_asRNA_181	misc_RNA	325139	325235	-			SMa0607
SMa_TSS0835	325448	325545	+	NC_003037	seTSS		GCA		72	SMa0609	CDS	325226	325801	+	hypothetical protein	S
SMa_TSS0836	325460	325556	-	NC_003037	asTSS	tss_antisense	GCA		37	SMa_asRNA_182	misc_RNA	325460	325556	-			SMa0609
SMa_TSS0837	325579	325676	+	NC_003037	seTSS		GGT		82	SMa0609	CDS	325226	325801	+	hypothetical protein	S
SMa_TSS0838	325659	325758	+	NC_003037	mTSS		CTC	148	57	SMa0610	CDS	325807	326667	+	hypothetical protein	S
SMa_TSS0839	325691	325788	-	NC_003037	asTSS	tss_antisense	CTG		283	SMa_asRNA_183	misc_RNA	325691	325788	-			SMa0609
SMa_TSS0840	325987	326084	-	NC_003037	asTSS	tss_antisense	ATC		80	SMa_asRNA_184	misc_RNA	325987	326084	-			SMa0610	SmelAR026	-	326024	326084	cis-encoded antisense sRNA
SMa_TSS0841	326270	326366	+	NC_003037	seTSS		ACC		180	SMa0610	CDS	325807	326667	+	hypothetical protein	S
SMa_TSS0842	326879	326975	+	NC_003037	mTSS		GCG	93	51	SMa0612	CDS	326972	328627	+	FixN3 cytochrome c oxidase subunit 1	O
SMa_TSS0843	326942	327041	+	NC_003037	mTSS		AGG	30	934	SMa0612	CDS	326972	328627	+	FixN3 cytochrome c oxidase subunit 1	O		SmelAR027	+	326942	326992	cis-encoded mRNA leader
SMa_TSS0844	326964	327062	+	NC_003037	seTSS		GCA	8	100	SMa0612	CDS	326972	328627	+	FixN3 cytochrome c oxidase subunit 1	O
SMa_TSS0845	327003	327099	+	NC_003037	seTSS		TGG		31	SMa0612	CDS	326972	328627	+	FixN3 cytochrome c oxidase subunit 1	O
SMa_TSS0846	327534	327630	-	NC_003037	asTSS	tss_antisense	ACG		57	SMa_asRNA_185	misc_RNA	327534	327688	-			SMa0612
SMa_TSS0847	327577	327674	+	NC_003037	seTSS		TTT		73	SMa0612	CDS	326972	328627	+	FixN3 cytochrome c oxidase subunit 1	O
SMa_TSS0848	327592	327688	-	NC_003037	asTSS	tss_antisense	GTT		114	SMa_asRNA_185	misc_RNA	327534	327688	-			SMa0612
SMa_TSS0849	327614	327711	+	NC_003037	seTSS		GAG		76	SMa0612	CDS	326972	328627	+	FixN3 cytochrome c oxidase subunit 1	O
SMa_TSS0850	327653	327750	+	NC_003037	seTSS		TTT		50	SMa0612	CDS	326972	328627	+	FixN3 cytochrome c oxidase subunit 1	O
SMa_TSS0851	327804	327900	-	NC_003037	asTSS	tss_antisense	ATG		59	SMa_asRNA_186	misc_RNA	327804	327906	-			SMa0612
SMa_TSS0852	327808	327906	-	NC_003037	asTSS	tss_antisense	AAG		81	SMa_asRNA_186	misc_RNA	327804	327906	-			SMa0612
SMa_TSS0853	327981	328077	-	NC_003037	asTSS	tss_antisense	GTC		36	SMa_asRNA_187	misc_RNA	327981	328077	-			SMa0612
SMa_TSS0854	328002	328098	+	NC_003037	seTSS		TTC		84	SMa0612	CDS	326972	328627	+	FixN3 cytochrome c oxidase subunit 1	O
SMa_TSS0855	328139	328235	-	NC_003037	asTSS	tss_antisense	AGG		116	SMa_asRNA_188	misc_RNA	328139	328235	-			SMa0612
SMa_TSS0856	328290	328386	-	NC_003037	asTSS	tss_antisense	ATC		150	SMa_asRNA_189	misc_RNA	328290	328386	-			SMa0612
SMa_TSS0857	328318	328416	+	NC_003037	seTSS		GCT		111	SMa0612	CDS	326972	328627	+	FixN3 cytochrome c oxidase subunit 1	O
SMa_TSS0858	328625	328722	+	NC_003037	seTSS		TAG	7	71	SMa0615	CDS	328632	329384	+	FixO3 cytochrome-c oxidase subunit	C
SMa_TSS0859	328656	328755	+	NC_003037	seTSS		CTC		70	SMa0615	CDS	328632	329384	+	FixO3 cytochrome-c oxidase subunit	C
SMa_TSS0860	328796	328893	+	NC_003037	seTSS		ACT		74	SMa0615	CDS	328632	329384	+	FixO3 cytochrome-c oxidase subunit	C
SMa_TSS0861	328827	328927	+	NC_003037	seTSS		GGC		310	SMa0615	CDS	328632	329384	+	FixO3 cytochrome-c oxidase subunit	C
SMa_TSS0862	328929	329026	+	NC_003037	seTSS		ATG		157	SMa0615	CDS	328632	329384	+	FixO3 cytochrome-c oxidase subunit	C
SMa_TSS0863	330371	330467	+	NC_003037	mTSS		ATG	78	49	SMa_ORF_8	CDS	330449	330640	+	HYPOTHETICAL PROTEIN
SMa_TSS0864	331678	331775	+	NC_003037	seTSS		GCA		56	SMa0621	CDS	331477	333744	+	FixI2 E1-E2 type cation ATPase	P
SMa_TSS0865	332063	332160	+	NC_003037	seTSS		TCG		37	SMa0621	CDS	331477	333744	+	FixI2 E1-E2 type cation ATPase	P
SMa_TSS0866	332632	332729	+	NC_003037	seTSS		TTT		50	SMa0621	CDS	331477	333744	+	FixI2 E1-E2 type cation ATPase	P
SMa_TSS0867	332635	332731	+	NC_003037	seTSS		GGA		33	SMa0621	CDS	331477	333744	+	FixI2 E1-E2 type cation ATPase	P
SMa_TSS0868	333102	333199	+	NC_003037	seTSS		AAC		61	SMa0621	CDS	331477	333744	+	FixI2 E1-E2 type cation ATPase	P
SMa_TSS0869	333140	333236	-	NC_003037	asTSS	tss_antisense	GAA		38	SMa_asRNA_190	misc_RNA	333140	333236	-			SMa0621
SMa_TSS0870	333266	333363	+	NC_003037	seTSS		TCG		33	SMa0621	CDS	331477	333744	+	FixI2 E1-E2 type cation ATPase	P
SMa_TSS0871	333583	333679	+	NC_003037	seTSS		GTG		66	SMa0621	CDS	331477	333744	+	FixI2 E1-E2 type cation ATPase	P
SMa_TSS0872	333948	334044	+	NC_003037	mTSS		GAG	37	62	SMa_ORF_9	CDS	333985	334296	+	HYPOTHETICAL PROTEIN
SMa_TSS0873	334408	334505	+	NC_003037	mTSS		ATC	25	80	SMa0625	CDS	334433	334594	+	hypothetical protein
SMa_TSS0874	334676	334773	+	NC_003037	sTSS		ACA		43	SMa_sRNA_51	misc_RNA	334676	334773	+
SMa_TSS0875	334902	334999	+	NC_003037	pmTSS		CCT	215	81	SMa0626	CDS	335117	336379	+	outer membrane protein	S
SMa_TSS0876	335748	335845	+	NC_003037	seTSS		ACG		207	SMa0626	CDS	335117	336379	+	outer membrane protein	S
SMa_TSS0877	335993	336090	+	NC_003037	seTSS		TTG		165	SMa0626	CDS	335117	336379	+	outer membrane protein	S
SMa_TSS0878	336343	336442	+	NC_003037	mTSS		ATT	33	773	SMa_ORF_10	CDS	336376	336585	+	HYPOTHETICAL PROTEIN
SMa_TSS0879	338141	338240	+	NC_003037	asTSS	tss_antisense	CTA		44	SMa_asRNA_191	misc_RNA	338141	338240	+			SMa0630
SMa_TSS0880	338251	338347	-	NC_003037	seTSS		GGA		102	SMa0630	CDS	338133	339704	-	conserved hypothetical membrane protein	M
SMa_TSS0881	338497	338593	-	NC_003037	seTSS		ATC		57	SMa0630	CDS	338133	339704	-	conserved hypothetical membrane protein	M
SMa_TSS0882	338832	338929	-	NC_003037	seTSS		TTG		93	SMa0630	CDS	338133	339704	-	conserved hypothetical membrane protein	M
SMa_TSS0883	339215	339311	-	NC_003037	seTSS		CTT		88	SMa0630	CDS	338133	339704	-	conserved hypothetical membrane protein	M
SMa_TSS0884	339291	339387	-	NC_003037	seTSS		GGG		132	SMa0630	CDS	338133	339704	-	conserved hypothetical membrane protein	M
SMa_TSS0885	339391	339487	-	NC_003037	seTSS		TTG		83	SMa0630	CDS	338133	339704	-	conserved hypothetical membrane protein	M
SMa_TSS0886	339402	339500	-	NC_003037	seTSS		CGG		67	SMa0630	CDS	338133	339704	-	conserved hypothetical membrane protein	M
SMa_TSS0887	340063	340159	-	NC_003037	seTSS		CTT		107	SMa0631	CDS	339652	340218	-	hypothetical protein
SMa_TSS0888	340224	340321	+	NC_003037	asTSS	5utr_ov_as	GCT		45	SMa_asRNA_192	misc_RNA	340224	340410	+			SMa0631
SMa_TSS0889	340311	340410	+	NC_003037	asTSS	tss_3utr_antisense	GAC		96	SMa_asRNA_192	misc_RNA	340224	340410	+			SMa0633
SMa_TSS0890	340525	340621	-	NC_003037	seTSS		GAG		45	SMa0633	CDS	340397	340783	-	hypothetical protein
SMa_TSS0891	340630	340726	-	NC_003037	seTSS		ATT		83	SMa0633	CDS	340397	340783	-	hypothetical protein
SMa_TSS0892	340668	340764	-	NC_003037	seTSS		ATC		41	SMa0633	CDS	340397	340783	-	hypothetical protein
SMa_TSS0893	340672	340760	-	NC_003037	seTSS		AGT		55	SMa0633	CDS	340397	340783	-	hypothetical protein
SMa_TSS0894	340695	340791	-	NC_003037	seTSS		AGG	8	43	SMa0633	CDS	340397	340783	-	hypothetical protein
SMa_TSS0895	340698	340794	-	NC_003037	seTSS		CCC	11	43	SMa0633	CDS	340397	340783	-	hypothetical protein
SMa_TSS0896	340780	340876	-	NC_003037	mTSS		GGG	93	35	SMa0633	CDS	340397	340783	-	hypothetical protein
SMa_TSS0897	340848	340945	-	NC_003037	pmTSS		GAC	162	40	SMa0633	CDS	340397	340783	-	hypothetical protein
SMa_TSS0898	340848	340948	-	NC_003037	pmTSS		AGA	165	1020	SMa0633	CDS	340397	340783	-	hypothetical protein
SMa_TSS0899	341243	341343	+	NC_003037	pmTSS		GAG	256	106	SMa0636	CDS	341499	342152	+	conserved hypothetical protein	R
SMa_TSS0900	341265	341364	+	NC_003037	pmTSS		TTT	234	355	SMa0636	CDS	341499	342152	+	conserved hypothetical protein	R
SMa_TSS0901	341278	341374	-	NC_003037	sTSS		ATA		107	SMa_sRNA_52	misc_RNA	341278	341374	-
SMa_TSS0902	341923	342019	-	NC_003037	asTSS	tss_antisense	ACC		153	SMa_asRNA_193	misc_RNA	341923	342019	-			SMa0636
SMa_TSS0903	341999	342095	+	NC_003037	seTSS		ACT		38	SMa0636	CDS	341499	342152	+	conserved hypothetical protein	R
SMa_TSS0904	342269	342365	+	NC_003037	sTSS		TAT		34	SMa_sRNA_53	misc_RNA	342269	342365	+
SMa_TSS0905	342403	342502	-	NC_003037	sTSS		GCC		81	SMa_sRNA_54	misc_RNA	342403	342502	-
SMa_TSS0906	343002	343098	-	NC_003037	asTSS	tss_antisense	GCG		87	SMa_asRNA_194	misc_RNA	343002	343098	-			SMa0638
SMa_TSS0907	343326	343424	-	NC_003037	sTSS		GTC		83	SMa_sRNA_55	misc_RNA	343326	343424	-
SMa_TSS0908	344160	344257	-	NC_003037	asTSS	tss_antisense	TCC		162	SMa_asRNA_195	misc_RNA	344160	344257	-			SMa0640
SMa_TSS0909	344734	344832	+	NC_003037	sTSS		AAA		449	SMa_sRNA_56	misc_RNA	344734	344832	+
SMa_TSS0910	345104	345201	-	NC_003037	sTSS		GAA		371	SMa_sRNA_57	misc_RNA	345104	345201	-
SMa_TSS0912	345216	345312	-	NC_003037	sTSS		AAG		39	SMa_sRNA_58	misc_RNA	345216	345312	-
SMa_TSS0913	346691	346788	-	NC_003037	sTSS		ACC		79	SMa_sRNA_59	misc_RNA	346691	346826	-				SmelAR028	-	346709	346788	trans-encoded sRNA
SMa_TSS0914	346729	346826	-	NC_003037	sTSS		CCG		114	SMa_sRNA_59	misc_RNA	346691	346826	-
SMa_TSS0915	347923	348019	-	NC_003037	mTSS		AGT	168	121	SMa5027	CDS	347249	347851	-	hypothetical protein			SmelA027	-	347902	348019	cis-encoded mRNA leader
SMa_TSS0918	349961	350057	-	NC_003037	asTSS	tss_3utr_antisense	CCA		34	SMa_asRNA_197	misc_RNA	349961	350057	-			SMa0659
SMa_TSS0919	350231	350329	+	NC_003037	mTSS		GCA	157	140	SMa0661	CDS	350388	350867	+	conserved hypothetical protein
SMa_TSS0920	350279	350376	-	NC_003037	asTSS	5utr_ov_as	ATT		105	SMa_asRNA_198	misc_RNA	350279	350376	-			SMa0661
SMa_TSS0921	350564	350660	-	NC_003037	asTSS	tss_antisense	ATC		32	SMa_asRNA_199	misc_RNA	350564	350660	-			SMa0661
SMa_TSS0922	351866	351962	-	NC_003037	mTSS		AAA	18	76	SMa0663	CDS	351675	351944	-	hypothetical protein
SMa_TSS0923	351909	352005	-	NC_003037	mTSS		GAG	61	40	SMa0663	CDS	351675	351944	-	hypothetical protein
SMa_TSS0924	351974	352074	+	NC_003037	mTSS		TGT	111	84	SMa0664	CDS	352085	353842	+	conserved hypothetical protein
SMa_TSS0925	352034	352131	+	NC_003037	mTSS		GTA	51	238	SMa0664	CDS	352085	353842	+	conserved hypothetical protein			SmelA028	+	352034	352126	cis-encoded mRNA leader
SMa_TSS0926	352170	352267	-	NC_003037	asTSS	tss_antisense	TAT		68	SMa_asRNA_200	misc_RNA	352170	352279	-			SMa0664
SMa_TSS0927	352183	352279	-	NC_003037	asTSS	tss_antisense	GGA		106	SMa_asRNA_200	misc_RNA	352170	352279	-			SMa0664
SMa_TSS0928	353082	353180	-	NC_003037	asTSS	tss_antisense	ACT		191	SMa_asRNA_201	misc_RNA	353082	353180	-			SMa0664
SMa_TSS0929	353768	353865	+	NC_003037	seTSS		ATT		121	SMa0664	CDS	352085	353842	+	conserved hypothetical protein
SMa_TSS0930	353912	354009	+	NC_003037	asTSS	tss_antisense	CCC		71	SMa_asRNA_202	misc_RNA	353912	354009	+			SMa0665
SMa_TSS0931	354240	354339	+	NC_003037	asTSS	tss_antisense	AGG		81	SMa_asRNA_203	misc_RNA	354240	354426	+			SMa0665
SMa_TSS0932	354312	354410	+	NC_003037	asTSS	tss_antisense	TGC		51	SMa_asRNA_203	misc_RNA	354240	354426	+			SMa0665
SMa_TSS0933	354332	354426	+	NC_003037	asTSS	tss_antisense	CAC		31	SMa_asRNA_203	misc_RNA	354240	354426	+			SMa0665
SMa_TSS0934	354445	354541	-	NC_003037	seTSS		GCG		71	SMa0665	CDS	353876	355030	-	conserved hypothetical protein
SMa_TSS0935	354843	354940	-	NC_003037	seTSS		CGG		83	SMa0665	CDS	353876	355030	-	conserved hypothetical protein
SMa_TSS0936	354904	355000	-	NC_003037	seTSS		CCG		42	SMa0665	CDS	353876	355030	-	conserved hypothetical protein
SMa_TSS0937	355078	355176	-	NC_003037	mTSS		CTG	146	38	SMa0665	CDS	353876	355030	-	conserved hypothetical protein
SMa_TSS0938	355888	355985	+	NC_003037	mTSS		CCC	132	32	SMa0669	CDS	356020	357249	+	HlyD-family protein	V
SMa_TSS0939	355958	356055	+	NC_003037	mTSS		GGG	62	33	SMa0669	CDS	356020	357249	+	HlyD-family protein	V
SMa_TSS0940	356144	356240	-	NC_003037	asTSS	tss_antisense	GTG		95	SMa_asRNA_204	misc_RNA	356144	356240	-			SMa0669
SMa_TSS0941	356252	356349	-	NC_003037	asTSS	tss_antisense	TTG		146	SMa_asRNA_205	misc_RNA	356252	356349	-			SMa0669
SMa_TSS0942	357025	357121	-	NC_003037	asTSS	tss_antisense	GCG		85	SMa_asRNA_206	misc_RNA	357025	357121	-			SMa0669
SMa_TSS0943	357205	357298	-	NC_003037	asTSS	tss_3utr_antisense	GCC		36	SMa_asRNA_207	misc_RNA	357205	357298	-			SMa0669
SMa_TSS0944	357355	357451	+	NC_003037	seTSS		GAC	4	83	SMa0670	CDS	357359	358213	+	conserved hypothetical protein
SMa_TSS0945	357390	357487	+	NC_003037	seTSS		ACA		48	SMa0670	CDS	357359	358213	+	conserved hypothetical protein
SMa_TSS0946	357579	357675	-	NC_003037	asTSS	tss_antisense	ATG		118	SMa_asRNA_208	misc_RNA	357579	357675	-			SMa0670
SMa_TSS0947	357596	357694	+	NC_003037	seTSS		ACT		51	SMa0670	CDS	357359	358213	+	conserved hypothetical protein
SMa_TSS0948	357750	357847	+	NC_003037	seTSS		GCG		65	SMa0670	CDS	357359	358213	+	conserved hypothetical protein
SMa_TSS0949	357994	358090	-	NC_003037	asTSS	tss_antisense	ATG		123	SMa_asRNA_209	misc_RNA	357994	358090	-			SMa0670
SMa_TSS0950	358240	358336	+	NC_003037	sTSS		TCG		34	SMa_sRNA_60	misc_RNA	358240	358336	+
SMa_TSS0951	358294	358390	-	NC_003037	sTSS		CTT		95	SMa_sRNA_61	misc_RNA	358294	358390	-
SMa_TSS0952	358394	358491	+	NC_003037	sTSS		ACC		119	SMa_sRNA_62	misc_RNA	358394	358491	+
SMa_TSS0953	360223	360320	+	NC_003037	asTSS	tss_antisense	TCA		82	SMa_asRNA_210	misc_RNA	360223	360320	+			SMa0674
SMa_TSS0954	361203	361299	-	NC_003037	seTSS		GCT		153	SMa0675	CDS	360346	361491	-	Ca2+/H+ antiporter	P
SMa_TSS0955	361348	361446	+	NC_003037	asTSS	tss_antisense	CTT		79	SMa_asRNA_211	misc_RNA	361348	361446	+			SMa0675
SMa_TSS0956	361596	361694	+	NC_003037	asTSS	3utr_ov_as	ACT		84	SMa_asRNA_212	misc_RNA	361596	361694	+			SMa0677
SMa_TSS0957	361755	361852	-	NC_003037	seTSS		GCT		89	SMa0677	CDS	361696	362637	-	ABC transporter, periplasmic solute-binding protein	R
SMa_TSS0958	361914	362010	-	NC_003037	seTSS		GAG		74	SMa0677	CDS	361696	362637	-	ABC transporter, periplasmic solute-binding protein	R
SMa_TSS0959	362058	362154	-	NC_003037	seTSS		TCT		79	SMa0677	CDS	361696	362637	-	ABC transporter, periplasmic solute-binding protein	R
SMa_TSS0960	362815	362915	+	NC_003037	asTSS	tss_antisense	ACG		97	SMa_asRNA_213	misc_RNA	362815	363009	+			SMa0678
SMa_TSS0961	362910	363009	+	NC_003037	asTSS	tss_antisense	AAG		152	SMa_asRNA_213	misc_RNA	362815	363009	+			SMa0678
SMa_TSS0962	363255	363353	+	NC_003037	asTSS	tss_antisense	ACC		122	SMa_asRNA_214	misc_RNA	363255	363353	+			SMa0678
SMa_TSS0963	363291	363392	-	NC_003037	seTSS		GCA		48	SMa0678	CDS	362667	364025	-	amino acid transporter	E
SMa_TSS0964	363596	363696	+	NC_003037	asTSS	tss_antisense	GCC		156	SMa_asRNA_215	misc_RNA	363596	363716	+			SMa0678
SMa_TSS0965	363618	363716	+	NC_003037	asTSS	tss_antisense	CAC		97	SMa_asRNA_215	misc_RNA	363596	363716	+			SMa0678
SMa_TSS0966	363699	363796	-	NC_003037	seTSS		GTC		146	SMa0678	CDS	362667	364025	-	amino acid transporter	E
SMa_TSS0967	364117	364214	-	NC_003037	seTSS		GGG		59	SMa0680	CDS	364053	366401	-	decarboxylase (lysine, ornithine, arginine)	E
SMa_TSS0968	364149	364245	-	NC_003037	seTSS		CTA		103	SMa0680	CDS	364053	366401	-	decarboxylase (lysine, ornithine, arginine)	E
SMa_TSS0969	364707	364804	+	NC_003037	asTSS	tss_antisense	ACG		200	SMa_asRNA_216	misc_RNA	364707	364804	+			SMa0680
SMa_TSS0970	364994	365091	-	NC_003037	seTSS		ATT		103	SMa0680	CDS	364053	366401	-	decarboxylase (lysine, ornithine, arginine)	E
SMa_TSS0971	365102	365198	-	NC_003037	seTSS		ATT		186	SMa0680	CDS	364053	366401	-	decarboxylase (lysine, ornithine, arginine)	E
SMa_TSS0972	365122	365220	+	NC_003037	asTSS	tss_antisense	ATG		86	SMa_asRNA_217	misc_RNA	365122	365220	+			SMa0680
SMa_TSS0973	365545	365641	-	NC_003037	seTSS		ATC		51	SMa0680	CDS	364053	366401	-	decarboxylase (lysine, ornithine, arginine)	E
SMa_TSS0974	366365	366468	+	NC_003037	asTSS	multi_antisense	GCT		145	SMa_asRNA_218	misc_RNA	366365	366468	+			SMa0680
SMa_TSS0975	366520	366616	-	NC_003037	seTSS		CTA		54	SMa0682	CDS	366403	368673	-	decarboxylase (lysine, ornithine, arginine)	E
SMa_TSS0976	366605	366703	+	NC_003037	asTSS	tss_antisense	CCC		88	SMa_asRNA_219	misc_RNA	366605	366703	+			SMa0682
SMa_TSS0977	366987	367082	+	NC_003037	asTSS	tss_antisense	TTT		117	SMa_asRNA_220	misc_RNA	366987	367082	+			SMa0682
SMa_TSS0978	367797	367894	+	NC_003037	asTSS	tss_antisense	TCG		124	SMa_asRNA_221	misc_RNA	367797	367977	+			SMa0682	SmelAR029	+	367797	367890	cis-encoded antisense sRNA
SMa_TSS0979	367833	367929	-	NC_003037	seTSS		ACT		58	SMa0682	CDS	366403	368673	-	decarboxylase (lysine, ornithine, arginine)	E
SMa_TSS0980	367880	367977	+	NC_003037	asTSS	tss_antisense	AGG		88	SMa_asRNA_221	misc_RNA	367797	367977	+			SMa0682
SMa_TSS0981	368619	368716	-	NC_003037	mTSS		GAA	43	487	SMa0682	CDS	366403	368673	-	decarboxylase (lysine, ornithine, arginine)	E
SMa_TSS0982	369806	369902	-	NC_003037	mTSS		TGC	97	63	SMa0683	CDS	368879	369805	-	Cation efflux protein	P
SMa_TSS0983	369891	369988	-	NC_003037	seTSS		GAC		95	SMa0684	CDS	369951	371276	-	amino acid transporter	E
SMa_TSS0984	370134	370231	+	NC_003037	asTSS	tss_antisense	GCT		362	SMa_asRNA_222	misc_RNA	370134	370295	+			SMa0684
SMa_TSS0985	370198	370295	+	NC_003037	asTSS	tss_antisense	ATT		32	SMa_asRNA_222	misc_RNA	370134	370295	+			SMa0684
SMa_TSS0986	370696	370794	-	NC_003037	seTSS		GTT		386	SMa0684	CDS	369951	371276	-	amino acid transporter	E
SMa_TSS0987	370931	371027	-	NC_003037	seTSS		TTT		46	SMa0684	CDS	369951	371276	-	amino acid transporter	E
SMa_TSS0988	371042	371139	-	NC_003037	seTSS		GAT		150	SMa0684	CDS	369951	371276	-	amino acid transporter	E
SMa_TSS0989	371082	371178	-	NC_003037	seTSS		GGC		33	SMa0684	CDS	369951	371276	-	amino acid transporter	E
SMa_TSS0990	371560	371657	+	NC_003037	sTSS		GAG		114	SMa_sRNA_63	misc_RNA	371560	371657	+
SMa_TSS0991	371621	371717	-	NC_003037	sTSS		ACG		186	SMa_sRNA_64	misc_RNA	371621	371717	-
SMa_TSS0992	371753	371851	+	NC_003037	asTSS	tss_3utr_antisense	TGA		62	SMa_asRNA_223	misc_RNA	371753	371851	+			SMa0687
SMa_TSS0993	372109	372206	+	NC_003037	asTSS	tss_antisense	TGA		146	SMa_asRNA_224	misc_RNA	372109	372206	+			SMa0687
SMa_TSS0994	372217	372313	-	NC_003037	mTSS		CAA	17	48	SMa0687	CDS	371790	372296	-	hypothetical protein
SMa_TSS0995	372252	372349	-	NC_003037	mTSS		ATC	53	356	SMa0687	CDS	371790	372296	-	hypothetical protein
SMa_TSS0996	372302	372399	-	NC_003037	mTSS		CAG	103	105	SMa0687	CDS	371790	372296	-	hypothetical protein
SMa_TSS0997	372373	372469	-	NC_003037	seTSS		AAT		41	SMa0689	CDS	372485	373435	-	conserved hypothetical protein
SMa_TSS0998	372650	372746	-	NC_003037	seTSS		CGG		133	SMa0689	CDS	372485	373435	-	conserved hypothetical protein
SMa_TSS0999	373303	373400	+	NC_003037	asTSS	tss_antisense	GCT		69	SMa_asRNA_225	misc_RNA	373303	373408	+			SMa0689
SMa_TSS1000	373312	373408	+	NC_003037	asTSS	tss_antisense	CAG		82	SMa_asRNA_225	misc_RNA	373303	373408	+			SMa0689
SMa_TSS1001	373933	374030	+	NC_003037	asTSS	tss_antisense	GCG		63	SMa_asRNA_226	misc_RNA	373933	374188	+			SMa0690
SMa_TSS1002	373985	374083	+	NC_003037	asTSS	tss_antisense	GTC		102	SMa_asRNA_226	misc_RNA	373933	374188	+			SMa0690
SMa_TSS1003	374009	374106	+	NC_003037	asTSS	tss_antisense	TCG		101	SMa_asRNA_226	misc_RNA	373933	374188	+			SMa0690
SMa_TSS1004	374023	374122	+	NC_003037	asTSS	tss_antisense	CAG		200	SMa_asRNA_226	misc_RNA	373933	374188	+			SMa0690
SMa_TSS1005	374044	374142	+	NC_003037	asTSS	tss_antisense	TTT		163	SMa_asRNA_226	misc_RNA	373933	374188	+			SMa0690
SMa_TSS1006	374067	374165	+	NC_003037	asTSS	tss_antisense	TGA		53	SMa_asRNA_226	misc_RNA	373933	374188	+			SMa0690
SMa_TSS1007	374067	374164	-	NC_003037	seTSS		CTG		140	SMa0690	CDS	373456	374856	-	conserved hypothetical protein
SMa_TSS1008	374071	374168	+	NC_003037	asTSS	tss_antisense	CTT		51	SMa_asRNA_226	misc_RNA	373933	374188	+			SMa0690
SMa_TSS1009	374091	374188	+	NC_003037	asTSS	tss_antisense	TGT		49	SMa_asRNA_226	misc_RNA	373933	374188	+			SMa0690
SMa_TSS1010	374149	374245	-	NC_003037	seTSS		GCC		47	SMa0690	CDS	373456	374856	-	conserved hypothetical protein
SMa_TSS1011	374244	374340	-	NC_003037	seTSS		TCG		128	SMa0690	CDS	373456	374856	-	conserved hypothetical protein
SMa_TSS1012	374301	374397	-	NC_003037	seTSS		ATC		70	SMa0690	CDS	373456	374856	-	conserved hypothetical protein
SMa_TSS1013	374511	374607	-	NC_003037	seTSS		CTT		37	SMa0690	CDS	373456	374856	-	conserved hypothetical protein
SMa_TSS1014	374704	374800	-	NC_003037	seTSS		GCA		42	SMa0690	CDS	373456	374856	-	conserved hypothetical protein
SMa_TSS1015	374745	374843	+	NC_003037	asTSS	tss_antisense	CCA		135	SMa_asRNA_227	misc_RNA	374745	374843	+			SMa0690
SMa_TSS1016	374792	374889	-	NC_003037	mTSS		TCG	33	142	SMa0690	CDS	373456	374856	-	conserved hypothetical protein
SMa_TSS1017	375137	375233	-	NC_003037	seTSS		ATC		94	SMa_ORF_11	CDS	375078	375335	-	HYPOTHETICAL PROTEIN
SMa_TSS1018	375142	375239	-	NC_003037	seTSS		ATC		293	SMa_ORF_11	CDS	375078	375335	-	HYPOTHETICAL PROTEIN
SMa_TSS1019	375147	375245	-	NC_003037	seTSS		GAA		70	SMa_ORF_11	CDS	375078	375335	-	HYPOTHETICAL PROTEIN
SMa_TSS1020	375218	375314	-	NC_003037	seTSS		CGG		115	SMa_ORF_11	CDS	375078	375335	-	HYPOTHETICAL PROTEIN
SMa_TSS1021	375224	375321	-	NC_003037	seTSS		ATT		49	SMa_ORF_11	CDS	375078	375335	-	HYPOTHETICAL PROTEIN
SMa_TSS1022	375245	375341	-	NC_003037	seTSS		CAG	6	104	SMa_ORF_11	CDS	375078	375335	-	HYPOTHETICAL PROTEIN
SMa_TSS1023	375266	375365	-	NC_003037	mTSS		TTG	30	849	SMa_ORF_11	CDS	375078	375335	-	HYPOTHETICAL PROTEIN
SMa_TSS1024	375269	375366	-	NC_003037	mTSS		TTT	31	96	SMa_ORF_11	CDS	375078	375335	-	HYPOTHETICAL PROTEIN
SMa_TSS1025	375551	375648	+	NC_003037	mTSS		TCC	157	97	SMa0693	CDS	375708	376937	+	ArcA1 arginine deiminase	E
SMa_TSS1026	375556	375653	+	NC_003037	mTSS		AGC	152	332	SMa0693	CDS	375708	376937	+	ArcA1 arginine deiminase	E
SMa_TSS1027	375839	375938	+	NC_003037	seTSS		GCA		136	SMa0693	CDS	375708	376937	+	ArcA1 arginine deiminase	E
SMa_TSS1028	376481	376577	-	NC_003037	asTSS	tss_antisense	AAC		52	SMa_asRNA_228	misc_RNA	376481	376577	-			SMa0693
SMa_TSS1029	376798	376896	+	NC_003037	seTSS		ACG		66	SMa0693	CDS	375708	376937	+	ArcA1 arginine deiminase	E
SMa_TSS1030	376937	377033	+	NC_003037	mTSS		ACT	36	75	SMa0695	CDS	376973	377977	+	ArcB, ornithine carbamoyltransferase, catabolic	E
SMa_TSS1031	376987	377084	-	NC_003037	asTSS	tss_antisense	GCG		54	SMa_asRNA_229	misc_RNA	376987	377110	-			SMa0695
SMa_TSS1032	377013	377110	-	NC_003037	asTSS	tss_antisense	GCC		117	SMa_asRNA_229	misc_RNA	376987	377110	-			SMa0695
SMa_TSS1033	377021	377118	+	NC_003037	seTSS		ACA		96	SMa0695	CDS	376973	377977	+	ArcB, ornithine carbamoyltransferase, catabolic	E
SMa_TSS1034	377052	377149	+	NC_003037	seTSS		TCG		107	SMa0695	CDS	376973	377977	+	ArcB, ornithine carbamoyltransferase, catabolic	E
SMa_TSS1035	377470	377568	+	NC_003037	seTSS		ATC		50	SMa0695	CDS	376973	377977	+	ArcB, ornithine carbamoyltransferase, catabolic	E
SMa_TSS1036	377811	377908	+	NC_003037	seTSS		ATA		45	SMa0695	CDS	376973	377977	+	ArcB, ornithine carbamoyltransferase, catabolic	E
SMa_TSS1037	377829	377926	-	NC_003037	asTSS	tss_antisense	CTC		283	SMa_asRNA_230	misc_RNA	377829	377926	-			SMa0695
SMa_TSS1038	378200	378297	+	NC_003037	seTSS		TAC		108	SMa0697	CDS	377980	378954	+	ArcC carbamate kinase	E
SMa_TSS1039	378235	378332	+	NC_003037	seTSS		ATG		31	SMa0697	CDS	377980	378954	+	ArcC carbamate kinase	E
SMa_TSS1040	378247	378344	-	NC_003037	asTSS	tss_antisense	TTG		60	SMa_asRNA_231	misc_RNA	378247	378344	-			SMa0697
SMa_TSS1041	378385	378481	-	NC_003037	asTSS	tss_antisense	GGC		164	SMa_asRNA_232	misc_RNA	378385	378604	-			SMa0697
SMa_TSS1042	378445	378541	-	NC_003037	asTSS	tss_antisense	GAA		181	SMa_asRNA_232	misc_RNA	378385	378604	-			SMa0697
SMa_TSS1043	378489	378586	-	NC_003037	asTSS	tss_antisense	CCA		171	SMa_asRNA_232	misc_RNA	378385	378604	-			SMa0697
SMa_TSS1044	378508	378604	-	NC_003037	asTSS	tss_antisense	CCT		97	SMa_asRNA_232	misc_RNA	378385	378604	-			SMa0697
SMa_TSS1045	379144	379241	+	NC_003037	mTSS		ATC	29	60	SMa0699	CDS	379173	379643	+	hypothetical protein
SMa_TSS1046	379410	379507	-	NC_003037	asTSS	tss_antisense	GCC		65	SMa_asRNA_233	misc_RNA	379410	379507	-			SMa0699
SMa_TSS1047	379857	379953	-	NC_003037	sTSS		AAT		110	SMa_sRNA_65	misc_RNA	379857	379953	-
SMa_TSS1048	380852	380948	-	NC_003037	seTSS		TGA		120	SMa0705	CDS	380966	381907	-	DgoK2 2-dehydro-3-deoxygalactonokinase	G
SMa_TSS1049	380882	380979	-	NC_003037	seTSS		TCG		98	SMa0705	CDS	380966	381907	-	DgoK2 2-dehydro-3-deoxygalactonokinase	G
SMa_TSS1050	380899	380995	-	NC_003037	seTSS		TGG		32	SMa0705	CDS	380966	381907	-	DgoK2 2-dehydro-3-deoxygalactonokinase	G
SMa_TSS1051	380919	381015	-	NC_003037	seTSS		TCC		52	SMa0705	CDS	380966	381907	-	DgoK2 2-dehydro-3-deoxygalactonokinase	G
SMa_TSS1052	382183	382280	-	NC_003037	asTSS	tss_antisense	GCG		166	SMa_asRNA_234	misc_RNA	382183	382280	-			SMa0707
SMa_TSS1053	384094	384191	+	NC_003037	mTSS		ATT	26	129	SMa0709	CDS	384120	385385	+	ABC transporter, periplasmic solute-binding protein	G
SMa_TSS1054	384246	384343	+	NC_003037	seTSS		ATC		47	SMa0709	CDS	384120	385385	+	ABC transporter, periplasmic solute-binding protein	G
SMa_TSS1055	384441	384537	-	NC_003037	asTSS	tss_antisense	TCA		120	SMa_asRNA_235	misc_RNA	384441	384537	-			SMa0709
SMa_TSS1056	385293	385391	+	NC_003037	mTSS		ATC	67	45	SMa0710	CDS	385360	386373	+	ABC transporter, permease	G
SMa_TSS1057	387814	387910	+	NC_003037	seTSS		TGG		56	SMa0714	CDS	387807	388304	+	ABC transporter, ATP-binding protein, carboxyl terminus	G
SMa_TSS1058	389125	389222	+	NC_003037	mTSS		ATG	140	145	SMa0717	CDS	389265	390974	+	conserved hypothetical protein
SMa_TSS1059	391704	391800	-	NC_003037	asTSS	tss_3utr_antisense	AGC		39	SMa_asRNA_236	misc_RNA	391704	391800	-			SMa0719
SMa_TSS1060	392629	392726	+	NC_003037	seTSS		ATG		114	SMa0723	CDS	392499	393287	+	conserved hypothetical protein	E
SMa_TSS1061	392754	392851	+	NC_003037	seTSS		ACG		115	SMa0723	CDS	392499	393287	+	conserved hypothetical protein	E
SMa_TSS1062	393597	393694	+	NC_003037	pmTSS		AGA	280	87	SMa0726	CDS	393877	394269	+	hypothetical protein
SMa_TSS1063	393868	393965	+	NC_003037	seTSS		TCG	9	76	SMa0726	CDS	393877	394269	+	hypothetical protein
SMa_TSS1064	394926	395022	-	NC_003037	seTSS		GCT		409	SMa_ORF_12	CDS	394948	395193	-	HYPOTHETICAL PROTEIN			SmelAR030	-	394964	395022	sense sRNA
SMa_TSS1065	395148	395244	-	NC_003037	mTSS		TCG	51	228	SMa_ORF_12	CDS	394948	395193	-	HYPOTHETICAL PROTEIN
SMa_TSS1066	395195	395291	-	NC_003037	mTSS		ACA	98	218	SMa_ORF_12	CDS	394948	395193	-	HYPOTHETICAL PROTEIN
SMa_TSS1067	395603	395699	+	NC_003037	pmTSS		GCG	172	48	SMa0734	CDS	395775	396098	+	hypothetical protein
SMa_TSS1068	396779	396879	-	NC_003037	mTSS		GAT	26	303	SMa0738	CDS	396650	396853	-	CspA6 cold shock protein	K		SmelAR031	-	396823	396879	cis-encoded mRNA leader
SMa_TSS1069	397318	397415	+	NC_003037	asTSS	tss_5utr_antisense	TCT		40	SMa_asRNA_237	misc_RNA	397318	397415	+			SMa0739
SMa_TSS1070	397594	397690	-	NC_003037	asTSS	tss_5utr_antisense	AGG		181	SMa_asRNA_238	misc_RNA	397594	397690	-			SMa0740
SMa_TSS1071	398281	398377	-	NC_003037	seTSS		ATC		79	SMa0742	CDS	398183	398623	-	hypothetical protein
SMa_TSS1072	400957	401054	+	NC_003037	asTSS	tss_5utr_antisense	GTC		103	SMa_asRNA_239	misc_RNA	400957	401054	+			SMa0745
SMa_TSS1073	401003	401100	-	NC_003037	mTSS		ACC	48	137	SMa0745	CDS	400756	401052	-	groES2 chaperonin	O
SMa_TSS1074	401255	401355	+	NC_003037	sTSS		GTA		126	SMa_sRNA_66	misc_RNA	401255	401355	+				SmelAR032	+	401255	401341	trans-encoded sRNA
SMa_TSS1075	402102	402201	+	NC_003037	mTSS		TCG	36	1329	SMa0748	CDS	402138	402587	+	Transcriptional regulator, MucR family	K
SMa_TSS1076	402381	402479	-	NC_003037	asTSS	tss_antisense	TAC		127	SMa_asRNA_240	misc_RNA	402381	402479	-			SMa0748
SMa_TSS1077	402934	403030	+	NC_003037	asTSS	tss_antisense	GCC		33	SMa_asRNA_241	misc_RNA	402934	403160	+			SMa5003
SMa_TSS1078	402984	403082	+	NC_003037	asTSS	tss_antisense	GTA		206	SMa_asRNA_241	misc_RNA	402934	403160	+			SMa5003
SMa_TSS1079	403063	403160	+	NC_003037	asTSS	tss_5utr_antisense	CCA		52	SMa_asRNA_241	misc_RNA	402934	403160	+			SMa5003
SMa_TSS1080	404030	404126	-	NC_003037	mTSS		TCA	70	286	SMa0750	CDS	403178	404056	-	Transcriptional regulator, LysR family	K
SMa_TSS1081	404458	404555	+	NC_003037	seTSS		CTG		106	SMa0751	CDS	404204	405442	+	Ring-hydroxylating dioxygenase	PR
SMa_TSS1082	404757	404854	+	NC_003037	seTSS		CGA		59	SMa0751	CDS	404204	405442	+	Ring-hydroxylating dioxygenase	PR
SMa_TSS1083	404980	405077	+	NC_003037	seTSS		TCG		148	SMa0751	CDS	404204	405442	+	Ring-hydroxylating dioxygenase	PR
SMa_TSS1084	405044	405141	+	NC_003037	seTSS		GTT		47	SMa0751	CDS	404204	405442	+	Ring-hydroxylating dioxygenase	PR
SMa_TSS1085	405880	405977	+	NC_003037	seTSS		GCG		90	SMa0752	CDS	405447	406508	+	oxidoreductase	C
SMa_TSS1086	406239	406335	-	NC_003037	asTSS	tss_antisense	GCC		37	SMa_asRNA_242	misc_RNA	406239	406335	-			SMa0752
SMa_TSS1087	406332	406430	+	NC_003037	seTSS		GGG		87	SMa0752	CDS	405447	406508	+	oxidoreductase	C
SMa_TSS1088	406627	406724	+	NC_003037	pmTSS		ATA	177	103	SMa0753	CDS	406804	407496	+	oxidoreductase	R
SMa_TSS1089	406741	406838	+	NC_003037	mTSS		ATT	63	69	SMa0753	CDS	406804	407496	+	oxidoreductase	R
SMa_TSS1090	407538	407635	-	NC_003037	sTSS		ATT		139	SMa_sRNA_67	misc_RNA	407538	407635	-
SMa_TSS1091	407597	407693	+	NC_003037	pmTSS		TTT	183	61	SMa0754	CDS	407780	408106	+	hypothetical protein
SMa_TSS1092	408091	408188	+	NC_003037	seTSS		GCG		81	SMa0754	CDS	407780	408106	+	hypothetical protein
SMa_TSS1093	408221	408318	-	NC_003037	sTSS		GCC		48	SMa_sRNA_68	misc_RNA	408221	408318	-
SMa_TSS1094	408840	408936	-	NC_003037	sTSS		TTG		71	SMa_sRNA_69	misc_RNA	408840	408936	-
SMa_TSS1095	409205	409303	+	NC_003037	mTSS		GTG	49	76	SMa0757	CDS	409254	410186	+	NodD2 nod box-dependent transcription activator	K
SMa_TSS1096	409252	409349	+	NC_003037	seTSS		ACA	2	64	SMa0757	CDS	409254	410186	+	NodD2 nod box-dependent transcription activator	K
SMa_TSS1097	409798	409896	+	NC_003037	seTSS		TAG		172	SMa0757	CDS	409254	410186	+	NodD2 nod box-dependent transcription activator	K
SMa_TSS1098	409869	409965	-	NC_003037	asTSS	tss_antisense	GCG		40	SMa_asRNA_243	misc_RNA	409869	409965	-			SMa0757
SMa_TSS1099	409939	410038	+	NC_003037	seTSS		TTA		226	SMa0757	CDS	409254	410186	+	NodD2 nod box-dependent transcription activator	K
SMa_TSS1100	409991	410088	+	NC_003037	seTSS		ATT		69	SMa0757	CDS	409254	410186	+	NodD2 nod box-dependent transcription activator	K
SMa_TSS1101	410145	410242	-	NC_003037	asTSS	tss_3utr_antisense	AGG		144	SMa_asRNA_244	misc_RNA	410145	410242	-			SMa0757
SMa_TSS1102	410253	410350	+	NC_003037	pmTSS		TTT	165	117	VBISMa0492	CDS	410418	410660	+	hypothetical protein
SMa_TSS1103	411123	411219	-	NC_003037	asTSS	tss_antisense	GTG		45	SMa_asRNA_245	misc_RNA	411123	411219	-			SMa0758
SMa_TSS1104	411956	412052	-	NC_003037	asTSS	tss_antisense	ATA		32	SMa_asRNA_246	misc_RNA	411956	412066	-			SMa0759
SMa_TSS1105	411969	412066	-	NC_003037	asTSS	tss_antisense	GGA		281	SMa_asRNA_246	misc_RNA	411956	412066	-			SMa0759
SMa_TSS1106	412086	412182	-	NC_003037	asTSS	tss_antisense	GCG		207	SMa_asRNA_247	misc_RNA	412086	412190	-			SMa0759
SMa_TSS1107	412093	412190	-	NC_003037	asTSS	tss_antisense	TGA		107	SMa_asRNA_247	misc_RNA	412086	412190	-			SMa0759
SMa_TSS1108	412625	412721	-	NC_003037	asTSS	tss_3utr_antisense	ACT		67	SMa_asRNA_248	misc_RNA	412625	412721	-			SMa0760
SMa_TSS1109	412769	412871	+	NC_003037	mTSS		GCA	21	1864	SMa0762	CDS	412790	413425	+	FixK2 transcriptional regulator	T
SMa_TSS1110	412906	413003	+	NC_003037	seTSS		GCA		90	SMa0762	CDS	412790	413425	+	FixK2 transcriptional regulator	T
SMa_TSS1111	413484	413582	-	NC_003037	asTSS	tss_antisense	TGC		237	SMa_asRNA_249	misc_RNA	413484	413619	-			SMa0763
SMa_TSS1112	413522	413619	-	NC_003037	asTSS	tss_antisense	GCG		137	SMa_asRNA_249	misc_RNA	413484	413619	-			SMa0763
SMa_TSS1113	413734	413831	+	NC_003037	seTSS		AAG		77	SMa0763	CDS	413437	414084	+	hypothetical protein	R
SMa_TSS1114	416066	416164	+	NC_003037	seTSS		CGA		32	SMa0766	CDS	415818	416549	+	FixO2 cytochrome c oxidase subunit	C
SMa_TSS1115	416115	416212	+	NC_003037	seTSS		CCG		39	SMa0766	CDS	415818	416549	+	FixO2 cytochrome c oxidase subunit	C
SMa_TSS1116	416447	416544	-	NC_003037	asTSS	tss_antisense	GAT		120	SMa_asRNA_250	misc_RNA	416447	416544	-			SMa0766
SMa_TSS1117	416672	416769	+	NC_003037	mTSS		TCT	45	31	SMa0769	CDS	416717	417580	+	FixP2 Diheme c-type cytochrome	C
SMa_TSS1118	417561	417657	-	NC_003037	asTSS	tss_3utr_antisense	GCA		57	SMa_asRNA_251	misc_RNA	417561	417657	-			SMa0769
SMa_TSS1119	418107	418203	-	NC_003037	asTSS	tss_antisense	TTG		97	SMa_asRNA_252	misc_RNA	418107	418290	-			SMa0771
SMa_TSS1120	418194	418290	-	NC_003037	asTSS	tss_3utr_antisense	TTG		112	SMa_asRNA_252	misc_RNA	418107	418290	-			SMa0771
SMa_TSS1121	418305	418402	+	NC_003037	mTSS		AAC	40	160	SMa0772	CDS	418345	418896	+	NodL Nod factor acetyltransferase	R
SMa_TSS1122	418740	418838	+	NC_003037	seTSS		CCG		40	SMa0772	CDS	418345	418896	+	NodL Nod factor acetyltransferase	R
SMa_TSS1123	419144	419244	+	NC_003037	mTSS		TCA	140	122	SMa0773	CDS	419284	420714	+	NoeA host specific nodulation protein
SMa_TSS1124	419270	419367	+	NC_003037	mTSS		AGG	14	60	SMa0773	CDS	419284	420714	+	NoeA host specific nodulation protein
SMa_TSS1125	419874	419971	+	NC_003037	seTSS		GGA		126	SMa0773	CDS	419284	420714	+	NoeA host specific nodulation protein
SMa_TSS1126	420879	420976	+	NC_003037	seTSS		CTT		117	SMa0774	CDS	420721	422382	+	NoeB host specific nodulation protein
SMa_TSS1127	420898	420997	+	NC_003037	seTSS		GCT		392	SMa0774	CDS	420721	422382	+	NoeB host specific nodulation protein
SMa_TSS1128	421394	421492	-	NC_003037	asTSS	tss_antisense	GAG		203	SMa_asRNA_253	misc_RNA	421394	421511	-			SMa0774
SMa_TSS1129	421415	421511	-	NC_003037	asTSS	tss_antisense	GTT		150	SMa_asRNA_253	misc_RNA	421394	421511	-			SMa0774
SMa_TSS1130	421850	421948	+	NC_003037	seTSS		ATA		120	SMa0774	CDS	420721	422382	+	NoeB host specific nodulation protein
SMa_TSS1131	422114	422212	-	NC_003037	asTSS	tss_antisense	AGT		92	SMa_asRNA_254	misc_RNA	422114	422212	-			SMa0774
SMa_TSS1132	422590	422688	+	NC_003037	asTSS	3utr_ov_as	ATC		200	SMa_asRNA_255	misc_RNA	422590	422696	+			SMa0775
SMa_TSS1133	422600	422696	+	NC_003037	asTSS	3utr_ov_as	GGG		41	SMa_asRNA_255	misc_RNA	422590	422696	+			SMa0775
SMa_TSS1134	422921	423017	-	NC_003037	seTSS		GCT		89	SMa0775	CDS	422708	423034	-	hypothetical protein
SMa_TSS1139	429363	429461	+	NC_003037	mTSS		ACG	78	2451	SMa0789	CDS	429441	430136	+	Transcriptional regulator, GntR family	K
SMa_TSS1140	429547	429645	+	NC_003037	seTSS		TCA		162	SMa0789	CDS	429441	430136	+	Transcriptional regulator, GntR family	K		SmelAR033	+	429547	429605	sense sRNA
SMa_TSS1141	429767	429863	-	NC_003037	asTSS	tss_antisense	GTG		43	SMa_asRNA_257	misc_RNA	429767	429863	-			SMa0789
SMa_TSS1142	433627	433724	-	NC_003037	asTSS	tss_antisense	ATC		618	SMa_asRNA_258	misc_RNA	433627	433724	-			SMa0794	SmelA030	-	433615	433724	cis-encoded antisense sRNA
SMa_TSS1143	436004	436101	+	NC_003037	seTSS		AAA		103	SMa0799	CDS	435861	436871	+	ABC transporter, periplasmic solute-binding protein	R
SMa_TSS1144	437762	437859	+	NC_003037	mTSS		GTG	79	100	SMa0802	CDS	437841	438641	+	ABC transporter, permease	E
SMa_TSS1145	437958	438054	+	NC_003037	seTSS		TCG		38	SMa0802	CDS	437841	438641	+	ABC transporter, permease	E
SMa_TSS1146	438543	438639	-	NC_003037	asTSS	multi_antisense	ATG		92	SMa_asRNA_259	misc_RNA	438543	438639	-			SMa0802
SMa_TSS1147	439149	439245	-	NC_003037	asTSS	tss_antisense	GAA		35	SMa_asRNA_260	misc_RNA	439149	439245	-			SMa0803
SMa_TSS1148	440992	441088	-	NC_003037	asTSS	tss_antisense	ATC		130	SMa_asRNA_261	misc_RNA	440992	441088	-			SMa0805
SMa_TSS1149	441291	441387	+	NC_003037	seTSS		CTG		36	SMa0805	CDS	439799	441271	+	GabD4 succinate-semialdehyde dehdyrogenase	C
SMa_TSS1150	441345	441442	+	NC_003037	pmTSS		GTC	286	52	SMa0806	CDS	441631	442086	+	SyrB3 regulator
SMa_TSS1151	441396	441492	-	NC_003037	sTSS		TTG		300	SMa_sRNA_70	misc_RNA	441396	441492	-
SMa_TSS1152	441454	441551	-	NC_003037	asTSS	5utr_ov_as	ACG		171	SMa_asRNA_262	misc_RNA	441454	441551	-			SMa0806
SMa_TSS1153	441520	441616	+	NC_003037	mTSS		CTG	111	69	SMa0806	CDS	441631	442086	+	SyrB3 regulator
SMa_TSS1154	441560	441658	+	NC_003037	mTSS		ATT	71	63	SMa0806	CDS	441631	442086	+	SyrB3 regulator
SMa_TSS1155	441563	441660	+	NC_003037	mTSS		CTA	68	113	SMa0806	CDS	441631	442086	+	SyrB3 regulator
SMa_TSS1156	441610	441713	+	NC_003037	mTSS		ATG	21	3315	SMa0806	CDS	441631	442086	+	SyrB3 regulator
SMa_TSS1157	441776	441875	+	NC_003037	seTSS		AAC		136	SMa0806	CDS	441631	442086	+	SyrB3 regulator
SMa_TSS1158	441796	441892	+	NC_003037	seTSS		CAA		31	SMa0806	CDS	441631	442086	+	SyrB3 regulator
SMa_TSS1159	441802	441899	+	NC_003037	seTSS		AGG		45	SMa0806	CDS	441631	442086	+	SyrB3 regulator
SMa_TSS1160	441854	441951	+	NC_003037	seTSS		TCA		44	SMa0806	CDS	441631	442086	+	SyrB3 regulator
SMa_TSS1161	441862	441959	+	NC_003037	seTSS		GCT		80	SMa0806	CDS	441631	442086	+	SyrB3 regulator
SMa_TSS1162	441865	441962	+	NC_003037	seTSS		ATC		41	SMa0806	CDS	441631	442086	+	SyrB3 regulator
SMa_TSS1163	441897	441994	+	NC_003037	seTSS		CTA		94	SMa0806	CDS	441631	442086	+	SyrB3 regulator
SMa_TSS1164	442005	442103	+	NC_003037	seTSS		AAA		33	SMa0806	CDS	441631	442086	+	SyrB3 regulator
SMa_TSS1165	442245	442341	-	NC_003037	asTSS	tss_5utr_antisense	GTG		97	SMa_asRNA_263	misc_RNA	442245	442412	-			SMa0809
SMa_TSS1166	442266	442363	+	NC_003037	mTSS		AGC	63	215	SMa0809	CDS	442329	442967	+	hypothetical protein
SMa_TSS1167	442316	442412	-	NC_003037	asTSS	tss_5utr_antisense	TCC		474	SMa_asRNA_263	misc_RNA	442245	442412	-			SMa0809
SMa_TSS1168	442653	442750	+	NC_003037	seTSS		ACA		39	SMa0809	CDS	442329	442967	+	hypothetical protein
SMa_TSS1169	443978	444075	+	NC_003037	asTSS	tss_3utr_antisense	AGC		137	SMa_asRNA_264	misc_RNA	443978	444075	+			SMa0811
SMa_TSS1170	444063	444159	-	NC_003037	seTSS		TTG		30	SMa0811	CDS	443981	444175	-	FdxN ferredoxin	C
SMa_TSS1171	444450	444546	-	NC_003037	seTSS		AAG		54	SMa0814	CDS	444206	445678	-	NifB FeMo cofactor biosynthesis protein	R
SMa_TSS1172	445083	445180	-	NC_003037	seTSS		CTT		40	SMa0814	CDS	444206	445678	-	NifB FeMo cofactor biosynthesis protein	R
SMa_TSS1173	445090	445177	-	NC_003037	seTSS		GCC		86	SMa0814	CDS	444206	445678	-	NifB FeMo cofactor biosynthesis protein	R
SMa_TSS1174	445580	445677	-	NC_003037	seTSS		TGT		119	SMa0814	CDS	444206	445678	-	NifB FeMo cofactor biosynthesis protein	R
SMa_TSS1175	446477	446574	-	NC_003037	seTSS		TAC		135	SMa0815	CDS	445895	447520	-	NifA transcriptional activator	KT
SMa_TSS1176	446488	446584	-	NC_003037	seTSS		CTA		32	SMa0815	CDS	445895	447520	-	NifA transcriptional activator	KT
SMa_TSS1177	446749	446845	-	NC_003037	seTSS		CTT		129	SMa0815	CDS	445895	447520	-	NifA transcriptional activator	KT
SMa_TSS1178	446886	446982	-	NC_003037	seTSS		ATT		95	SMa0815	CDS	445895	447520	-	NifA transcriptional activator	KT
SMa_TSS1179	446936	447032	-	NC_003037	seTSS		AAT		40	SMa0815	CDS	445895	447520	-	NifA transcriptional activator	KT
SMa_TSS1180	447033	447133	-	NC_003037	seTSS		TTC		81	SMa0815	CDS	445895	447520	-	NifA transcriptional activator	KT
SMa_TSS1181	447049	447145	+	NC_003037	asTSS	tss_antisense	TGG		114	SMa_asRNA_265	misc_RNA	447049	447145	+			SMa0815
SMa_TSS1182	447132	447228	-	NC_003037	seTSS		TGT		34	SMa0815	CDS	445895	447520	-	NifA transcriptional activator	KT
SMa_TSS1183	447475	447573	-	NC_003037	mTSS		ATC	53	9799	SMa0815	CDS	445895	447520	-	NifA transcriptional activator	KT
SMa_TSS1184	447624	447721	+	NC_003037	asTSS	3utr_ov_as	ATT		164	SMa_asRNA_266	misc_RNA	447624	447760	+			SMa0816
SMa_TSS1185	447660	447760	+	NC_003037	asTSS	tss_3utr_antisense	AGT		392	SMa_asRNA_266	misc_RNA	447624	447760	+			SMa0816
SMa_TSS1186	448188	448284	-	NC_003037	seTSS		TCG		46	SMa0817	CDS	448049	449356	-	FixC oxidoreductase	C
SMa_TSS1187	448246	448344	+	NC_003037	asTSS	tss_antisense	AAG		130	SMa_asRNA_267	misc_RNA	448246	448344	+			SMa0817
SMa_TSS1188	449103	449199	-	NC_003037	seTSS		ACA		58	SMa0817	CDS	448049	449356	-	FixC oxidoreductase	C		SmelAR034	-	449140	449199	sense sRNA
SMa_TSS1189	449176	449272	-	NC_003037	seTSS		CTA		31	SMa0817	CDS	448049	449356	-	FixC oxidoreductase	C
SMa_TSS1190	449971	450068	+	NC_003037	asTSS	tss_antisense	GAA		36	SMa_asRNA_268	misc_RNA	449971	450068	+			SMa0819
SMa_TSS1191	451441	451537	+	NC_003037	sTSS		TTA		125	SMa_sRNA_71	misc_RNA	451441	451537	+
SMa_TSS1192	451833	451929	-	NC_003037	sTSS		AGT		60	SMa_sRNA_72	misc_RNA	451833	451929	-
SMa_TSS1193	452412	452509	-	NC_003037	sTSS		ATA		352	SMa_sRNA_73	misc_RNA	452412	452509	-
SMa_TSS1194	452691	452787	-	NC_003037	sTSS		ATG		113	SMa_sRNA_74	misc_RNA	452691	452787	-
SMa_TSS1195	452826	452922	-	NC_003037	asTSS	tss_5utr_antisense	GTG		58	SMa_asRNA_269	misc_RNA	452826	452922	-			SMa0824
SMa_TSS1196	453652	453748	-	NC_003037	asTSS	tss_antisense	TTG		116	SMa_asRNA_270	misc_RNA	453652	453748	-			SMa0825
SMa_TSS1197	453664	453760	+	NC_003037	seTSS		ATT		40	SMa0825	CDS	453556	454449	+	NifH nitrogenase iron protein	P
SMa_TSS1198	453676	453775	+	NC_003037	seTSS		GAT		142	SMa0825	CDS	453556	454449	+	NifH nitrogenase iron protein	P
SMa_TSS1199	454981	455080	+	NC_003037	seTSS		ATC		443	SMa0827	CDS	454549	456051	+	NifD nitrogenase molybdenum-iron protein alpha chain	C
SMa_TSS1200	455110	455208	+	NC_003037	seTSS		ATC		1182	SMa0827	CDS	454549	456051	+	NifD nitrogenase molybdenum-iron protein alpha chain	C
SMa_TSS1201	455333	455429	-	NC_003037	asTSS	tss_antisense	ATG		67	SMa_asRNA_271	misc_RNA	455333	455429	-			SMa0827
SMa_TSS1202	455568	455665	-	NC_003037	asTSS	tss_antisense	TAA		181	SMa_asRNA_272	misc_RNA	455568	455765	-			SMa0827
SMa_TSS1203	455589	455686	-	NC_003037	asTSS	tss_antisense	TGC		371	SMa_asRNA_272	misc_RNA	455568	455765	-			SMa0827
SMa_TSS1204	455668	455765	-	NC_003037	asTSS	tss_antisense	GTG		53	SMa_asRNA_272	misc_RNA	455568	455765	-			SMa0827
SMa_TSS1205	456093	456189	-	NC_003037	asTSS	tss_5utr_antisense	GCG		177	SMa_asRNA_273	misc_RNA	456093	456189	-			SMa0829
SMa_TSS1206	456208	456304	+	NC_003037	seTSS		ATG		85	SMa0829	CDS	456142	457683	+	NifK nitrogenase molybdenum-iron protein beta chain	C
SMa_TSS1207	456582	456678	-	NC_003037	asTSS	tss_antisense	GAA		33	SMa_asRNA_274	misc_RNA	456582	456678	-			SMa0829
SMa_TSS1208	456922	457018	-	NC_003037	asTSS	tss_antisense	GCT		40	SMa_asRNA_275	misc_RNA	456922	457018	-			SMa0829	SmelA031	-	456920	457018	cis-encoded antisense sRNA
SMa_TSS1209	457651	457748	+	NC_003037	mTSS		GTG	86	41	SMa0830	CDS	457737	459167	+	NifE nitrogenase molybdenum-cofactor synthesis protein	C
SMa_TSS1210	457905	458001	-	NC_003037	asTSS	tss_antisense	GCC		90	SMa_asRNA_276	misc_RNA	457905	458041	-			SMa0830
SMa_TSS1211	457907	458004	-	NC_003037	asTSS	tss_antisense	TGC		158	SMa_asRNA_276	misc_RNA	457905	458041	-			SMa0830
SMa_TSS1212	457914	458012	-	NC_003037	asTSS	tss_antisense	AAA		133	SMa_asRNA_276	misc_RNA	457905	458041	-			SMa0830
SMa_TSS1213	457943	458041	-	NC_003037	asTSS	tss_antisense	ACC		985	SMa_asRNA_276	misc_RNA	457905	458041	-			SMa0830
SMa_TSS1214	458083	458179	-	NC_003037	asTSS	tss_antisense	GCA		83	SMa_asRNA_277	misc_RNA	458083	458179	-			SMa0830
SMa_TSS1215	458137	458236	+	NC_003037	seTSS		CGG		64	SMa0830	CDS	457737	459167	+	NifE nitrogenase molybdenum-cofactor synthesis protein	C
SMa_TSS1216	458690	458787	-	NC_003037	asTSS	tss_antisense	ATC		41	SMa_asRNA_278	misc_RNA	458690	458787	-			SMa0830
SMa_TSS1217	458760	458857	+	NC_003037	seTSS		GTC		235	SMa0830	CDS	457737	459167	+	NifE nitrogenase molybdenum-cofactor synthesis protein	C
SMa_TSS1218	458931	459028	+	NC_003037	seTSS		ATC		39	SMa0830	CDS	457737	459167	+	NifE nitrogenase molybdenum-cofactor synthesis protein	C
SMa_TSS1219	459160	459257	-	NC_003037	asTSS	tss_3utr_antisense	ATG		216	SMa_asRNA_279	misc_RNA	459160	459257	-			SMa0830
SMa_TSS1220	459643	459741	+	NC_003037	mTSS		TGT	20	186	SMa0831	CDS	459663	460163	+	NifX iron-molybdenum cluster-binding protein
SMa_TSS1221	460005	460102	+	NC_003037	seTSS		ATT		197	SMa0831	CDS	459663	460163	+	NifX iron-molybdenum cluster-binding protein
SMa_TSS1222	461114	461210	+	NC_003037	mTSS		CCA	18	159	SMa5036	CDS	461132	461632	+	Hypothetical protein
SMa_TSS1223	461157	461255	+	NC_003037	seTSS		GTG		500	SMa5036	CDS	461132	461632	+	Hypothetical protein
SMa_TSS1224	461376	461472	+	NC_003037	seTSS		AGG		179	SMa5036	CDS	461132	461632	+	Hypothetical protein
SMa_TSS1225	463458	463555	+	NC_003037	asTSS	tss_antisense	GCA		83	SMa_asRNA_280	misc_RNA	463458	463555	+			SMa0840
SMa_TSS1226	463608	463704	-	NC_003037	seTSS		ACA	12	69	SMa0840	CDS	462751	463692	-	NodD3 nod box-dependent transcriptional activator	K
SMa_TSS1231	466004	466104	+	NC_003037	seTSS		AGA		82	SMa0848	CDS	465944	466360	+	hypothetical protein
SMa_TSS1232	466024	466123	-	NC_003037	asTSS	tss_antisense	AAA		30	SMa_asRNA_283	misc_RNA	466024	466123	-			SMa0848
SMa_TSS1233	466987	467083	-	NC_003037	asTSS	tss_antisense	AAT		41	SMa_asRNA_284	misc_RNA	466987	467083	-			SMa0849
SMa_TSS1234	467762	467859	-	NC_003037	seTSS		GCG		66	SMa0850	CDS	467700	468065	-	hypothetical protein
SMa_TSS1235	468376	468473	-	NC_003037	seTSS		AAG		154	SMa0851	CDS	468199	468942	-	NodH sulfotransferase
SMa_TSS1236	469064	469163	-	NC_003037	pmTSS		AGT	221	641	SMa0851	CDS	468199	468942	-	NodH sulfotransferase
SMa_TSS1237	469454	469552	+	NC_003037	pmTSS		ACG	177	72	SMa0852	CDS	469631	469912	+	NodF acyl carrier protein	IQ
SMa_TSS1238	469618	469715	+	NC_003037	seTSS		TAA	13	87	SMa0852	CDS	469631	469912	+	NodF acyl carrier protein	IQ
SMa_TSS1239	469627	469724	+	NC_003037	seTSS		CAG	4	67	SMa0852	CDS	469631	469912	+	NodF acyl carrier protein	IQ
SMa_TSS1240	470896	470992	-	NC_003037	asTSS	tss_antisense	ACG		41	SMa_asRNA_285	misc_RNA	470896	470992	-			SMa0853
SMa_TSS1241	471882	471979	+	NC_003037	seTSS		ATC		190	SMa0854	CDS	471615	472352	+	NodG 3-oxoacyl-(acyl carrier protein) reductase	IQR
SMa_TSS1242	472198	472298	+	NC_003037	seTSS		ACA		76	SMa0854	CDS	471615	472352	+	NodG 3-oxoacyl-(acyl carrier protein) reductase	IQR
SMa_TSS1249	477039	477135	-	NC_003037	seTSS		ATG		65	SMa0863	CDS	477142	477930	-	NodJ ABC transporter, permease	R
SMa_TSS1250	477754	477851	+	NC_003037	asTSS	tss_antisense	GCG		65	SMa_asRNA_286	misc_RNA	477754	477851	+			SMa0863
SMa_TSS1251	477951	478048	-	NC_003037	mTSS		CCC	118	46	SMa0863	CDS	477142	477930	-	NodJ ABC transporter, permease	R
SMa_TSS1252	480843	480940	+	NC_003037	asTSS	tss_antisense	TTT		70	SMa_asRNA_287	misc_RNA	480843	480940	+			SMa0868
SMa_TSS1253	481141	481237	-	NC_003037	seTSS		CTC		99	SMa0869	CDS	480954	481544	-	NodA N-acyltransferase
SMa_TSS1254	481202	481298	-	NC_003037	seTSS		CTC		80	SMa0869	CDS	480954	481544	-	NodA N-acyltransferase
SMa_TSS1255	481220	481316	-	NC_003037	seTSS		AAG		39	SMa0869	CDS	480954	481544	-	NodA N-acyltransferase
SMa_TSS1256	481632	481729	-	NC_003037	pmTSS		AAG	185	45	SMa0869	CDS	480954	481544	-	NodA N-acyltransferase
SMa_TSS1257	481735	481832	+	NC_003037	mTSS		TTC	75	42	SMa0870	CDS	481810	482736	+	NodD1 nod-box dependent transcriptional activator	K
SMa_TSS1258	481749	481854	+	NC_003037	mTSS		TCT	61	218	SMa0870	CDS	481810	482736	+	NodD1 nod-box dependent transcriptional activator	K
SMa_TSS1259	482122	482219	+	NC_003037	seTSS		GAT		37	SMa0870	CDS	481810	482736	+	NodD1 nod-box dependent transcriptional activator	K
SMa_TSS1260	482198	482295	+	NC_003037	seTSS		TGC		105	SMa0870	CDS	481810	482736	+	NodD1 nod-box dependent transcriptional activator	K
SMa_TSS1261	482479	482576	+	NC_003037	seTSS		CTT		105	SMa0870	CDS	481810	482736	+	NodD1 nod-box dependent transcriptional activator	K
SMa_TSS1262	482494	482594	+	NC_003037	seTSS		TTT		234	SMa0870	CDS	481810	482736	+	NodD1 nod-box dependent transcriptional activator	K
SMa_TSS1263	482501	482598	+	NC_003037	seTSS		TAA		127	SMa0870	CDS	481810	482736	+	NodD1 nod-box dependent transcriptional activator	K
SMa_TSS1264	482692	482788	+	NC_003037	seTSS		TTG		62	SMa0870	CDS	481810	482736	+	NodD1 nod-box dependent transcriptional activator	K
SMa_TSS1265	482712	482808	+	NC_003037	seTSS		TGA		108	SMa0870	CDS	481810	482736	+	NodD1 nod-box dependent transcriptional activator	K
SMa_TSS1266	482717	482813	+	NC_003037	seTSS		CTC		30	SMa0870	CDS	481810	482736	+	NodD1 nod-box dependent transcriptional activator	K
SMa_TSS1267	483059	483158	+	NC_003037	sTSS		GCG		153	SMa_sRNA_75	misc_RNA	483059	483158	+
SMa_TSS1268	483272	483369	+	NC_003037	mTSS		TCG	152	54	SMa0872	CDS	483424	483756	+	hypothetical protein ORF 110
SMa_TSS1269	483396	483495	+	NC_003037	mTSS		AGC	28	37	SMa0872	CDS	483424	483756	+	hypothetical protein ORF 110
SMa_TSS1270	483404	483502	+	NC_003037	mTSS		AAC	20	164	SMa0872	CDS	483424	483756	+	hypothetical protein ORF 110
SMa_TSS1271	483722	483818	-	NC_003037	asTSS	multi_antisense	CGG		75	SMa_asRNA_288	misc_RNA	483722	483818	-			SMa0872
SMa_TSS1272	484188	484287	-	NC_003037	asTSS	tss_antisense	TCC		515	SMa_asRNA_289	misc_RNA	484188	484287	-			SMa0873
SMa_TSS1273	484396	484492	+	NC_003037	seTSS		ATG		46	SMa0873	CDS	483756	485081	+	NifN Nitrogenase Fe-Mo cofactor biosynthesis protein	C
SMa_TSS1274	485178	485274	-	NC_003037	seTSS		CTA		136	SMa0874	CDS	485169	485654	-	NodN dehydratase	I
SMa_TSS1275	485360	485456	-	NC_003037	seTSS		CTG		98	SMa0874	CDS	485169	485654	-	NodN dehydratase	I
SMa_TSS1276	485745	485841	-	NC_003037	seTSS		CAG		77	SMa0875	CDS	485661	488858	-	NolG efflux transporter	V
SMa_TSS1277	486056	486153	-	NC_003037	seTSS		CCT		48	SMa0875	CDS	485661	488858	-	NolG efflux transporter	V
SMa_TSS1278	486533	486630	-	NC_003037	seTSS		ATG		36	SMa0875	CDS	485661	488858	-	NolG efflux transporter	V
SMa_TSS1279	486560	486657	-	NC_003037	seTSS		ACT		177	SMa0875	CDS	485661	488858	-	NolG efflux transporter	V
SMa_TSS1280	487176	487273	-	NC_003037	seTSS		TCG		324	SMa0875	CDS	485661	488858	-	NolG efflux transporter	V
SMa_TSS1281	487379	487477	+	NC_003037	asTSS	tss_antisense	ATT		189	SMa_asRNA_290	misc_RNA	487379	487477	+			SMa0875
SMa_TSS1282	488369	488468	+	NC_003037	asTSS	tss_antisense	GAT		75	SMa_asRNA_291	misc_RNA	488369	488468	+			SMa0875
SMa_TSS1283	488678	488775	+	NC_003037	asTSS	tss_antisense	TTT		48	SMa_asRNA_292	misc_RNA	488678	488802	+			SMa0875
SMa_TSS1284	488704	488802	+	NC_003037	asTSS	tss_antisense	GTG		58	SMa_asRNA_292	misc_RNA	488678	488802	+			SMa0875
SMa_TSS1285	489839	489936	-	NC_003037	seTSS		GAA		52	SMa0876	CDS	488862	489965	-	NolF secretion protein	M
SMa_TSS1286	489875	489971	-	NC_003037	seTSS		CTC	6	171	SMa0876	CDS	488862	489965	-	NolF secretion protein	M
SMa_TSS1287	490102	490200	-	NC_003037	seTSS		TGC		125	SMa0878	CDS	490023	491849	-	NodM Glucosamine--fructose-6-phosphate aminotransferase	M
SMa_TSS1288	491817	491914	-	NC_003037	mTSS		GAA	65	117	SMa0878	CDS	490023	491849	-	NodM Glucosamine--fructose-6-phosphate aminotransferase	M
SMa_TSS1289	491822	491918	-	NC_003037	mTSS		CCC	69	101	SMa0878	CDS	490023	491849	-	NodM Glucosamine--fructose-6-phosphate aminotransferase	M
SMa_TSS1290	493062	493158	-	NC_003037	mTSS		GCA	45	61	SMa0882	CDS	492523	493113	-	conserved hypothetical protein	S
SMa_TSS1291	493171	493268	+	NC_003037	seTSS		ATG		138	SMa0883	CDS	493138	493668	+	conserved hypothetical protein	S		SmelA032	+	493171	493300	sense sRNA
SMa_TSS1292	493306	493403	-	NC_003037	asTSS	tss_antisense	GCG		98	SMa_asRNA_293	misc_RNA	493306	493403	-			SMa0883
SMa_TSS1293	493427	493523	-	NC_003037	asTSS	tss_antisense	TGC		74	SMa_asRNA_294	misc_RNA	493427	493658	-			SMa0883
SMa_TSS1294	493478	493575	-	NC_003037	asTSS	tss_antisense	TAC		90	SMa_asRNA_294	misc_RNA	493427	493658	-			SMa0883
SMa_TSS1295	493562	493658	-	NC_003037	asTSS	tss_antisense	AGC		58	SMa_asRNA_294	misc_RNA	493427	493658	-			SMa0883
SMa_TSS1296	493864	493961	+	NC_003037	asTSS	tss_antisense	TTT		63	SMa_asRNA_295	misc_RNA	493864	493961	+			SMa0886
SMa_TSS1297	495046	495142	-	NC_003037	asTSS	tss_3utr_antisense	ATT		71	SMa_asRNA_296	misc_RNA	495046	495142	-			SMa0887
SMa_TSS1298	495150	495248	+	NC_003037	mTSS		ATA	46	174	SMa0888	CDS	495196	496014	+	conserved hypothetical protein	S
SMa_TSS1299	496172	496271	+	NC_003037	seTSS		GTC		72	SMa0890	CDS	495968	497392	+	conserved hypothetical protein	L
SMa_TSS1300	497228	497325	+	NC_003037	seTSS		ATA		49	SMa0890	CDS	495968	497392	+	conserved hypothetical protein	L
SMa_TSS1301	498015	498112	-	NC_003037	asTSS	tss_antisense	TGG		88	SMa_asRNA_297	misc_RNA	498015	498112	-			SMa0892
SMa_TSS1302	498436	498533	+	NC_003037	seTSS		TCG		87	SMa0892	CDS	497392	500655	+	DnaE3 DNA polymerase III alpha chain	L
SMa_TSS1303	498890	498987	+	NC_003037	seTSS		TGG		43	SMa0892	CDS	497392	500655	+	DnaE3 DNA polymerase III alpha chain	L
SMa_TSS1304	500790	500887	+	NC_003037	seTSS		GCC		152	SMa0894	CDS	500772	501068	+	hypothetical protein
SMa_TSS1305	501316	501415	+	NC_003037	seTSS		ATG		1209	SMa0896	CDS	501235	501954	+	conserved hypothetical protein
SMa_TSS1306	501491	501588	+	NC_003037	seTSS		ATA		79	SMa0896	CDS	501235	501954	+	conserved hypothetical protein
SMa_TSS1307	501497	501593	+	NC_003037	seTSS		GGG		122	SMa0896	CDS	501235	501954	+	conserved hypothetical protein
SMa_TSS1308	501643	501739	+	NC_003037	seTSS		TTC		50	SMa0896	CDS	501235	501954	+	conserved hypothetical protein
SMa_TSS1309	502891	502990	+	NC_003037	seTSS		CCA		72	SMa0900	CDS	502545	503021	+	conserved hypothetical protein
SMa_TSS1310	504349	504446	+	NC_003037	mTSS		GCA	98	199	SMa0905	CDS	504447	504848	+	hypothetical protein
SMa_TSS1311	504422	504512	+	NC_003037	mTSS		TTT	25	51	SMa0905	CDS	504447	504848	+	hypothetical protein
SMa_TSS1312	504841	504938	-	NC_003037	asTSS	tss_3utr_antisense	GAG		362	SMa_asRNA_298	misc_RNA	504841	504938	-			SMa0905
SMa_TSS1313	504944	505041	-	NC_003037	seTSS		GCG		97	SMa0907	CDS	504976	506166	-	conserved hypothetical protein
SMa_TSS1314	504966	505062	-	NC_003037	seTSS		GCA		46	SMa0907	CDS	504976	506166	-	conserved hypothetical protein
SMa_TSS1315	505031	505127	+	NC_003037	asTSS	tss_antisense	TCC		84	SMa_asRNA_299	misc_RNA	505031	505127	+			SMa0907
SMa_TSS1316	506088	506184	-	NC_003037	mTSS		AGC	18	188	SMa0907	CDS	504976	506166	-	conserved hypothetical protein
SMa_TSS1317	506324	506421	+	NC_003037	pmTSS		GAG	225	81	SMa0909	CDS	506549	507442	+	hypothetical protein
SMa_TSS1318	509418	509515	+	NC_003037	seTSS		CGA		117	SMa0914	CDS	508807	509748	+	conserved hypothetical protein
SMa_TSS1319	510333	510431	-	NC_003037	sTSS		CCG		82	SMa_sRNA_76	misc_RNA	510333	510431	-
SMa_TSS1320	510468	510566	+	NC_003037	sTSS		ATT		305	SMa_sRNA_77	misc_RNA	510468	510577	+
SMa_TSS1321	510477	510577	+	NC_003037	sTSS		TGA		1178	SMa_sRNA_77	misc_RNA	510468	510577	+				SmelAR035	+	510477	510563	trans-encoded sRNA
SMa_TSS1322	510523	510620	+	NC_003037	pmTSS		TCC	255	113	SMa5006	CDS	510778	511137	+	conserved hypothetical protein	S
SMa_TSS1323	510729	510825	+	NC_003037	mTSS		GTC	49	73	SMa5006	CDS	510778	511137	+	conserved hypothetical protein	S
SMa_TSS1324	514253	514349	-	NC_003037	seTSS		CCA		31	SMa0929	CDS	513088	515007	-	TraG conjugal transfer protein	U
SMa_TSS1325	515407	515503	-	NC_003037	seTSS		ATC		54	SMa0933	CDS	515227	515514	-	TraC conjugal transfer protein
SMa_TSS1326	515453	515549	-	NC_003037	mTSS		GTA	35	470	SMa0933	CDS	515227	515514	-	TraC conjugal transfer protein
SMa_TSS1327	515467	515563	-	NC_003037	mTSS		AGT	49	95	SMa0933	CDS	515227	515514	-	TraC conjugal transfer protein
SMa_TSS1328	516126	516225	+	NC_003037	seTSS		ATC		75	SMa0934	CDS	515693	520312	+	TraA1 conjugal transfer protein	L
SMa_TSS1329	518032	518129	-	NC_003037	asTSS	tss_antisense	CCT		48	SMa_asRNA_300	misc_RNA	518032	518129	-			SMa0934
SMa_TSS1330	520318	520415	+	NC_003037	seTSS		TTG		122	SMa0934	CDS	515693	520312	+	TraA1 conjugal transfer protein	L
SMa_TSS1331	520325	520425	+	NC_003037	seTSS		AAG		66	SMa0934	CDS	515693	520312	+	TraA1 conjugal transfer protein	L
SMa_TSS1332	521124	521221	+	NC_003037	asTSS	tss_antisense	GTC		93	SMa_asRNA_301	misc_RNA	521124	521221	+			SMa0937
SMa_TSS1333	521830	521926	+	NC_003037	asTSS	tss_antisense	GTA		57	SMa_asRNA_302	misc_RNA	521830	521926	+			SMa0937
SMa_TSS1334	522767	522864	+	NC_003037	asTSS	tss_antisense	GTG		133	SMa_asRNA_303	misc_RNA	522767	522927	+			SMa0937
SMa_TSS1335	522783	522880	+	NC_003037	asTSS	tss_antisense	GGC		46	SMa_asRNA_303	misc_RNA	522767	522927	+			SMa0937
SMa_TSS1336	522830	522927	+	NC_003037	asTSS	tss_5utr_antisense	CTC		119	SMa_asRNA_303	misc_RNA	522767	522927	+			SMa0937
SMa_TSS1337	522988	523084	-	NC_003037	pmTSS		GTC	164	70	SMa0937	CDS	520761	522920	-	conserved hypothetical protein
SMa_TSS1338	522997	523093	-	NC_003037	pmTSS		ATG	173	128	SMa0937	CDS	520761	522920	-	conserved hypothetical protein
SMa_TSS1339	523180	523277	+	NC_003037	mTSS		GTT	33	99	SMa0939	CDS	523213	525114	+	Sensory histidine kinase	T
SMa_TSS1340	523743	523841	+	NC_003037	seTSS		GGC		116	SMa0939	CDS	523213	525114	+	Sensory histidine kinase	T
SMa_TSS1341	525564	525661	+	NC_003037	seTSS		ATC		98	SMa0940	CDS	525119	525733	+	Response regulator	T
SMa_TSS1342	525811	525908	+	NC_003037	mTSS		ATG	43	59	SMa0941	CDS	525854	526237	+	conserved hypothetical protein	T
SMa_TSS1343	526069	526165	-	NC_003037	asTSS	tss_antisense	GAG		121	SMa_asRNA_304	misc_RNA	526069	526165	-			SMa0941
SMa_TSS1344	526345	526443	+	NC_003037	mTSS		ATC	124	77	SMa0943	CDS	526469	528106	+	arylsulfatase	P
SMa_TSS1345	528263	528360	+	NC_003037	seTSS		CCG		140	SMa0945	CDS	528169	528744	+	conserved hypothetical protein
SMa_TSS1346	530901	530998	+	NC_003037	asTSS	tss_antisense	ACG		140	SMa_asRNA_305	misc_RNA	530901	530998	+			SMa0951
SMa_TSS1347	531410	531509	-	NC_003037	seTSS		TTC		129	SMa0951	CDS	530886	531749	-	ABC transporter, permease	E
SMa_TSS1348	531552	531649	-	NC_003037	seTSS		TCG		99	SMa0951	CDS	530886	531749	-	ABC transporter, permease	E
SMa_TSS1349	533500	533598	+	NC_003037	asTSS	tss_antisense	ACC		298	SMa_asRNA_306	misc_RNA	533500	533598	+			SMa0953	SmelAR036	+	533500	533626	cis-encoded antisense sRNA
SMa_TSS1350	533857	533955	+	NC_003037	pmTSS		GTT	161	638	SMa0955	CDS	534018	534710	+	Transcriptional regulator, GntR family	K
SMa_TSS1351	537109	537208	+	NC_003037	seTSS		GAT		209	SMa0958	CDS	536176	537888	+	Thiamine pyrophosphate-requiring protein	EH
SMa_TSS1352	537773	537870	-	NC_003037	asTSS	tss_antisense	CTT		236	SMa_asRNA_307	misc_RNA	537773	537870	-			SMa0958
SMa_TSS1353	538840	538937	+	NC_003037	seTSS		TTG		108	SMa0961	CDS	538682	539404	+	Response regulator	KT
SMa_TSS1354	538896	538995	+	NC_003037	seTSS		GGG		155	SMa0961	CDS	538682	539404	+	Response regulator	KT
SMa_TSS1355	538991	539088	-	NC_003037	asTSS	tss_antisense	ATA		65	SMa_asRNA_308	misc_RNA	538991	539088	-			SMa0961
SMa_TSS1356	539176	539273	+	NC_003037	seTSS		CTT		65	SMa0961	CDS	538682	539404	+	Response regulator	KT
SMa_TSS1357	540015	540112	+	NC_003037	asTSS	tss_antisense	ACA		55	SMa_asRNA_309	misc_RNA	540015	540112	+			SMa0967
SMa_TSS1358	540151	540247	-	NC_003037	seTSS		CTG		120	SMa0967	CDS	539831	540751	-	conserved hypothetical protein	R
SMa_TSS1359	540321	540417	-	NC_003037	seTSS		ATT		79	SMa0967	CDS	539831	540751	-	conserved hypothetical protein	R
SMa_TSS1360	540680	540777	-	NC_003037	mTSS		ATG	26	210	SMa0967	CDS	539831	540751	-	conserved hypothetical protein	R		SmelAR037	-	540729	540777	cis-encoded mRNA leader
SMa_TSS1361	540709	540807	-	NC_003037	mTSS		TCA	56	1005	SMa0967	CDS	539831	540751	-	conserved hypothetical protein	R
SMa_TSS1362	540777	540873	-	NC_003037	mTSS		ATT	122	31	SMa0967	CDS	539831	540751	-	conserved hypothetical protein	R
SMa_TSS1363	542202	542299	+	NC_003037	seTSS		ACG		338	SMa0972	CDS	541929	543182	+	putative aminotransferase	H
SMa_TSS1365	544755	544851	-	NC_003037	sTSS		AGT		98	SMa_sRNA_78	misc_RNA	544755	544851	-
SMa_TSS1366	546392	546489	+	NC_003037	asTSS	tss_3utr_antisense	ACG		143	SMa_asRNA_310	misc_RNA	546392	546489	+			SMa0981
SMa_TSS1367	546925	547021	-	NC_003037	mTSS		GAT	137	86	SMa0981	CDS	546465	546884	-	NtrR2 PIN domain protein	R
SMa_TSS1368	547064	547160	-	NC_003037	seTSS		GGA	10	33	SMa_ORF_13	CDS	546881	547150	-	HYPOTHETICAL PROTEIN
SMa_TSS1369	547067	547163	-	NC_003037	seTSS		AAA	13	96	SMa_ORF_13	CDS	546881	547150	-	HYPOTHETICAL PROTEIN
SMa_TSS1370	547068	547169	-	NC_003037	mTSS		ATA	19	51609	SMa_ORF_13	CDS	546881	547150	-	HYPOTHETICAL PROTEIN
SMa_TSS1371	547107	547204	-	NC_003037	mTSS		TGA	54	98	SMa_ORF_13	CDS	546881	547150	-	HYPOTHETICAL PROTEIN
SMa_TSS1372	550268	550364	-	NC_003037	seTSS		ATC		31	SMa5007	CDS	550344	550724	-	Possible transcriptional regulator
SMa_TSS1373	550662	550759	-	NC_003037	mTSS		GAC	35	191	SMa5007	CDS	550344	550724	-	Possible transcriptional regulator
SMa_TSS1374	550773	550869	-	NC_003037	mTSS		TTA	145	37	SMa5007	CDS	550344	550724	-	Possible transcriptional regulator
SMa_TSS1375	550862	550958	-	NC_003037	seTSS		GTA		42	SMa_ORF_14	CDS	550742	551053	-	HYPOTHETICAL PROTEIN
SMa_TSS1376	550877	550973	-	NC_003037	seTSS		CGC		131	SMa_ORF_14	CDS	550742	551053	-	HYPOTHETICAL PROTEIN
SMa_TSS1377	550957	551053	-	NC_003037	seTSS		GTG		45	SMa_ORF_14	CDS	550742	551053	-	HYPOTHETICAL PROTEIN
SMa_TSS1378	550959	551057	-	NC_003037	seTSS		TCG	4	338	SMa_ORF_14	CDS	550742	551053	-	HYPOTHETICAL PROTEIN			SmelAR038	-	550960	551056	sense sRNA
SMa_TSS1379	550974	551070	-	NC_003037	mTSS		GTT	17	32	SMa_ORF_14	CDS	550742	551053	-	HYPOTHETICAL PROTEIN
SMa_TSS1380	551033	551129	-	NC_003037	mTSS		GCC	76	43	SMa_ORF_14	CDS	550742	551053	-	HYPOTHETICAL PROTEIN
SMa_TSS1381	552901	552999	+	NC_003037	sTSS		AGT		34	SMa_sRNA_79	misc_RNA	552901	552999	+
SMa_TSS1383	554396	554495	+	NC_003037	mTSS		CCT	38	38	SMa1001	CDS	554434	555633	+	conserved hypothetical protein	T
SMa_TSS1384	554445	554542	+	NC_003037	seTSS		GAA		37	SMa1001	CDS	554434	555633	+	conserved hypothetical protein	T
SMa_TSS1385	554517	554614	+	NC_003037	seTSS		TGC		68	SMa1001	CDS	554434	555633	+	conserved hypothetical protein	T
SMa_TSS1386	554811	554909	+	NC_003037	seTSS		GAT		107	SMa1001	CDS	554434	555633	+	conserved hypothetical protein	T
SMa_TSS1387	554817	554915	+	NC_003037	seTSS		ACC		247	SMa1001	CDS	554434	555633	+	conserved hypothetical protein	T
SMa_TSS1388	555701	555802	+	NC_003037	mTSS		ATA	87	181	SMa1002	CDS	555788	556162	+	hypothetical protein
SMa_TSS1389	555778	555875	+	NC_003037	seTSS		ATC	10	48	SMa1002	CDS	555788	556162	+	hypothetical protein
SMa_TSS1390	556383	556480	+	NC_003037	asTSS	tss_3utr_antisense	ACG		43	SMa_asRNA_312	misc_RNA	556383	556518	+			SMa1004
SMa_TSS1391	556420	556518	+	NC_003037	asTSS	tss_antisense	CGG		527	SMa_asRNA_312	misc_RNA	556383	556518	+			SMa1004
SMa_TSS1392	556699	556796	-	NC_003037	mTSS		ATA	35	84	SMa1004	CDS	556399	556761	-	hypothetical protein
SMa_TSS1393	556847	556944	+	NC_003037	seTSS		CTG		86	SMa1005	CDS	556840	557640	+	hypothetical protein
SMa_TSS1394	557575	557671	+	NC_003037	seTSS		CTG		77	SMa1005	CDS	556840	557640	+	hypothetical protein
SMa_TSS1395	557711	557809	-	NC_003037	asTSS	5utr_ov_as	GCG		111	SMa_asRNA_313	misc_RNA	557711	557809	-			SMa1007
SMa_TSS1396	558190	558288	-	NC_003037	asTSS	tss_3utr_antisense	ACG		50	SMa_asRNA_314	misc_RNA	558190	558359	-			SMa1007
SMa_TSS1397	558262	558359	-	NC_003037	asTSS	3utr_ov_as	GAC		167	SMa_asRNA_314	misc_RNA	558190	558359	-			SMa1007
SMa_TSS1398	558284	558380	-	NC_003037	sTSS		GAT		190	SMa_sRNA_80	misc_RNA	558284	558474	-
SMa_TSS1399	558287	558383	-	NC_003037	sTSS		TAG		270	SMa_sRNA_80	misc_RNA	558284	558474	-
SMa_TSS1400	558291	558391	-	NC_003037	sTSS		GCT		385	SMa_sRNA_80	misc_RNA	558284	558474	-
SMa_TSS1401	558311	558407	-	NC_003037	sTSS		TTC		125	SMa_sRNA_80	misc_RNA	558284	558474	-
SMa_TSS1402	558378	558474	-	NC_003037	sTSS		CTC		95	SMa_sRNA_80	misc_RNA	558284	558474	-
SMa_TSS1403	558420	558517	-	NC_003037	seTSS		TTG		35	SMa1008	CDS	558537	558992	-	conserved hypothetical protein	R
SMa_TSS1404	558494	558590	+	NC_003037	asTSS	tss_3utr_antisense	ATA		154	SMa_asRNA_315	misc_RNA	558494	558590	+			SMa1008
SMa_TSS1405	558582	558678	-	NC_003037	seTSS		GGA		37	SMa1008	CDS	558537	558992	-	conserved hypothetical protein	R
SMa_TSS1406	559013	559112	-	NC_003037	mTSS		ATA	120	112	SMa1008	CDS	558537	558992	-	conserved hypothetical protein	R
SMa_TSS1407	559033	559130	+	NC_003037	mTSS		TCC	74	286	SMa1009	CDS	559107	559328	+	Heavy metal binding protein	P
SMa_TSS1408	559056	559153	+	NC_003037	mTSS		ATC	51	359	SMa1009	CDS	559107	559328	+	Heavy metal binding protein	P
SMa_TSS1409	559081	559179	+	NC_003037	mTSS		GTG	26	83	SMa1009	CDS	559107	559328	+	Heavy metal binding protein	P
SMa_TSS1410	559302	559398	-	NC_003037	asTSS	tss_3utr_antisense	GCT		113	SMa_asRNA_316	misc_RNA	559302	559398	-			SMa1009	SmelA036	-	559340	559398	cis-encoded antisense sRNA
SMa_TSS1411	560152	560248	-	NC_003037	asTSS	tss_antisense	ACA		72	SMa_asRNA_317	misc_RNA	560152	560248	-			SMa1011
SMa_TSS1412	561922	562020	+	NC_003037	seTSS		GCA		88	SMa1013	CDS	560686	563166	+	ActP Copper translocating P-type ATPase	P
SMa_TSS1413	562868	562965	+	NC_003037	seTSS		TCG		70	SMa1013	CDS	560686	563166	+	ActP Copper translocating P-type ATPase	P
SMa_TSS1414	563382	563478	-	NC_003037	asTSS	tss_antisense	GCC		42	SMa_asRNA_318	misc_RNA	563382	563478	-			SMa1014
SMa_TSS1415	564594	564691	-	NC_003037	seTSS		GCG		128	SMa1016	CDS	563673	564947	-	acyltransferase	I
SMa_TSS1416	564710	564806	-	NC_003037	seTSS		GTT		84	SMa1016	CDS	563673	564947	-	acyltransferase	I
SMa_TSS1417	564986	565083	-	NC_003037	mTSS		CTG	136	135	SMa1016	CDS	563673	564947	-	acyltransferase	I
SMa_TSS1418	565177	565274	-	NC_003037	asTSS	tss_antisense	GGC		134	SMa_asRNA_319	misc_RNA	565177	565274	-			SMa1017
SMa_TSS1419	565300	565398	+	NC_003037	seTSS		TGC		107	SMa1018	CDS	565293	565655	+	hypothetical protein
SMa_TSS1420	566508	566606	-	NC_003037	pmTSS		CTG	204	203	SMa1021	CDS	565836	566402	-	conserved hypothetical protein
SMa_TSS1421	566521	566617	-	NC_003037	pmTSS		AAA	215	45	SMa1021	CDS	565836	566402	-	conserved hypothetical protein
SMa_TSS1422	569771	569870	+	NC_003037	mTSS		GAC	39	36	SMa1033	CDS	569810	570190	+	conserved hypothetical protein			SmelA037	+	569771	569921	cis-encoded mRNA leader
SMa_TSS1423	569810	569911	+	NC_003037	lmTSS		ATG	0	2594	SMa1033	CDS	569810	570190	+	conserved hypothetical protein
SMa_TSS1424	569866	569963	+	NC_003037	seTSS		TGT		91	SMa1033	CDS	569810	570190	+	conserved hypothetical protein
SMa_TSS1425	569918	570015	+	NC_003037	seTSS		GGG		88	SMa1033	CDS	569810	570190	+	conserved hypothetical protein
SMa_TSS1426	569931	570028	+	NC_003037	seTSS		ATC		172	SMa1033	CDS	569810	570190	+	conserved hypothetical protein
SMa_TSS1427	569962	570060	+	NC_003037	seTSS		TCC		90	SMa1033	CDS	569810	570190	+	conserved hypothetical protein
SMa_TSS1428	570011	570110	+	NC_003037	seTSS		CCG		52	SMa1033	CDS	569810	570190	+	conserved hypothetical protein
SMa_TSS1429	570029	570127	+	NC_003037	seTSS		CTT		51	SMa1033	CDS	569810	570190	+	conserved hypothetical protein
SMa_TSS1430	570090	570188	+	NC_003037	mTSS		ATA	153	60	SMa1036	CDS	570243	570512	+	conserved hypothetical protein			SmelAR039	+	570090	570161	sense sRNA
SMa_TSS1431	571514	571612	+	NC_003037	seTSS		ATC		114	SMa1037	CDS	570509	571975	+	outer membrane protein	MU
SMa_TSS1432	572299	572396	+	NC_003037	seTSS		ATC		127	SMa1038	CDS	571990	573339	+	Multicopper oxidase	Q
SMa_TSS1433	572923	573021	+	NC_003037	seTSS		TGG		115	SMa1038	CDS	571990	573339	+	Multicopper oxidase	Q
SMa_TSS1434	572945	573041	+	NC_003037	seTSS		CGC		138	SMa1038	CDS	571990	573339	+	Multicopper oxidase	Q
SMa_TSS1435	573022	573118	+	NC_003037	seTSS		ATC		34	SMa1038	CDS	571990	573339	+	Multicopper oxidase	Q
SMa_TSS1436	573090	573187	+	NC_003037	seTSS		AAT		32	SMa1038	CDS	571990	573339	+	Multicopper oxidase	Q
SMa_TSS1437	573296	573394	+	NC_003037	mTSS		ACG	83	191	SMa1041	CDS	573379	573858	+	Copper binding protein	P
SMa_TSS1438	573304	573401	+	NC_003037	mTSS		ACC	75	180	SMa1041	CDS	573379	573858	+	Copper binding protein	P
SMa_TSS1439	573627	573724	+	NC_003037	seTSS		CGA		91	SMa1041	CDS	573379	573858	+	Copper binding protein	P
SMa_TSS1440	573814	573911	+	NC_003037	mTSS		TAC	64	147	SMa1043	CDS	573878	574162	+	conserved hypothetical protein
SMa_TSS1441	573846	573942	-	NC_003037	asTSS	multi_antisense	AAA		41	SMa_asRNA_320	misc_RNA	573846	573942	-			SMa1041
SMa_TSS1442	573882	573979	+	NC_003037	seTSS		AAA		211	SMa1043	CDS	573878	574162	+	conserved hypothetical protein
SMa_TSS1443	573947	574044	+	NC_003037	seTSS		CAG		119	SMa1043	CDS	573878	574162	+	conserved hypothetical protein
SMa_TSS1444	574564	574660	+	NC_003037	seTSS		CCA		57	SMa1046	CDS	574539	575606	+	CyaE2 adenylate/guanylate cyclase	T
SMa_TSS1445	574600	574699	+	NC_003037	seTSS		ACG		77	SMa1046	CDS	574539	575606	+	CyaE2 adenylate/guanylate cyclase	T
SMa_TSS1446	575136	575232	-	NC_003037	asTSS	tss_antisense	TTG		46	SMa_asRNA_321	misc_RNA	575136	575232	-			SMa1046
SMa_TSS1447	579038	579137	-	NC_003037	mTSS		ATA	27	421	SMa1057	CDS	577812	579110	-	Conserved hypothetical protein	R
SMa_TSS1448	579150	579247	+	NC_003037	mTSS		AAT	82	46	SMa1058	CDS	579232	579684	+	conserved hypothetical protein
SMa_TSS1449	579216	579313	+	NC_003037	mTSS		GAG	16	280	SMa1058	CDS	579232	579684	+	conserved hypothetical protein
SMa_TSS1450	579415	579511	-	NC_003037	asTSS	tss_antisense	GAA		115	SMa_asRNA_322	misc_RNA	579415	579511	-			SMa1058
SMa_TSS1451	579726	579822	-	NC_003037	sTSS		TTG		108	SMa_sRNA_81	misc_RNA	579726	579822	-
SMa_TSS1452	579889	579986	-	NC_003037	seTSS		ATA		32	SMa1060	CDS	579986	581353	-	conserved hypothetical protein	S
SMa_TSS1453	579896	579993	-	NC_003037	seTSS		TTT		51	SMa1060	CDS	579986	581353	-	conserved hypothetical protein	S
SMa_TSS1454	579959	580057	-	NC_003037	seTSS		AGG		94	SMa1060	CDS	579986	581353	-	conserved hypothetical protein	S
SMa_TSS1455	580087	580183	-	NC_003037	seTSS		ATG		100	SMa1060	CDS	579986	581353	-	conserved hypothetical protein	S
SMa_TSS1456	580090	580187	-	NC_003037	seTSS		GCC		74	SMa1060	CDS	579986	581353	-	conserved hypothetical protein	S
SMa_TSS1457	580134	580230	-	NC_003037	seTSS		AAT		44	SMa1060	CDS	579986	581353	-	conserved hypothetical protein	S
SMa_TSS1458	580134	580234	-	NC_003037	seTSS		AAT		858	SMa1060	CDS	579986	581353	-	conserved hypothetical protein	S		SmelAR040	-	580105	580233	sense sRNA
SMa_TSS1459	580140	580236	-	NC_003037	seTSS		AAA		95	SMa1060	CDS	579986	581353	-	conserved hypothetical protein	S
SMa_TSS1460	580197	580294	-	NC_003037	seTSS		ACC		39	SMa1060	CDS	579986	581353	-	conserved hypothetical protein	S
SMa_TSS1461	580260	580356	-	NC_003037	seTSS		ATG		147	SMa1060	CDS	579986	581353	-	conserved hypothetical protein	S
SMa_TSS1462	580311	580407	-	NC_003037	seTSS		CGC		41	SMa1060	CDS	579986	581353	-	conserved hypothetical protein	S
SMa_TSS1463	580324	580421	-	NC_003037	seTSS		CCG		81	SMa1060	CDS	579986	581353	-	conserved hypothetical protein	S
SMa_TSS1464	580708	580805	-	NC_003037	seTSS		GAA		48	SMa1060	CDS	579986	581353	-	conserved hypothetical protein	S
SMa_TSS1465	581585	581682	+	NC_003037	asTSS	tss_antisense	TAG		84	SMa_asRNA_323	misc_RNA	581585	581682	+			SMa1062
SMa_TSS1466	581781	581878	-	NC_003037	seTSS		ACC		49	SMa1062	CDS	581350	582180	-	conserved hypothetical protein	S
SMa_TSS1467	582290	582386	-	NC_003037	mTSS		TCA	19	280	SMa1063	CDS	582116	582367	-	hypothetical protein
SMa_TSS1468	582966	583063	-	NC_003037	seTSS		TAT		157	SMa1065	CDS	582419	583207	-	conserved hypothetical protein
SMa_TSS1469	583164	583261	+	NC_003037	asTSS	tss_5utr_antisense	GCA		241	SMa_asRNA_324	misc_RNA	583164	583261	+			SMa1065
SMa_TSS1470	583453	583549	+	NC_003037	seTSS		GGT		74	SMa1067	CDS	583446	584192	+	Transcriptional regulator, CAP/Crp family	T
SMa_TSS1471	583499	583600	+	NC_003037	seTSS		CAT		59	SMa1067	CDS	583446	584192	+	Transcriptional regulator, CAP/Crp family	T
SMa_TSS1475	587485	587582	+	NC_003037	sTSS		GAC		35	SMa_sRNA_82	misc_RNA	587485	587582	+
SMa_TSS1476	587843	587942	+	NC_003037	asTSS	tss_3utr_antisense	GCT		156	SMa_asRNA_325	misc_RNA	587843	587942	+			SMa1076
SMa_TSS1477	587972	588068	-	NC_003037	seTSS		CGA		35	SMa1076	CDS	587855	588439	-	conserved hypothetical protein	K
SMa_TSS1478	588149	588245	-	NC_003037	seTSS		TTT		122	SMa1076	CDS	587855	588439	-	conserved hypothetical protein	K
SMa_TSS1479	588165	588262	-	NC_003037	seTSS		CTT		92	SMa1076	CDS	587855	588439	-	conserved hypothetical protein	K
SMa_TSS1480	588187	588284	-	NC_003037	seTSS		GTT		149	SMa1076	CDS	587855	588439	-	conserved hypothetical protein	K
SMa_TSS1481	588237	588333	-	NC_003037	seTSS		ATA		205	SMa1076	CDS	587855	588439	-	conserved hypothetical protein	K
SMa_TSS1482	588295	588392	-	NC_003037	seTSS		CCC		51	SMa1076	CDS	587855	588439	-	conserved hypothetical protein	K
SMa_TSS1483	588301	588397	-	NC_003037	seTSS		ATC		33	SMa1076	CDS	587855	588439	-	conserved hypothetical protein	K
SMa_TSS1484	588359	588458	-	NC_003037	mTSS		ACG	19	6405	SMa1076	CDS	587855	588439	-	conserved hypothetical protein	K		SmelA038	-	588240	588458	cis-encoded mRNA leader
SMa_TSS1485	588561	588662	+	NC_003037	mTSS		CAA	40	42	SMa1077	CDS	588601	589083	+	Nex18 Symbiotically induced conserved protein	M
SMa_TSS1486	588862	588958	+	NC_003037	seTSS		CTC		44	SMa1077	CDS	588601	589083	+	Nex18 Symbiotically induced conserved protein	M
SMa_TSS1487	588997	589093	+	NC_003037	mTSS		GAC	116	66	SMa1078	CDS	589113	589337	+	Conserved hypothetical protein	S
SMa_TSS1488	589010	589106	+	NC_003037	mTSS		CTG	103	57	SMa1078	CDS	589113	589337	+	Conserved hypothetical protein	S
SMa_TSS1489	589159	589256	+	NC_003037	seTSS		GAC		69	SMa1078	CDS	589113	589337	+	Conserved hypothetical protein	S
SMa_TSS1490	589163	589260	+	NC_003037	seTSS		GAA		63	SMa1078	CDS	589113	589337	+	Conserved hypothetical protein	S
SMa_TSS1491	589174	589273	+	NC_003037	seTSS		TGG		76	SMa1078	CDS	589113	589337	+	Conserved hypothetical protein	S
SMa_TSS1492	589304	589401	+	NC_003037	mTSS		CTC	39	54	SMa1079	CDS	589343	589885	+	TspO Tryptophan rich sensory protein
SMa_TSS1493	589608	589705	+	NC_003037	seTSS		GCG		53	SMa1079	CDS	589343	589885	+	TspO Tryptophan rich sensory protein
SMa_TSS1494	589878	589974	-	NC_003037	asTSS	multi_antisense	AAA		34	SMa_asRNA_326	misc_RNA	589878	589974	-			SMa1079
SMa_TSS1495	590294	590390	-	NC_003037	seTSS		CCG		41	SMa1082	CDS	590350	590970	-	conserved hypothetical protein
SMa_TSS1496	590317	590414	-	NC_003037	seTSS		TCG		140	SMa1082	CDS	590350	590970	-	conserved hypothetical protein
SMa_TSS1497	590463	590559	-	NC_003037	seTSS		ATG		37	SMa1082	CDS	590350	590970	-	conserved hypothetical protein
SMa_TSS1498	590902	591001	-	NC_003037	mTSS		TAG	31	2614	SMa1082	CDS	590350	590970	-	conserved hypothetical protein
SMa_TSS1499	591274	591370	-	NC_003037	seTSS		CCC		37	SMa1084	CDS	591065	593440	-	phosphoketolase	G
SMa_TSS1500	591837	591934	+	NC_003037	asTSS	tss_antisense	TGA		213	SMa_asRNA_327	misc_RNA	591837	591934	+			SMa1084
SMa_TSS1501	591882	591982	-	NC_003037	seTSS		ATC		144	SMa1084	CDS	591065	593440	-	phosphoketolase	G
SMa_TSS1502	591977	592074	+	NC_003037	asTSS	tss_antisense	GTG		35	SMa_asRNA_328	misc_RNA	591977	592074	+			SMa1084
SMa_TSS1503	592783	592879	-	NC_003037	seTSS		CTC		69	SMa1084	CDS	591065	593440	-	phosphoketolase	G
SMa_TSS1504	592867	592964	+	NC_003037	asTSS	tss_antisense	GTG		90	SMa_asRNA_329	misc_RNA	592867	592964	+			SMa1084
SMa_TSS1505	593217	593314	+	NC_003037	asTSS	tss_antisense	AGG		58	SMa_asRNA_330	misc_RNA	593217	593314	+			SMa1084
SMa_TSS1506	593286	593382	-	NC_003037	seTSS		CCA		162	SMa1084	CDS	591065	593440	-	phosphoketolase	G
SMa_TSS1507	593976	594073	+	NC_003037	asTSS	tss_antisense	CGG		95	SMa_asRNA_331	misc_RNA	593976	594073	+			SMa1086
SMa_TSS1508	594036	594132	-	NC_003037	seTSS		CGG		100	SMa1086	CDS	593620	594294	-	Conserved hypothetical protein	R
SMa_TSS1509	594110	594206	-	NC_003037	seTSS		ATC		44	SMa1086	CDS	593620	594294	-	Conserved hypothetical protein	R
SMa_TSS1510	594216	594315	-	NC_003037	mTSS		CTC	21	4877	SMa1086	CDS	593620	594294	-	Conserved hypothetical protein	R
SMa_TSS1511	594293	594391	+	NC_003037	mTSS		ATC	103	47	SMa1087	CDS	594396	596597	+	Cation transport ATPase	P
SMa_TSS1512	594396	594495	+	NC_003037	lmTSS		ATG	0	1002	SMa1087	CDS	594396	596597	+	Cation transport ATPase	P
SMa_TSS1513	594569	594668	+	NC_003037	seTSS		ACC		46	SMa1087	CDS	594396	596597	+	Cation transport ATPase	P
SMa_TSS1514	594577	594673	-	NC_003037	asTSS	tss_antisense	TCG		107	SMa_asRNA_332	misc_RNA	594577	594718	-			SMa1087
SMa_TSS1515	594618	594718	-	NC_003037	asTSS	tss_antisense	TGG		91	SMa_asRNA_332	misc_RNA	594577	594718	-			SMa1087
SMa_TSS1516	594879	594976	+	NC_003037	seTSS		GCG		64	SMa1087	CDS	594396	596597	+	Cation transport ATPase	P
SMa_TSS1517	595283	595381	-	NC_003037	asTSS	tss_antisense	TGG		44	SMa_asRNA_333	misc_RNA	595283	595381	-			SMa1087
SMa_TSS1518	596505	596601	+	NC_003037	mTSS		TTG	89	34	SMa1089	CDS	596594	596797	+	hypothetical protein
SMa_TSS1519	596566	596664	+	NC_003037	mTSS		ATT	28	195	SMa1089	CDS	596594	596797	+	hypothetical protein
SMa_TSS1520	596951	597048	-	NC_003037	asTSS	tss_antisense	AGG		123	SMa_asRNA_334	misc_RNA	596951	597048	-			SMa1091
SMa_TSS1521	597386	597482	+	NC_003037	sTSS		TTT		45	SMa_sRNA_83	misc_RNA	597386	597482	+
SMa_TSS1522	597898	597995	+	NC_003037	asTSS	tss_antisense	AGT		67	SMa_asRNA_335	misc_RNA	597898	597995	+			SMa1092
SMa_TSS1523	598125	598221	-	NC_003037	pmTSS		ATC	191	242	SMa1092	CDS	597521	598030	-	hypothetical protein
SMa_TSS1524	599290	599390	-	NC_003037	asTSS	tss_antisense	ACC		283	SMa_asRNA_336	misc_RNA	599290	599390	-			SMa1096
SMa_TSS1525	600881	600981	+	NC_003037	mTSS		GAA	16	32	SMa1100	CDS	600897	601418	+	hypothetical protein
SMa_TSS1526	601292	601389	+	NC_003037	mTSS		TGA	116	37	SMa1101	CDS	601408	601827	+	hypothetical protein
SMa_TSS1527	602129	602227	+	NC_003037	seTSS		AAT		125	SMa1103	CDS	601805	603559	+	Adenylate/guanylate cyclase	T
SMa_TSS1528	602570	602666	-	NC_003037	asTSS	tss_antisense	CCC		131	SMa_asRNA_337	misc_RNA	602570	602666	-			SMa1103
SMa_TSS1529	602697	602793	-	NC_003037	asTSS	tss_antisense	GAA		65	SMa_asRNA_338	misc_RNA	602697	602793	-			SMa1103
SMa_TSS1530	603495	603591	-	NC_003037	asTSS	tss_3utr_antisense	TGG		41	SMa_asRNA_339	misc_RNA	603495	603591	-			SMa1103
SMa_TSS1531	604263	604361	+	NC_003037	asTSS	tss_antisense	ATG		78	SMa_asRNA_340	misc_RNA	604263	604361	+			SMa1104
SMa_TSS1532	606087	606183	-	NC_003037	seTSS		AGC		111	SMa1113	CDS	606021	606329	-	conserved hypothetical protein
SMa_TSS1533	606260	606357	-	NC_003037	mTSS		GCT	28	156	SMa1113	CDS	606021	606329	-	conserved hypothetical protein
SMa_TSS1534	606535	606633	+	NC_003037	mTSS		GTC	27	293	SMa1115	CDS	606562	607890	+	Mn2+/Fe2+ transporter, NRAMP family	P
SMa_TSS1535	608385	608482	+	NC_003037	pmTSS		AAG	298	30	SMa1118	CDS	608683	609210	+	HspC2 heat shock protein	O
SMa_TSS1536	608566	608663	-	NC_003037	asTSS	5utr_ov_as	AGC		82	SMa_asRNA_341	misc_RNA	608566	608663	-			SMa1118
SMa_TSS1537	608662	608760	+	NC_003037	mTSS		CTT	21	56	SMa1118	CDS	608683	609210	+	HspC2 heat shock protein	O
SMa_TSS1538	608696	608794	+	NC_003037	seTSS		CAA		52	SMa1118	CDS	608683	609210	+	HspC2 heat shock protein	O
SMa_TSS1539	608708	608807	+	NC_003037	seTSS		CCA		44	SMa1118	CDS	608683	609210	+	HspC2 heat shock protein	O
SMa_TSS1540	608713	608811	+	NC_003037	seTSS		AAG		200	SMa1118	CDS	608683	609210	+	HspC2 heat shock protein	O
SMa_TSS1541	608756	608853	+	NC_003037	seTSS		TCC		38	SMa1118	CDS	608683	609210	+	HspC2 heat shock protein	O
SMa_TSS1542	608780	608876	+	NC_003037	seTSS		AAA		30	SMa1118	CDS	608683	609210	+	HspC2 heat shock protein	O
SMa_TSS1543	608896	608992	+	NC_003037	seTSS		CTG		40	SMa1118	CDS	608683	609210	+	HspC2 heat shock protein	O
SMa_TSS1544	608926	609024	+	NC_003037	seTSS		ACC		279	SMa1118	CDS	608683	609210	+	HspC2 heat shock protein	O
SMa_TSS1545	608943	609042	+	NC_003037	seTSS		GAT		60	SMa1118	CDS	608683	609210	+	HspC2 heat shock protein	O
SMa_TSS1546	608947	609046	+	NC_003037	seTSS		GAA		38	SMa1118	CDS	608683	609210	+	HspC2 heat shock protein	O
SMa_TSS1547	609104	609201	+	NC_003037	seTSS		CAG		214	SMa1118	CDS	608683	609210	+	HspC2 heat shock protein	O
SMa_TSS1548	609206	609302	+	NC_003037	mTSS		CTT	61	38	SMa1120	CDS	609267	610181	+	ABC transporter, ATP-binding protein	R
SMa_TSS1549	609243	609341	+	NC_003037	mTSS		CCC	24	253	SMa1120	CDS	609267	610181	+	ABC transporter, ATP-binding protein	R
SMa_TSS1550	610754	610851	-	NC_003037	asTSS	tss_antisense	CGG		95	SMa_asRNA_342	misc_RNA	610754	610851	-			SMa1122
SMa_TSS1551	611450	611547	+	NC_003037	seTSS		GAT		54	SMa1122	CDS	610188	612551	+	Putative permease	M
SMa_TSS1552	611634	611731	+	NC_003037	seTSS		ATT		70	SMa1122	CDS	610188	612551	+	Putative permease	M
SMa_TSS1553	613181	613278	-	NC_003037	asTSS	tss_antisense	GAT		131	SMa_asRNA_343	misc_RNA	613181	613278	-			SMa1124
SMa_TSS1554	613605	613701	-	NC_003037	asTSS	tss_antisense	TGA		148	SMa_asRNA_344	misc_RNA	613605	613701	-			SMa1124
SMa_TSS1555	613663	613760	+	NC_003037	seTSS		TCG		61	SMa1124	CDS	612555	613754	+	Membrane protein	M
SMa_TSS1556	613783	613880	+	NC_003037	asTSS	tss_antisense	CGA		71	SMa_asRNA_345	misc_RNA	613783	614208	+			SMa1126
SMa_TSS1557	613837	613934	+	NC_003037	asTSS	tss_antisense	GCG		70	SMa_asRNA_345	misc_RNA	613783	614208	+			SMa1126
SMa_TSS1558	613902	614001	+	NC_003037	asTSS	tss_antisense	TGA		71	SMa_asRNA_345	misc_RNA	613783	614208	+			SMa1126
SMa_TSS1559	613965	614062	+	NC_003037	asTSS	tss_antisense	TTT		158	SMa_asRNA_345	misc_RNA	613783	614208	+			SMa1126
SMa_TSS1560	613993	614090	+	NC_003037	asTSS	tss_antisense	GCG		84	SMa_asRNA_345	misc_RNA	613783	614208	+			SMa1126
SMa_TSS1561	614090	614186	+	NC_003037	asTSS	tss_antisense	TCG		54	SMa_asRNA_345	misc_RNA	613783	614208	+			SMa1126
SMa_TSS1562	614095	614192	+	NC_003037	asTSS	tss_antisense	CAC		62	SMa_asRNA_345	misc_RNA	613783	614208	+			SMa1126
SMa_TSS1563	614107	614208	+	NC_003037	asTSS	tss_antisense	GTT		83	SMa_asRNA_345	misc_RNA	613783	614208	+			SMa1126
SMa_TSS1564	614187	614283	-	NC_003037	seTSS		CTG		344	SMa1126	CDS	613774	614892	-	Protease	R
SMa_TSS1565	614243	614341	+	NC_003037	asTSS	tss_antisense	TCA		474	SMa_asRNA_346	misc_RNA	614243	614341	+			SMa1126
SMa_TSS1566	614320	614416	-	NC_003037	seTSS		GAT		56	SMa1126	CDS	613774	614892	-	Protease	R
SMa_TSS1567	614799	614895	-	NC_003037	seTSS		GCC	3	94	SMa1126	CDS	613774	614892	-	Protease	R
SMa_TSS1568	614927	615023	-	NC_003037	mTSS		GTC	131	87	SMa1126	CDS	613774	614892	-	Protease	R
SMa_TSS1569	615146	615242	-	NC_003037	seTSS		ACG		116	SMa1128	CDS	614946	616274	-	DegP4 protease like protein	O
SMa_TSS1570	615148	615245	-	NC_003037	seTSS		ATG		103	SMa1128	CDS	614946	616274	-	DegP4 protease like protein	O
SMa_TSS1571	615355	615453	+	NC_003037	asTSS	tss_antisense	TCG		129	SMa_asRNA_347	misc_RNA	615355	615453	+			SMa1128
SMa_TSS1572	615508	615604	-	NC_003037	seTSS		CGC		120	SMa1128	CDS	614946	616274	-	DegP4 protease like protein	O
SMa_TSS1573	615685	615782	+	NC_003037	asTSS	tss_antisense	GCG		36	SMa_asRNA_348	misc_RNA	615685	615782	+			SMa1128
SMa_TSS1574	615996	616093	-	NC_003037	seTSS		ATG		51	SMa1128	CDS	614946	616274	-	DegP4 protease like protein	O
SMa_TSS1575	616196	616292	-	NC_003037	mTSS		AAT	18	71	SMa1128	CDS	614946	616274	-	DegP4 protease like protein	O
SMa_TSS1576	616198	616295	-	NC_003037	mTSS		ATC	21	458	SMa1128	CDS	614946	616274	-	DegP4 protease like protein	O
SMa_TSS1577	616483	616579	-	NC_003037	seTSS		ATC		90	SMa1131	CDS	616469	618064	-	Metallo-beta-lactamase superfamily protein	J
SMa_TSS1578	616717	616814	-	NC_003037	seTSS		GGT		58	SMa1131	CDS	616469	618064	-	Metallo-beta-lactamase superfamily protein	J
SMa_TSS1579	616792	616888	-	NC_003037	seTSS		ATC		88	SMa1131	CDS	616469	618064	-	Metallo-beta-lactamase superfamily protein	J
SMa_TSS1580	616849	616945	-	NC_003037	seTSS		ACC		53	SMa1131	CDS	616469	618064	-	Metallo-beta-lactamase superfamily protein	J
SMa_TSS1581	617353	617450	-	NC_003037	seTSS		ACC		68	SMa1131	CDS	616469	618064	-	Metallo-beta-lactamase superfamily protein	J
SMa_TSS1582	617500	617596	-	NC_003037	seTSS		ATT		66	SMa1131	CDS	616469	618064	-	Metallo-beta-lactamase superfamily protein	J
SMa_TSS1583	617849	617948	-	NC_003037	seTSS		TTC		555	SMa1131	CDS	616469	618064	-	Metallo-beta-lactamase superfamily protein	J
SMa_TSS1584	617993	618092	-	NC_003037	mTSS		ATG	28	24245	SMa1131	CDS	616469	618064	-	Metallo-beta-lactamase superfamily protein	J
SMa_TSS1585	618385	618484	+	NC_003037	mTSS		TGA	108	165	SMa1132	CDS	618493	618882	+	hypothetical protein
SMa_TSS1586	618629	618727	+	NC_003037	seTSS		AAT		58	SMa1132	CDS	618493	618882	+	hypothetical protein
SMa_TSS1587	618883	618979	+	NC_003037	mTSS		CTC	47	74	SMa1134	CDS	618930	619556	+	hypothetical protein
SMa_TSS1588	619075	619172	+	NC_003037	seTSS		TAT		42	SMa1134	CDS	618930	619556	+	hypothetical protein
SMa_TSS1589	619750	619850	+	NC_003037	mTSS		AAG	102	3423	SMa1136	CDS	619852	620313	+	hypothetical protein
SMa_TSS1590	619989	620087	+	NC_003037	seTSS		CGC		36	SMa1136	CDS	619852	620313	+	hypothetical protein
SMa_TSS1591	620546	620642	-	NC_003037	seTSS		AAC		38	SMa1138	CDS	620365	620856	-	Response regulator, truncated
SMa_TSS1592	620583	620680	+	NC_003037	asTSS	tss_antisense	AGA		46	SMa_asRNA_349	misc_RNA	620583	620680	+			SMa1138
SMa_TSS1593	620726	620824	-	NC_003037	seTSS		TGT		44	SMa1138	CDS	620365	620856	-	Response regulator, truncated
SMa_TSS1594	620757	620854	-	NC_003037	seTSS		GCT		58	SMa1138	CDS	620365	620856	-	Response regulator, truncated
SMa_TSS1595	620830	620929	-	NC_003037	mTSS		ACC	73	110	SMa1138	CDS	620365	620856	-	Response regulator, truncated
SMa_TSS1596	620981	621078	+	NC_003037	asTSS	tss_antisense	GCC		156	SMa_asRNA_350	misc_RNA	620981	621078	+			SMa1139
SMa_TSS1597	621043	621143	-	NC_003037	mTSS		AAC	27	633	SMa1139	CDS	620850	621116	-	Response regulator, truncated
SMa_TSS1598	621055	621152	-	NC_003037	mTSS		ACA	36	343	SMa1139	CDS	620850	621116	-	Response regulator, truncated
SMa_TSS1599	621160	621256	-	NC_003037	mTSS		CTG	140	61	SMa1139	CDS	620850	621116	-	Response regulator, truncated
SMa_TSS1600	621841	621938	+	NC_003037	seTSS		GCT		63	SMa1141	CDS	621245	622009	+	Transcriptional regulator, CAP/Crp family	T
SMa_TSS1601	621952	622051	+	NC_003037	mTSS		CTC	57	76	SMa1142	CDS	622009	623595	+	FixL-related histidine kinase	T
SMa_TSS1602	622881	622977	-	NC_003037	asTSS	tss_antisense	GAC		85	SMa_asRNA_351	misc_RNA	622881	622977	-			SMa1142
SMa_TSS1603	623060	623155	-	NC_003037	asTSS	tss_antisense	GCA		61	SMa_asRNA_352	misc_RNA	623060	623155	-			SMa1142
SMa_TSS1604	623420	623520	+	NC_003037	seTSS		GAA		120	SMa1142	CDS	622009	623595	+	FixL-related histidine kinase	T
SMa_TSS1605	623712	623813	+	NC_003037	mTSS		AAC	23	233	SMa1146	CDS	623735	626434	+	conserved hypothetical protein	C
SMa_TSS1606	623968	624065	+	NC_003037	seTSS		ACC		60	SMa1146	CDS	623735	626434	+	conserved hypothetical protein	C
SMa_TSS1607	624482	624579	+	NC_003037	seTSS		GCC		114	SMa1146	CDS	623735	626434	+	conserved hypothetical protein	C
SMa_TSS1608	625414	625511	+	NC_003037	seTSS		CGA		31	SMa1146	CDS	623735	626434	+	conserved hypothetical protein	C
SMa_TSS1609	626082	626178	+	NC_003037	seTSS		TCA		34	SMa1146	CDS	623735	626434	+	conserved hypothetical protein	C
SMa_TSS1610	626327	626424	+	NC_003037	seTSS		ATG		60	SMa1146	CDS	623735	626434	+	conserved hypothetical protein	C
SMa_TSS1611	626479	626576	+	NC_003037	mTSS		AGA	33	209	SMa1147	CDS	626512	627336	+	Conserved hypothetical protein	T
SMa_TSS1612	626496	626594	+	NC_003037	mTSS		TGG	16	104	SMa1147	CDS	626512	627336	+	Conserved hypothetical protein	T
SMa_TSS1613	626781	626877	+	NC_003037	seTSS		ATA		62	SMa1147	CDS	626512	627336	+	Conserved hypothetical protein	T
SMa_TSS1614	626908	627005	+	NC_003037	seTSS		TCG		57	SMa1147	CDS	626512	627336	+	Conserved hypothetical protein	T
SMa_TSS1615	627414	627513	+	NC_003037	mTSS		CTT	60	79	SMa1149	CDS	627474	628307	+	Conserved hypothetical protein	T
SMa_TSS1616	627453	627550	+	NC_003037	mTSS		ATC	21	34	SMa1149	CDS	627474	628307	+	Conserved hypothetical protein	T
SMa_TSS1617	627464	627561	+	NC_003037	seTSS		GGA	10	89	SMa1149	CDS	627474	628307	+	Conserved hypothetical protein	T
SMa_TSS1618	627603	627701	+	NC_003037	seTSS		CCA		68	SMa1149	CDS	627474	628307	+	Conserved hypothetical protein	T
SMa_TSS1619	627653	627750	+	NC_003037	seTSS		CGC		157	SMa1149	CDS	627474	628307	+	Conserved hypothetical protein	T
SMa_TSS1620	627808	627905	+	NC_003037	seTSS		TGA		33	SMa1149	CDS	627474	628307	+	Conserved hypothetical protein	T
SMa_TSS1621	627916	628013	+	NC_003037	seTSS		TCA		109	SMa1149	CDS	627474	628307	+	Conserved hypothetical protein	T
SMa_TSS1622	627962	628059	+	NC_003037	seTSS		TGA		100	SMa1149	CDS	627474	628307	+	Conserved hypothetical protein	T
SMa_TSS1623	628192	628289	+	NC_003037	seTSS		CCG		65	SMa1149	CDS	627474	628307	+	Conserved hypothetical protein	T
SMa_TSS1624	628207	628304	-	NC_003037	asTSS	tss_antisense	ATG		46	SMa_asRNA_353	misc_RNA	628207	628304	-			SMa1149
SMa_TSS1625	628246	628343	+	NC_003037	seTSS		TTG		43	SMa1149	CDS	627474	628307	+	Conserved hypothetical protein	T
SMa_TSS1626	628278	628376	+	NC_003037	seTSS		CCG		55	SMa1149	CDS	627474	628307	+	Conserved hypothetical protein	T
SMa_TSS1627	628306	628402	+	NC_003037	seTSS		GAA		45	SMa1149	CDS	627474	628307	+	Conserved hypothetical protein	T
SMa_TSS1628	628341	628438	+	NC_003037	asTSS	tss_3utr_antisense	ACA		111	SMa_asRNA_354	misc_RNA	628341	628438	+			SMa1151
SMa_TSS1629	628745	628841	-	NC_003037	mTSS		ACG	20	42	SMa1151	CDS	628366	628821	-	Conserved hypothetical protein
SMa_TSS1630	628748	628849	-	NC_003037	mTSS		TTT	28	1722	SMa1151	CDS	628366	628821	-	Conserved hypothetical protein
SMa_TSS1631	628763	628859	-	NC_003037	mTSS		AGC	38	54	SMa1151	CDS	628366	628821	-	Conserved hypothetical protein
SMa_TSS1632	628843	628939	-	NC_003037	mTSS		GAA	118	117	SMa1151	CDS	628366	628821	-	Conserved hypothetical protein
SMa_TSS1633	628931	629030	+	NC_003037	mTSS		TCA	36	4834	SMa1153	CDS	628967	629641	+	conserved hypothetical protein	R
SMa_TSS1634	628947	629045	+	NC_003037	mTSS		TTT	20	210	SMa1153	CDS	628967	629641	+	conserved hypothetical protein	R
SMa_TSS1635	628971	629068	+	NC_003037	seTSS		ACA		153	SMa1153	CDS	628967	629641	+	conserved hypothetical protein	R
SMa_TSS1636	629578	629676	+	NC_003037	mTSS		GGG	156	102	SMa1154	CDS	629734	630129	+	conserved hypothetical protein
SMa_TSS1637	629707	629805	+	NC_003037	mTSS		ATC	27	169	SMa1154	CDS	629734	630129	+	conserved hypothetical protein
SMa_TSS1638	631540	631637	+	NC_003037	seTSS		TTT		48	SMa1155	CDS	630205	632907	+	Cation transport P-type ATPase	P
SMa_TSS1639	631831	631928	+	NC_003037	seTSS		ATT		39	SMa1155	CDS	630205	632907	+	Cation transport P-type ATPase	P
SMa_TSS1640	631913	632011	+	NC_003037	seTSS		AGG		148	SMa1155	CDS	630205	632907	+	Cation transport P-type ATPase	P
SMa_TSS1641	632080	632178	+	NC_003037	seTSS		GGC		81	SMa1155	CDS	630205	632907	+	Cation transport P-type ATPase	P
SMa_TSS1642	632618	632715	-	NC_003037	asTSS	tss_antisense	TGA		76	SMa_asRNA_355	misc_RNA	632618	632715	-			SMa1155
SMa_TSS1643	633104	633200	-	NC_003037	seTSS		ATT		69	SMa1156	CDS	632973	634046	-	Alcohol dehydrogenase, Zn-dependent class III	ER
SMa_TSS1644	633315	633411	-	NC_003037	seTSS		CAT		32	SMa1156	CDS	632973	634046	-	Alcohol dehydrogenase, Zn-dependent class III	ER
SMa_TSS1645	633696	633793	-	NC_003037	seTSS		CCG		59	SMa1156	CDS	632973	634046	-	Alcohol dehydrogenase, Zn-dependent class III	ER
SMa_TSS1646	633742	633839	-	NC_003037	seTSS		CTC		31	SMa1156	CDS	632973	634046	-	Alcohol dehydrogenase, Zn-dependent class III	ER
SMa_TSS1647	634606	634702	-	NC_003037	seTSS		CAG		103	SMa1158	CDS	634156	634998	-	Conserved hypothetical protein
SMa_TSS1648	634881	634977	-	NC_003037	seTSS		ATA		68	SMa1158	CDS	634156	634998	-	Conserved hypothetical protein
SMa_TSS1649	634935	635036	-	NC_003037	mTSS		GTA	38	3763	SMa1158	CDS	634156	634998	-	Conserved hypothetical protein
SMa_TSS1650	635327	635424	-	NC_003037	seTSS		ATA		243	SMa1159	CDS	635179	635622	-	hypothetical protein			SmelAR041	-	635380	635424	sense sRNA
SMa_TSS1651	635691	635788	-	NC_003037	seTSS		TCA		78	SMa1160	CDS	635570	636151	-	hypothetical protein
SMa_TSS1652	635828	635925	-	NC_003037	seTSS		GGG		47	SMa1160	CDS	635570	636151	-	hypothetical protein
SMa_TSS1653	635838	635934	-	NC_003037	seTSS		TTG		74	SMa1160	CDS	635570	636151	-	hypothetical protein
SMa_TSS1654	635849	635945	-	NC_003037	seTSS		GAA		44	SMa1160	CDS	635570	636151	-	hypothetical protein
SMa_TSS1655	635881	635977	-	NC_003037	seTSS		GCG		37	SMa1160	CDS	635570	636151	-	hypothetical protein
SMa_TSS1656	636374	636470	-	NC_003037	mTSS		GTT	41	135	SMa1161	CDS	636148	636429	-	hypothetical protein
SMa_TSS1657	636403	636499	-	NC_003037	mTSS		ACT	70	134	SMa1161	CDS	636148	636429	-	hypothetical protein
SMa_TSS1658	636718	636815	-	NC_003037	seTSS		GTC		755	SMa1162	CDS	636581	637258	-	Conserved hypothetical protein	S
SMa_TSS1659	636772	636868	-	NC_003037	seTSS		GTC		60	SMa1162	CDS	636581	637258	-	Conserved hypothetical protein	S
SMa_TSS1660	636888	636985	+	NC_003037	asTSS	tss_antisense	ATC		355	SMa_asRNA_356	misc_RNA	636888	636985	+			SMa1162
SMa_TSS1661	636931	637027	-	NC_003037	seTSS		ATA		52	SMa1162	CDS	636581	637258	-	Conserved hypothetical protein	S
SMa_TSS1662	637185	637282	-	NC_003037	mTSS		GGG	24	35	SMa1162	CDS	636581	637258	-	Conserved hypothetical protein	S
SMa_TSS1663	637446	637543	+	NC_003037	seTSS		ATC		93	SMa1163	CDS	637388	639787	+	Cation transport P-type ATPase	P
SMa_TSS1664	638594	638691	-	NC_003037	asTSS	tss_antisense	TCG		72	SMa_asRNA_357	misc_RNA	638594	638691	-			SMa1163
SMa_TSS1665	638776	638871	-	NC_003037	asTSS	tss_antisense	GCA		30	SMa_asRNA_358	misc_RNA	638776	638871	-			SMa1163
SMa_TSS1666	639307	639404	+	NC_003037	seTSS		ACT		61	SMa1163	CDS	637388	639787	+	Cation transport P-type ATPase	P
SMa_TSS1667	639718	639815	-	NC_003037	asTSS	tss_3utr_antisense	AAT		64	SMa_asRNA_359	misc_RNA	639718	639815	-			SMa1163
SMa_TSS1668	639732	639829	+	NC_003037	seTSS		CTC		131	SMa1163	CDS	637388	639787	+	Cation transport P-type ATPase	P
SMa_TSS1669	640141	640238	-	NC_003037	asTSS	tss_antisense	CGG		30	SMa_asRNA_360	misc_RNA	640141	640238	-			SMa1166
SMa_TSS1670	640465	640562	+	NC_003037	seTSS		CGC		72	SMa1166	CDS	639902	640945	+	Protein containing an alpha/beta hydrolase fold	R
SMa_TSS1671	640498	640595	+	NC_003037	seTSS		TGC		51	SMa1166	CDS	639902	640945	+	Protein containing an alpha/beta hydrolase fold	R
SMa_TSS1672	640499	640598	+	NC_003037	seTSS		GCT		72	SMa1166	CDS	639902	640945	+	Protein containing an alpha/beta hydrolase fold	R
SMa_TSS1673	640815	640912	+	NC_003037	seTSS		GGG		133	SMa1166	CDS	639902	640945	+	Protein containing an alpha/beta hydrolase fold	R
SMa_TSS1674	640844	640940	-	NC_003037	asTSS	tss_antisense	ACC		85	SMa_asRNA_361	misc_RNA	640844	640940	-			SMa1166
SMa_TSS1675	641662	641760	+	NC_003037	seTSS		GTG		192	SMa1169	CDS	641662	642003	+	hypothetical protein
SMa_TSS1676	641672	641769	+	NC_003037	seTSS		CTT		54	SMa1169	CDS	641662	642003	+	hypothetical protein
SMa_TSS1677	642063	642162	+	NC_003037	seTSS		CAA	2	73	SMa1170	CDS	642065	642382	+	conserved hypothetical protein
SMa_TSS1678	642104	642201	+	NC_003037	seTSS		GCC		57	SMa1170	CDS	642065	642382	+	conserved hypothetical protein
SMa_TSS1679	642133	642229	+	NC_003037	seTSS		CGC		38	SMa1170	CDS	642065	642382	+	conserved hypothetical protein
SMa_TSS1680	642317	642415	-	NC_003037	seTSS		AAT		380	SMa1171	CDS	642385	642645	-	Hypothetical protein
SMa_TSS1681	642383	642480	+	NC_003037	asTSS	tss_3utr_antisense	CTC		145	SMa_asRNA_362	misc_RNA	642383	642480	+			SMa1171
SMa_TSS1682	643211	643307	-	NC_003037	seTSS		AGG		40	SMa1174	CDS	642811	643314	-	Hypothetical protein
SMa_TSS1683	643217	643314	-	NC_003037	lmTSS		ATG	0	187	SMa1174	CDS	642811	643314	-	Hypothetical protein
SMa_TSS1684	643993	644090	-	NC_003037	seTSS		TTC		104	SMa1176	CDS	643876	644394	-	Hypothetical protein
SMa_TSS1685	644036	644133	-	NC_003037	seTSS		GCC		73	SMa1176	CDS	643876	644394	-	Hypothetical protein
SMa_TSS1686	644059	644156	-	NC_003037	seTSS		CGT		33	SMa1176	CDS	643876	644394	-	Hypothetical protein
SMa_TSS1687	644064	644160	-	NC_003037	seTSS		GAC		54	SMa1176	CDS	643876	644394	-	Hypothetical protein
SMa_TSS1688	644294	644390	-	NC_003037	seTSS		GAA		90	SMa1176	CDS	643876	644394	-	Hypothetical protein
SMa_TSS1689	644303	644400	-	NC_003037	seTSS		ATC	6	35	SMa1176	CDS	643876	644394	-	Hypothetical protein
SMa_TSS1690	644340	644436	-	NC_003037	mTSS		GCA	42	46	SMa1176	CDS	643876	644394	-	Hypothetical protein
SMa_TSS1691	644353	644451	-	NC_003037	mTSS		AAT	57	3047	SMa1176	CDS	643876	644394	-	Hypothetical protein
SMa_TSS1692	645644	645742	+	NC_003037	mTSS		ATG	32	206	SMa1179	CDS	645676	647943	+	NosR regulatory protein	K
SMa_TSS1693	646134	646232	-	NC_003037	asTSS	tss_antisense	GCG		63	SMa_asRNA_363	misc_RNA	646134	646257	-			SMa1179
SMa_TSS1694	646160	646257	-	NC_003037	asTSS	tss_antisense	CGA		45	SMa_asRNA_363	misc_RNA	646134	646257	-			SMa1179
SMa_TSS1695	646907	647005	+	NC_003037	seTSS		TCG		55	SMa1179	CDS	645676	647943	+	NosR regulatory protein	K
SMa_TSS1696	647844	647941	-	NC_003037	asTSS	tss_antisense	AGA		98	SMa_asRNA_364	misc_RNA	647844	647941	-			SMa1179
SMa_TSS1697	648196	648294	+	NC_003037	seTSS		CCG		101	SMa1182	CDS	647969	649888	+	NosZ nitrous oxide reductase	C
SMa_TSS1698	648492	648592	+	NC_003037	seTSS		TCA		75	SMa1182	CDS	647969	649888	+	NosZ nitrous oxide reductase	C
SMa_TSS1699	648834	648931	+	NC_003037	seTSS		TCG		37	SMa1182	CDS	647969	649888	+	NosZ nitrous oxide reductase	C
SMa_TSS1700	649181	649278	+	NC_003037	seTSS		ATC		34	SMa1182	CDS	647969	649888	+	NosZ nitrous oxide reductase	C
SMa_TSS1701	649266	649363	+	NC_003037	seTSS		ATC		178	SMa1182	CDS	647969	649888	+	NosZ nitrous oxide reductase	C
SMa_TSS1702	649372	649469	+	NC_003037	seTSS		AAA		56	SMa1182	CDS	647969	649888	+	NosZ nitrous oxide reductase	C
SMa_TSS1703	649422	649521	+	NC_003037	seTSS		ACA		100	SMa1182	CDS	647969	649888	+	NosZ nitrous oxide reductase	C
SMa_TSS1704	649534	649631	+	NC_003037	seTSS		GGC		85	SMa1182	CDS	647969	649888	+	NosZ nitrous oxide reductase	C
SMa_TSS1705	649545	649642	+	NC_003037	seTSS		ACA		46	SMa1182	CDS	647969	649888	+	NosZ nitrous oxide reductase	C
SMa_TSS1706	649558	649657	+	NC_003037	seTSS		GAT		38	SMa1182	CDS	647969	649888	+	NosZ nitrous oxide reductase	C
SMa_TSS1707	649559	649657	+	NC_003037	seTSS		ATG		41	SMa1182	CDS	647969	649888	+	NosZ nitrous oxide reductase	C
SMa_TSS1708	649652	649749	+	NC_003037	seTSS		AAG		208	SMa1182	CDS	647969	649888	+	NosZ nitrous oxide reductase	C
SMa_TSS1709	649705	649805	+	NC_003037	seTSS		TCT		304	SMa1182	CDS	647969	649888	+	NosZ nitrous oxide reductase	C
SMa_TSS1710	649706	649803	-	NC_003037	asTSS	tss_antisense	ACG		130	SMa_asRNA_365	misc_RNA	649706	649803	-			SMa1182
SMa_TSS1711	649710	649809	+	NC_003037	seTSS		CGC		206	SMa1182	CDS	647969	649888	+	NosZ nitrous oxide reductase	C
SMa_TSS1712	649754	649853	+	NC_003037	mTSS		GCA	134	130	SMa1183	CDS	649888	651249	+	NosD nitrous oxidase accessory protein	P
SMa_TSS1713	650166	650262	+	NC_003037	seTSS		CGT		32	SMa1183	CDS	649888	651249	+	NosD nitrous oxidase accessory protein	P
SMa_TSS1714	650267	650364	+	NC_003037	seTSS		ACA		53	SMa1183	CDS	649888	651249	+	NosD nitrous oxidase accessory protein	P
SMa_TSS1715	650387	650484	+	NC_003037	seTSS		CGG		31	SMa1183	CDS	649888	651249	+	NosD nitrous oxidase accessory protein	P
SMa_TSS1716	650451	650549	+	NC_003037	seTSS		ATT		37	SMa1183	CDS	649888	651249	+	NosD nitrous oxidase accessory protein	P
SMa_TSS1717	650476	650573	+	NC_003037	seTSS		GTC		117	SMa1183	CDS	649888	651249	+	NosD nitrous oxidase accessory protein	P
SMa_TSS1718	650568	650665	+	NC_003037	seTSS		CAA		33	SMa1183	CDS	649888	651249	+	NosD nitrous oxidase accessory protein	P
SMa_TSS1719	650611	650709	+	NC_003037	seTSS		ATA		368	SMa1183	CDS	649888	651249	+	NosD nitrous oxidase accessory protein	P
SMa_TSS1720	650638	650736	+	NC_003037	seTSS		CGC		38	SMa1183	CDS	649888	651249	+	NosD nitrous oxidase accessory protein	P
SMa_TSS1721	650749	650845	-	NC_003037	asTSS	tss_antisense	TCT		35	SMa_asRNA_366	misc_RNA	650749	650845	-			SMa1183
SMa_TSS1722	650756	650853	+	NC_003037	seTSS		TTC		48	SMa1183	CDS	649888	651249	+	NosD nitrous oxidase accessory protein	P
SMa_TSS1723	650846	650944	+	NC_003037	seTSS		ACC		56	SMa1183	CDS	649888	651249	+	NosD nitrous oxidase accessory protein	P
SMa_TSS1724	651313	651409	-	NC_003037	asTSS	tss_antisense	CGG		107	SMa_asRNA_367	misc_RNA	651313	651409	-			SMa1184
SMa_TSS1725	651333	651431	+	NC_003037	seTSS		GCC		55	SMa1184	CDS	651246	652160	+	NosF ATPase	V
SMa_TSS1726	652017	652113	-	NC_003037	asTSS	tss_antisense	GCG		102	SMa_asRNA_368	misc_RNA	652017	652113	-			SMa1184
SMa_TSS1727	652106	652204	+	NC_003037	mTSS		ACC	51	78	SMa1185	CDS	652157	652984	+	NosY permease	R
SMa_TSS1728	652267	652365	+	NC_003037	seTSS		CCT		80	SMa1185	CDS	652157	652984	+	NosY permease	R
SMa_TSS1729	652430	652527	+	NC_003037	seTSS		AGC		31	SMa1185	CDS	652157	652984	+	NosY permease	R
SMa_TSS1730	652539	652636	+	NC_003037	seTSS		TCG		37	SMa1185	CDS	652157	652984	+	NosY permease	R
SMa_TSS1731	653458	653556	+	NC_003037	mTSS		TAT	73	133	SMa1188	CDS	653531	654535	+	NosX accesory protein	H
SMa_TSS1732	654494	654591	+	NC_003037	seTSS		TCC		59	SMa1188	CDS	653531	654535	+	NosX accesory protein	H
SMa_TSS1733	654501	654600	+	NC_003037	seTSS		CGG		65	SMa1188	CDS	653531	654535	+	NosX accesory protein	H
SMa_TSS1734	654581	654677	-	NC_003037	asTSS	5utr_ov_as	ATA		81	SMa_asRNA_369	misc_RNA	654581	654677	-			SMa1191
SMa_TSS1735	654633	654730	+	NC_003037	mTSS		AAT	100	110	SMa1191	CDS	654733	655944	+	flavohemoprotein	C
SMa_TSS1736	654637	654734	+	NC_003037	mTSS		CCA	96	103	SMa1191	CDS	654733	655944	+	flavohemoprotein	C
SMa_TSS1737	654643	654740	+	NC_003037	mTSS		CTG	90	500	SMa1191	CDS	654733	655944	+	flavohemoprotein	C
SMa_TSS1738	654678	654775	+	NC_003037	mTSS		GTT	55	131	SMa1191	CDS	654733	655944	+	flavohemoprotein	C
SMa_TSS1739	655505	655603	+	NC_003037	seTSS		ATT		35	SMa1191	CDS	654733	655944	+	flavohemoprotein	C
SMa_TSS1740	657631	657728	+	NC_003037	asTSS	tss_antisense	CAC		47	SMa_asRNA_370	misc_RNA	657631	657728	+			SMa1195
SMa_TSS1741	658231	658327	-	NC_003037	mTSS		AGT	91	264	SMa1195	CDS	657562	658236	-	conserved hypothetical protein	S
SMa_TSS1742	658548	658645	+	NC_003037	asTSS	tss_antisense	ACC		50	SMa_asRNA_371	misc_RNA	658548	658645	+			SMa1197
SMa_TSS1743	660411	660508	-	NC_003037	mTSS		AGG	55	39	SMa1198	CDS	658828	660453	-	Copper binding protein	P
SMa_TSS1744	660424	660519	+	NC_003037	asTSS	multi_antisense	TCG		47	SMa_asRNA_372	misc_RNA	660424	660519	+			SMa1198
SMa_TSS1745	660531	660627	-	NC_003037	seTSS		AGG		96	SMa1200	CDS	660518	661033	-	conserved hypothetical protein	S
SMa_TSS1746	660556	660652	+	NC_003037	asTSS	tss_antisense	GAG		97	SMa_asRNA_373	misc_RNA	660556	660652	+			SMa1200
SMa_TSS1747	661563	661661	-	NC_003037	mTSS		GAT	29	137	SMa1201	CDS	661252	661632	-	hypothetical protein
SMa_TSS1748	661682	661779	-	NC_003037	mTSS		TCC	147	94	SMa1201	CDS	661252	661632	-	hypothetical protein
SMa_TSS1749	661693	661789	-	NC_003037	pmTSS		ATG	157	93	SMa1201	CDS	661252	661632	-	hypothetical protein
SMa_TSS1750	661858	661954	-	NC_003037	seTSS		CCT		137	SMa1207	CDS	661869	662549	-	Transcriptional regulator, CAP/Crp family	T
SMa_TSS1751	662470	662570	-	NC_003037	mTSS		ATG	21	5915	SMa1207	CDS	661869	662549	-	Transcriptional regulator, CAP/Crp family	T
SMa_TSS1752	662493	662589	-	NC_003037	mTSS		ATA	40	219	SMa1207	CDS	661869	662549	-	Transcriptional regulator, CAP/Crp family	T
SMa_TSS1753	662585	662682	+	NC_003037	asTSS	tss_3utr_antisense	GCT		170	SMa_asRNA_374	misc_RNA	662585	662682	+			SMa1208
SMa_TSS1754	662717	662813	-	NC_003037	mTSS		ATA	23	103	SMa1208	CDS	662623	662790	-	FixS1 nitrogen fixation protein	P
SMa_TSS1755	662942	663039	-	NC_003037	seTSS		TCC		69	SMa1209	CDS	662787	665060	-	FixI1 ATPase	P
SMa_TSS1756	663382	663478	-	NC_003037	seTSS		TCG		79	SMa1209	CDS	662787	665060	-	FixI1 ATPase	P
SMa_TSS1757	665135	665234	-	NC_003037	seTSS		ACC		105	SMa1210	CDS	665057	665560	-	FixH nitrogen fixation protein
SMa_TSS1758	665196	665292	-	NC_003037	seTSS		TTA		99	SMa1210	CDS	665057	665560	-	FixH nitrogen fixation protein
SMa_TSS1759	665286	665383	-	NC_003037	seTSS		TTC		128	SMa1210	CDS	665057	665560	-	FixH nitrogen fixation protein
SMa_TSS1760	665958	666054	-	NC_003037	seTSS		CAT		65	SMa1211	CDS	665557	667131	-	FixG iron sulfur membrane protein	C
SMa_TSS1761	666013	666109	-	NC_003037	seTSS		CCT		46	SMa1211	CDS	665557	667131	-	FixG iron sulfur membrane protein	C
SMa_TSS1762	666959	667058	-	NC_003037	seTSS		GCG		77	SMa1211	CDS	665557	667131	-	FixG iron sulfur membrane protein	C
SMa_TSS1763	667063	667162	-	NC_003037	mTSS		ACA	31	1052	SMa1211	CDS	665557	667131	-	FixG iron sulfur membrane protein	C
SMa_TSS1764	667899	667995	-	NC_003037	seTSS		CTG		56	SMa1213	CDS	667360	668229	-	FixP1 di-heme c-type cytochrome	C
SMa_TSS1765	668425	668521	-	NC_003037	mTSS		GCT	136	40	SMa1214	CDS	668233	668385	-	FixQ1 nitrogen fixation protein	O
SMa_TSS1766	668436	668533	-	NC_003037	mTSS		TCC	148	73	SMa1214	CDS	668233	668385	-	FixQ1 nitrogen fixation protein	O
SMa_TSS1767	668869	668966	-	NC_003037	seTSS		TGG		48	SMa1216	CDS	668398	669129	-	FixO1 cytochrome C oxidase subunit	C
SMa_TSS1768	668877	668973	-	NC_003037	seTSS		TCT		102	SMa1216	CDS	668398	669129	-	FixO1 cytochrome C oxidase subunit	C
SMa_TSS1769	669627	669724	-	NC_003037	seTSS		ATC		104	SMa1220	CDS	669143	670762	-	FixN1 cytochrome c oxidase subunit 1	O
SMa_TSS1770	669884	669980	-	NC_003037	seTSS		GTG		98	SMa1220	CDS	669143	670762	-	FixN1 cytochrome c oxidase subunit 1	O
SMa_TSS1771	669960	670056	-	NC_003037	seTSS		ATC		85	SMa1220	CDS	669143	670762	-	FixN1 cytochrome c oxidase subunit 1	O
SMa_TSS1772	669973	670070	-	NC_003037	seTSS		GCA		51	SMa1220	CDS	669143	670762	-	FixN1 cytochrome c oxidase subunit 1	O
SMa_TSS1773	670022	670118	-	NC_003037	seTSS		CGT		39	SMa1220	CDS	669143	670762	-	FixN1 cytochrome c oxidase subunit 1	O
SMa_TSS1774	670089	670186	-	NC_003037	seTSS		ATC		106	SMa1220	CDS	669143	670762	-	FixN1 cytochrome c oxidase subunit 1	O
SMa_TSS1775	670723	670819	-	NC_003037	mTSS		AGT	57	75	SMa1220	CDS	669143	670762	-	FixN1 cytochrome c oxidase subunit 1	O
SMa_TSS1776	671405	671503	-	NC_003037	seTSS		ATG		117	SMa1223	CDS	671077	671532	-	FixM flavoprotein oxidoreductase	R
SMa_TSS1777	671549	671645	-	NC_003037	mTSS		AAG	113	131	SMa1223	CDS	671077	671532	-	FixM flavoprotein oxidoreductase	R
SMa_TSS1778	671554	671649	-	NC_003037	mTSS		CAT	117	30	SMa1223	CDS	671077	671532	-	FixM flavoprotein oxidoreductase	R
SMa_TSS1779	671564	671660	-	NC_003037	mTSS		ACG	128	66	SMa1223	CDS	671077	671532	-	FixM flavoprotein oxidoreductase	R
SMa_TSS1780	671608	671704	-	NC_003037	mTSS		CGA	172	52	SMa1223	CDS	671077	671532	-	FixM flavoprotein oxidoreductase	R
SMa_TSS1781	671625	671721	-	NC_003037	mTSS		CGT	189	31	SMa1223	CDS	671077	671532	-	FixM flavoprotein oxidoreductase	R
SMa_TSS1782	671636	671732	-	NC_003037	seTSS		ACC		80	SMa1225	CDS	671613	672248	-	FixK1 transcriptional regulator	T
SMa_TSS1783	671845	671941	-	NC_003037	seTSS		GCC		57	SMa1225	CDS	671613	672248	-	FixK1 transcriptional regulator	T
SMa_TSS1784	671852	671948	-	NC_003037	seTSS		TTT		82	SMa1225	CDS	671613	672248	-	FixK1 transcriptional regulator	T
SMa_TSS1785	671864	671960	-	NC_003037	seTSS		ACA		109	SMa1225	CDS	671613	672248	-	FixK1 transcriptional regulator	T
SMa_TSS1786	671867	671963	-	NC_003037	seTSS		ACA		70	SMa1225	CDS	671613	672248	-	FixK1 transcriptional regulator	T
SMa_TSS1787	672007	672103	+	NC_003037	asTSS	tss_antisense	TCG		144	SMa_asRNA_375	misc_RNA	672007	672103	+			SMa1225
SMa_TSS1788	672049	672147	-	NC_003037	seTSS		TCG		245	SMa1225	CDS	671613	672248	-	FixK1 transcriptional regulator	T
SMa_TSS1789	672114	672210	-	NC_003037	seTSS		GGT		55	SMa1225	CDS	671613	672248	-	FixK1 transcriptional regulator	T
SMa_TSS1790	672138	672235	-	NC_003037	seTSS		CAC		132	SMa1225	CDS	671613	672248	-	FixK1 transcriptional regulator	T
SMa_TSS1791	672145	672242	-	NC_003037	seTSS		GCC		139	SMa1225	CDS	671613	672248	-	FixK1 transcriptional regulator	T
SMa_TSS1792	672153	672249	-	NC_003037	seTSS		CAT	1	60	SMa1225	CDS	671613	672248	-	FixK1 transcriptional regulator	T
SMa_TSS1793	672165	672262	-	NC_003037	mTSS		ACG	14	48	SMa1225	CDS	671613	672248	-	FixK1 transcriptional regulator	T
SMa_TSS1794	672167	672270	-	NC_003037	mTSS		CAC	22	88927	SMa1225	CDS	671613	672248	-	FixK1 transcriptional regulator	T		SmelAR042	-	672126	672269	cis-encoded mRNA leader
SMa_TSS1795	672169	672265	-	NC_003037	mTSS		CGA	17	108	SMa1225	CDS	671613	672248	-	FixK1 transcriptional regulator	T
SMa_TSS1796	672599	672696	+	NC_003037	asTSS	tss_5utr_antisense	ACT		147	SMa_asRNA_376	misc_RNA	672599	672897	+			SMa1226
SMa_TSS1797	672685	672782	+	NC_003037	asTSS	tss_3utr_antisense	CGC		32	SMa_asRNA_376	misc_RNA	672599	672897	+			SMa1227
SMa_TSS1798	672713	672808	-	NC_003037	mTSS		GCA	133	30	SMa1226	CDS	672328	672675	-	FixT 1 antikinase protein	T
SMa_TSS1799	672751	672848	+	NC_003037	asTSS	tss_3utr_antisense	TTG		31	SMa_asRNA_376	misc_RNA	672599	672897	+			SMa1227
SMa_TSS1800	672787	672885	+	NC_003037	asTSS	tss_antisense	AAA		140	SMa_asRNA_376	misc_RNA	672599	672897	+			SMa1227
SMa_TSS1801	672800	672897	+	NC_003037	asTSS	tss_antisense	GAG		79	SMa_asRNA_376	misc_RNA	672599	672897	+			SMa1227
SMa_TSS1802	672903	673001	+	NC_003037	asTSS	tss_antisense	GAT		86	SMa_asRNA_377	misc_RNA	672903	673083	+			SMa1227
SMa_TSS1803	672926	673024	+	NC_003037	asTSS	tss_antisense	CGA		61	SMa_asRNA_377	misc_RNA	672903	673083	+			SMa1227
SMa_TSS1804	672972	673069	+	NC_003037	asTSS	tss_antisense	GAG		37	SMa_asRNA_377	misc_RNA	672903	673083	+			SMa1227
SMa_TSS1805	672979	673076	+	NC_003037	asTSS	tss_antisense	GCT		47	SMa_asRNA_377	misc_RNA	672903	673083	+			SMa1227
SMa_TSS1806	672985	673083	+	NC_003037	asTSS	tss_antisense	ATA		64	SMa_asRNA_377	misc_RNA	672903	673083	+			SMa1227
SMa_TSS1807	673195	673291	-	NC_003037	seTSS		ATC		79	SMa1227	CDS	672774	673406	-	FixJ response regulator	TK
SMa_TSS1808	673304	673400	-	NC_003037	seTSS		GGA		89	SMa1227	CDS	672774	673406	-	FixJ response regulator	TK
SMa_TSS1809	673310	673406	-	NC_003037	lmTSS		ATG	0	37	SMa1227	CDS	672774	673406	-	FixJ response regulator	TK
SMa_TSS1810	673456	673553	-	NC_003037	mTSS		AGC	147	106	SMa1227	CDS	672774	673406	-	FixJ response regulator	TK
SMa_TSS1811	673567	673664	-	NC_003037	seTSS		ACC		68	SMa1229	CDS	673381	674898	-	FixL oxygen-regulated histidine kinase	T
SMa_TSS1812	673605	673701	-	NC_003037	seTSS		CTG		35	SMa1229	CDS	673381	674898	-	FixL oxygen-regulated histidine kinase	T
SMa_TSS1813	674203	674299	-	NC_003037	seTSS		CTA		80	SMa1229	CDS	673381	674898	-	FixL oxygen-regulated histidine kinase	T
SMa_TSS1814	674543	674639	-	NC_003037	seTSS		ATC		49	SMa1229	CDS	673381	674898	-	FixL oxygen-regulated histidine kinase	T
SMa_TSS1815	674868	674967	-	NC_003037	mTSS		ACG	69	385	SMa1229	CDS	673381	674898	-	FixL oxygen-regulated histidine kinase	T
SMa_TSS1816	674904	675002	+	NC_003037	asTSS	5utr_ov_as	TAT		153	SMa_asRNA_378	misc_RNA	674904	675002	+			SMa1229
SMa_TSS1817	675099	675198	+	NC_003037	mTSS		CTG	33	82	SMa1231	CDS	675132	675956	+	conserved hypothetical protein	T
SMa_TSS1818	675332	675429	+	NC_003037	seTSS		GCG		110	SMa1231	CDS	675132	675956	+	conserved hypothetical protein	T
SMa_TSS1819	675574	675671	+	NC_003037	seTSS		TTA		51	SMa1231	CDS	675132	675956	+	conserved hypothetical protein	T
SMa_TSS1820	675644	675740	+	NC_003037	seTSS		ATC		32	SMa1231	CDS	675132	675956	+	conserved hypothetical protein	T
SMa_TSS1821	675694	675791	+	NC_003037	seTSS		ATC		64	SMa1231	CDS	675132	675956	+	conserved hypothetical protein	T
SMa_TSS1822	675743	675840	+	NC_003037	seTSS		TCT		84	SMa1231	CDS	675132	675956	+	conserved hypothetical protein	T
SMa_TSS1823	675782	675879	-	NC_003037	asTSS	tss_antisense	TGC		40	SMa_asRNA_379	misc_RNA	675782	675879	-			SMa1231
SMa_TSS1824	676217	676314	+	NC_003037	asTSS	tss_antisense	GGG		50	SMa_asRNA_380	misc_RNA	676217	676314	+			SMa1232
SMa_TSS1825	677191	677287	-	NC_003037	mTSS		ATC	59	90	SMa1233	CDS	676725	677228	-	NapB periplasmic nitrate reductase cytochrome c- type subunit	C
SMa_TSS1826	678217	678314	+	NC_003037	asTSS	tss_antisense	GCG		71	SMa_asRNA_381	misc_RNA	678217	678314	+			SMa1236
SMa_TSS1827	678472	678568	-	NC_003037	seTSS		TTC		114	SMa1236	CDS	677198	679702	-	NapA periplasmic nitrate reductase	C
SMa_TSS1828	678575	678672	-	NC_003037	seTSS		ACA		30	SMa1236	CDS	677198	679702	-	NapA periplasmic nitrate reductase	C
SMa_TSS1829	680585	680682	-	NC_003037	mTSS		AGG	32	610	SMa1241	CDS	680465	680650	-	NapE component of periplasmic nitrate reductase	C		SmelA043	-	680602	680682	cis-encoded mRNA leader
SMa_TSS1830	681000	681096	-	NC_003037	seTSS		CTA		38	SMa1243	CDS	680910	681353	-	Azu1 pseudoazurin	C
SMa_TSS1831	681057	681153	-	NC_003037	seTSS		GAT		30	SMa1243	CDS	680910	681353	-	Azu1 pseudoazurin	C
SMa_TSS1832	681078	681174	-	NC_003037	seTSS		CAA		58	SMa1243	CDS	680910	681353	-	Azu1 pseudoazurin	C
SMa_TSS1833	681119	681216	-	NC_003037	seTSS		CAA		44	SMa1243	CDS	680910	681353	-	Azu1 pseudoazurin	C
SMa_TSS1834	681150	681248	+	NC_003037	asTSS	tss_antisense	GAT		146	SMa_asRNA_382	misc_RNA	681150	681340	+			SMa1243
SMa_TSS1835	681151	681247	-	NC_003037	seTSS		AGG		92	SMa1243	CDS	680910	681353	-	Azu1 pseudoazurin	C
SMa_TSS1836	681243	681340	+	NC_003037	asTSS	tss_antisense	TCC		66	SMa_asRNA_382	misc_RNA	681150	681340	+			SMa1243
SMa_TSS1837	681244	681342	-	NC_003037	seTSS		CGC		74	SMa1243	CDS	680910	681353	-	Azu1 pseudoazurin	C
SMa_TSS1838	681249	681347	-	NC_003037	seTSS		ATA		102	SMa1243	CDS	680910	681353	-	Azu1 pseudoazurin	C
SMa_TSS1839	681271	681370	-	NC_003037	mTSS		ACC	17	134	SMa1243	CDS	680910	681353	-	Azu1 pseudoazurin	C
SMa_TSS1840	681279	681376	-	NC_003037	mTSS		TCT	23	71	SMa1243	CDS	680910	681353	-	Azu1 pseudoazurin	C
SMa_TSS1841	681294	681394	-	NC_003037	mTSS		GCA	41	2526	SMa1243	CDS	680910	681353	-	Azu1 pseudoazurin	C
SMa_TSS1842	682039	682135	-	NC_003037	seTSS		CGG		68	SMa1245	CDS	681464	682159	-	NnrR transcriptional regulator	T
SMa_TSS1843	682042	682138	-	NC_003037	seTSS		GTA		67	SMa1245	CDS	681464	682159	-	NnrR transcriptional regulator	T
SMa_TSS1844	682065	682161	-	NC_003037	seTSS		AAA	2	76	SMa1245	CDS	681464	682159	-	NnrR transcriptional regulator	T
SMa_TSS1845	682098	682194	-	NC_003037	mTSS		TTC	35	41	SMa1245	CDS	681464	682159	-	NnrR transcriptional regulator	T
SMa_TSS1846	682109	682206	-	NC_003037	mTSS		GGC	47	587	SMa1245	CDS	681464	682159	-	NnrR transcriptional regulator	T
SMa_TSS1847	682432	682531	-	NC_003037	sTSS		GAA		101	SMa_sRNA_84	misc_RNA	682432	682531	-
SMa_TSS1848	684083	684180	+	NC_003037	asTSS	tss_antisense	TCG		42	SMa_asRNA_383	misc_RNA	684083	684180	+			SMa1250
SMa_TSS1849	685103	685201	+	NC_003037	mTSS		ACC	22	297	SMa1252	CDS	685125	686336	+	NnrS family protein	P
SMa_TSS1850	685548	685645	+	NC_003037	seTSS		TGC		55	SMa1252	CDS	685125	686336	+	NnrS family protein	P
SMa_TSS1851	685624	685721	+	NC_003037	seTSS		CCA		90	SMa1252	CDS	685125	686336	+	NnrS family protein	P
SMa_TSS1852	685664	685760	+	NC_003037	seTSS		TGT		32	SMa1252	CDS	685125	686336	+	NnrS family protein	P
SMa_TSS1853	686470	686567	+	NC_003037	seTSS		ACG		31	SMa1253	CDS	686450	686719	+	Hypothetical protein
SMa_TSS1854	687066	687163	-	NC_003037	sTSS		ATC		1043	SMa_sRNA_85	misc_RNA	687066	687163	-
SMa_TSS1855	687644	687744	+	NC_003037	asTSS	multi_antisense	GTG		179	SMa_asRNA_384	misc_RNA	687644	687744	+			SMa1255
SMa_TSS1856	688029	688125	+	NC_003037	asTSS	tss_antisense	GTG		88	SMa_asRNA_385	misc_RNA	688029	688125	+			SMa1256
SMa_TSS1857	688417	688513	-	NC_003037	seTSS		ACG		51	SMa1259	CDS	688231	689589	-	conserved hypothetical protein
SMa_TSS1858	688422	688518	-	NC_003037	seTSS		CTC		88	SMa1259	CDS	688231	689589	-	conserved hypothetical protein
SMa_TSS1859	688456	688552	-	NC_003037	seTSS		GTT		49	SMa1259	CDS	688231	689589	-	conserved hypothetical protein
SMa_TSS1860	689194	689291	-	NC_003037	seTSS		TTG		117	SMa1259	CDS	688231	689589	-	conserved hypothetical protein
SMa_TSS1861	689577	689673	+	NC_003037	asTSS	multi_antisense	TGG		55	SMa_asRNA_386	misc_RNA	689577	689673	+			SMa1259
SMa_TSS1862	689885	689984	-	NC_003037	mTSS		TCC	32	78	SMa1261	CDS	689635	689952	-	conserved hypothetical protein	S
SMa_TSS1863	689888	689987	-	NC_003037	mTSS		AGT	35	106	SMa1261	CDS	689635	689952	-	conserved hypothetical protein	S
SMa_TSS1864	690968	691064	-	NC_003037	asTSS	tss_antisense	GAG		78	SMa_asRNA_387	misc_RNA	690968	691064	-			SMa1262
SMa_TSS1865	691251	691350	+	NC_003037	sTSS		GAT		140	SMa_sRNA_86	misc_RNA	691251	691350	+
SMa_TSS1866	691754	691851	-	NC_003037	seTSS		ACC		33	SMa1264	CDS	691495	692028	-	Conserved hypothetical protein	S
SMa_TSS1867	691813	691911	+	NC_003037	asTSS	tss_antisense	TCG		79	SMa_asRNA_388	misc_RNA	691813	691911	+			SMa1264
SMa_TSS1868	691920	692016	-	NC_003037	seTSS		AGG		117	SMa1264	CDS	691495	692028	-	Conserved hypothetical protein	S
SMa_TSS1869	692379	692476	+	NC_003037	mTSS		GCA	97	107	SMa1266	CDS	692476	693828	+	HemN coproporphyrinogen III oxidase	H
SMa_TSS1870	692442	692540	+	NC_003037	mTSS		GAT	34	582	SMa1266	CDS	692476	693828	+	HemN coproporphyrinogen III oxidase	H
SMa_TSS1871	692456	692554	+	NC_003037	mTSS		CCC	20	140	SMa1266	CDS	692476	693828	+	HemN coproporphyrinogen III oxidase	H
SMa_TSS1872	693314	693410	+	NC_003037	seTSS		GCA		59	SMa1266	CDS	692476	693828	+	HemN coproporphyrinogen III oxidase	H
SMa_TSS1873	693640	693737	+	NC_003037	seTSS		GGG		39	SMa1266	CDS	692476	693828	+	HemN coproporphyrinogen III oxidase	H
SMa_TSS1874	694269	694367	+	NC_003037	asTSS	tss_antisense	GCG		99	SMa_asRNA_389	misc_RNA	694269	694367	+			SMa1269
SMa_TSS1875	696466	696562	-	NC_003037	seTSS		GCC		68	SMa1272	CDS	695808	696626	-	NorQ accessory protein for nitric oxide reductase	R
SMa_TSS1876	696509	696606	-	NC_003037	seTSS		TTC		61	SMa1272	CDS	695808	696626	-	NorQ accessory protein for nitric oxide reductase	R
SMa_TSS1877	697309	697404	-	NC_003037	seTSS		GCA		60	SMa1273	CDS	696686	698032	-	NorB nitric oxide reductase, large subunit	P
SMa_TSS1878	697366	697463	+	NC_003037	asTSS	tss_antisense	TGA		213	SMa_asRNA_390	misc_RNA	697366	697463	+			SMa1273
SMa_TSS1879	697674	697770	-	NC_003037	seTSS		TCG		36	SMa1273	CDS	696686	698032	-	NorB nitric oxide reductase, large subunit	P
SMa_TSS1880	698429	698525	-	NC_003037	mTSS		ATC	16	82	SMa1276	CDS	698057	698509	-	NorC nitric oxide reductase, small subunit	C
SMa_TSS1881	699442	699541	-	NC_003037	mTSS		GCA	22	458	SMa1279	CDS	698968	699519	-	NorE accessory protein for nitric oxide reductase	C
SMa_TSS1882	699623	699722	+	NC_003037	mTSS		AAA	15	686	SMa_ORF_15	CDS	699638	699793	+	HYPOTHETICAL PROTEIN
SMa_TSS1883	699686	699783	+	NC_003037	mTSS		ATC	124	89	SMa_ORF_16	CDS	699810	700208	+	HYPOTHETICAL PROTEIN
SMa_TSS1884	699719	699816	+	NC_003037	mTSS		CTG	91	32	SMa_ORF_16	CDS	699810	700208	+	HYPOTHETICAL PROTEIN
SMa_TSS1885	702016	702112	-	NC_003037	seTSS		GGG		52	SMa1288	CDS	701871	703322	-	Carboxylase	H
SMa_TSS1886	702204	702301	+	NC_003037	asTSS	tss_antisense	CCC		43	SMa_asRNA_391	misc_RNA	702204	702301	+			SMa1288
SMa_TSS1887	702427	702524	-	NC_003037	seTSS		TCG		49	SMa1288	CDS	701871	703322	-	Carboxylase	H
SMa_TSS1888	704456	704552	-	NC_003037	asTSS	tss_antisense	ACT		57	SMa_asRNA_392	misc_RNA	704456	704552	-			SMa1291
SMa_TSS1889	704690	704787	+	NC_003037	seTSS		TGC		144	SMa1291	CDS	703997	704974	+	Protease	O
SMa_TSS1890	705696	705794	+	NC_003037	seTSS		GAG		80	SMa1292	CDS	704981	705916	+	Peptidase	O
SMa_TSS1891	706375	706472	+	NC_003037	seTSS		ATT		32	SMa1294	CDS	705913	706359	+	conserved hypothetical protein
SMa_TSS1892	706384	706485	+	NC_003037	sTSS		ATG		2761	SMa_sRNA_87	misc_RNA	706384	706485	+
SMa_TSS1893	706497	706594	+	NC_003037	sTSS		GGA		87	SMa_sRNA_88	misc_RNA	706497	706594	+
SMa_TSS1894	706600	706696	-	NC_003037	sTSS		ATG		32	SMa_sRNA_89	misc_RNA	706600	706696	-
SMa_TSS1895	707033	707131	-	NC_003037	seTSS		CTA		31	SMa1296	CDS	706855	707877	-	Alcohol dehydrogenase, Zn-dependent class III	R
SMa_TSS1896	707393	707489	-	NC_003037	seTSS		CCG		46	SMa1296	CDS	706855	707877	-	Alcohol dehydrogenase, Zn-dependent class III	R
SMa_TSS1897	707798	707894	-	NC_003037	mTSS		CTT	17	49	SMa1296	CDS	706855	707877	-	Alcohol dehydrogenase, Zn-dependent class III	R
SMa_TSS1898	707843	707940	+	NC_003037	asTSS	tss_5utr_antisense	CCG		41	SMa_asRNA_393	misc_RNA	707843	707940	+			SMa1296
SMa_TSS1899	707853	707950	-	NC_003037	mTSS		GTT	73	480	SMa1296	CDS	706855	707877	-	Alcohol dehydrogenase, Zn-dependent class III	R
SMa_TSS1900	709031	709128	+	NC_003037	mTSS		ATC	23	55	SMa1299	CDS	709054	709665	+	Transcriptional regulator, TetR family	K
SMa_TSS1901	709338	709436	+	NC_003037	seTSS		CCG		31	SMa1299	CDS	709054	709665	+	Transcriptional regulator, TetR family	K
SMa_TSS1902	709555	709652	+	NC_003037	mTSS		GCG	145	97	SMa1301	CDS	709700	710926	+	Permease	EGPR
SMa_TSS1903	709702	709798	-	NC_003037	asTSS	tss_antisense	GGC		79	SMa_asRNA_394	misc_RNA	709702	709798	-			SMa1301
SMa_TSS1904	709736	709832	+	NC_003037	seTSS		CCG		31	SMa1301	CDS	709700	710926	+	Permease	EGPR
SMa_TSS1905	711261	711358	+	NC_003037	asTSS	tss_antisense	TTG		310	SMa_asRNA_395	misc_RNA	711261	711358	+			SMa1302
SMa_TSS1906	711599	711696	+	NC_003037	asTSS	tss_antisense	ACG		168	SMa_asRNA_396	misc_RNA	711599	711696	+			SMa1302
SMa_TSS1907	713301	713397	-	NC_003037	seTSS		ATG		72	SMa1303	CDS	712238	713410	-	VirB10-like transmembrane secretion protein	U
SMa_TSS1908	714929	715025	+	NC_003037	asTSS	multi_antisense	TCG		57	SMa_asRNA_397	misc_RNA	714929	715025	+			SMa1308
SMa_TSS1909	716880	716976	+	NC_003037	asTSS	tss_antisense	CGA		101	SMa_asRNA_398	misc_RNA	716880	716976	+			SMa1313
SMa_TSS1910	717483	717579	-	NC_003037	seTSS		CTC		98	SMa1315	CDS	717133	719511	-	VirB4 type IV secretion protein	U
SMa_TSS1911	717703	717800	+	NC_003037	asTSS	tss_antisense	GTC		110	SMa_asRNA_399	misc_RNA	717703	717800	+			SMa1315
SMa_TSS1912	719899	719995	+	NC_003037	asTSS	tss_antisense	CCA		31	SMa_asRNA_400	misc_RNA	719899	720057	+			SMa1319
SMa_TSS1913	719961	720057	+	NC_003037	asTSS	tss_antisense	GCA		31	SMa_asRNA_400	misc_RNA	719899	720057	+			SMa1319
SMa_TSS1914	720071	720167	-	NC_003037	mTSS		TCA	18	36	SMa1319	CDS	719850	720149	-	VirB2 type IV secretion protein	U
SMa_TSS1915	720126	720223	+	NC_003037	asTSS	multi_antisense	ACG		119	SMa_asRNA_401	misc_RNA	720126	720290	+			SMa1319
SMa_TSS1916	720192	720290	+	NC_003037	asTSS	tss_antisense	GAT		70	SMa_asRNA_401	misc_RNA	720126	720290	+			SMa1321
SMa_TSS1917	720871	720970	+	NC_003037	asTSS	tss_antisense	AAT		95	SMa_asRNA_402	misc_RNA	720871	720970	+			SMa1322
SMa_TSS1918	721208	721305	+	NC_003037	asTSS	tss_antisense	ACC		154	SMa_asRNA_403	misc_RNA	721208	721305	+			SMa1322
SMa_TSS1919	721296	721394	+	NC_003037	mTSS		AAG	140	207	SMa1323	CDS	721436	721804	+	Transcription regulator
SMa_TSS1920	721308	721405	-	NC_003037	mTSS		ACG	66	132	SMa1322	CDS	720821	721339	-	conserved hypothetical protein
SMa_TSS1921	721443	721540	+	NC_003037	seTSS		GCG		227	SMa1323	CDS	721436	721804	+	Transcription regulator
SMa_TSS1922	721880	721976	-	NC_003037	sTSS		CCA		62	SMa_sRNA_90	misc_RNA	721880	721976	-
SMa_TSS1923	723052	723149	+	NC_003037	asTSS	tss_3utr_antisense	ACT		99	SMa_asRNA_404	misc_RNA	723052	723149	+			SMa1327
SMa_TSS1924	723509	723606	+	NC_003037	asTSS	tss_antisense	TCC		41	SMa_asRNA_405	misc_RNA	723509	723606	+			SMa1327
SMa_TSS1925	724268	724365	+	NC_003037	sTSS		AAA		163	SMa_sRNA_91	misc_RNA	724268	724365	+
SMa_TSS1926	724546	724644	+	NC_003037	asTSS	tss_antisense	TCG		155	SMa_asRNA_406	misc_RNA	724546	724644	+			SMa1328
SMa_TSS1927	724748	724845	+	NC_003037	asTSS	tss_antisense	ACC		56	SMa_asRNA_407	misc_RNA	724748	724927	+			SMa1328
SMa_TSS1928	724830	724927	+	NC_003037	asTSS	tss_antisense	GAT		90	SMa_asRNA_407	misc_RNA	724748	724927	+			SMa1328
SMa_TSS1929	724987	725083	-	NC_003037	seTSS		TCT		237	SMa1328	CDS	724533	725855	-	Permease	EGPR
SMa_TSS1930	724999	725096	+	NC_003037	asTSS	tss_antisense	GCG		127	SMa_asRNA_408	misc_RNA	724999	725096	+			SMa1328
SMa_TSS1931	725263	725359	-	NC_003037	seTSS		TGG		31	SMa1328	CDS	724533	725855	-	Permease	EGPR
SMa_TSS1932	725457	725554	+	NC_003037	asTSS	tss_antisense	ACC		76	SMa_asRNA_409	misc_RNA	725457	725554	+			SMa1328
SMa_TSS1933	725704	725800	+	NC_003037	asTSS	tss_antisense	AGC		83	SMa_asRNA_410	misc_RNA	725704	725800	+			SMa1328
SMa_TSS1934	725792	725889	-	NC_003037	mTSS		ACT	34	77	SMa1328	CDS	724533	725855	-	Permease	EGPR
SMa_TSS1935	726554	726650	-	NC_003037	seTSS		ATT		83	SMa1329	CDS	726444	727706	-	Peptidase	E
SMa_TSS1936	728119	728216	+	NC_003037	asTSS	multi_antisense	ATC		57	SMa_asRNA_411	misc_RNA	728119	728216	+			SMa1331
SMa_TSS1937	729024	729120	-	NC_003037	mTSS		TCG	94	98	SMa1332	CDS	728184	729026	-	Conserved hypothetical protein	R
SMa_TSS1938	729433	729529	-	NC_003037	seTSS		ACG		71	SMa1334	CDS	729038	730234	-	conserved hypothetical protein
SMa_TSS1939	730225	730322	-	NC_003037	mTSS		ATC	88	101	SMa1334	CDS	729038	730234	-	conserved hypothetical protein			SmelA045	-	730242	730322	cis-encoded mRNA leader
SMa_TSS1940	730287	730386	+	NC_003037	mTSS		CCG	53	102	SMa5030	CDS	730340	730981	+	Transcriptional regulator, TetR family
SMa_TSS1941	730340	730436	+	NC_003037	lmTSS		ATG	0	58	SMa5030	CDS	730340	730981	+	Transcriptional regulator, TetR family
SMa_TSS1942	731195	731295	+	NC_003037	mTSS		GCT	142	461	SMa1337	CDS	731337	732644	+	ABC transporter, periplasmic solute-binding protein	G
SMa_TSS1943	731313	731411	+	NC_003037	mTSS		ATG	24	32	SMa1337	CDS	731337	732644	+	ABC transporter, periplasmic solute-binding protein	G
SMa_TSS1944	731669	731766	+	NC_003037	seTSS		AAA		77	SMa1337	CDS	731337	732644	+	ABC transporter, periplasmic solute-binding protein	G
SMa_TSS1945	731716	731812	+	NC_003037	seTSS		CTG		93	SMa1337	CDS	731337	732644	+	ABC transporter, periplasmic solute-binding protein	G
SMa_TSS1946	731724	731821	+	NC_003037	seTSS		TCC		36	SMa1337	CDS	731337	732644	+	ABC transporter, periplasmic solute-binding protein	G
SMa_TSS1947	732117	732214	-	NC_003037	asTSS	tss_antisense	GGG		170	SMa_asRNA_412	misc_RNA	732117	732296	-			SMa1337
SMa_TSS1948	732194	732291	-	NC_003037	asTSS	tss_antisense	CCT		46	SMa_asRNA_412	misc_RNA	732117	732296	-			SMa1337
SMa_TSS1949	732200	732296	-	NC_003037	asTSS	tss_antisense	GAT		80	SMa_asRNA_412	misc_RNA	732117	732296	-			SMa1337
SMa_TSS1950	732365	732464	+	NC_003037	seTSS		GAC		182	SMa1337	CDS	731337	732644	+	ABC transporter, periplasmic solute-binding protein	G
SMa_TSS1951	732950	733046	-	NC_003037	asTSS	tss_antisense	ATG		96	SMa_asRNA_413	misc_RNA	732950	733046	-			SMa1339
SMa_TSS1952	733578	733675	+	NC_003037	mTSS		GTT	116	136	SMa1341	CDS	733694	734653	+	ABC transporter, permease	G
SMa_TSS1953	733602	733700	+	NC_003037	mTSS		GTC	92	150	SMa1341	CDS	733694	734653	+	ABC transporter, permease	G
SMa_TSS1954	733613	733710	+	NC_003037	mTSS		TCG	81	37	SMa1341	CDS	733694	734653	+	ABC transporter, permease	G
SMa_TSS1955	733640	733737	+	NC_003037	mTSS		TCG	54	94	SMa1341	CDS	733694	734653	+	ABC transporter, permease	G
SMa_TSS1956	733684	733784	+	NC_003037	seTSS		GAG	10	54	SMa1341	CDS	733694	734653	+	ABC transporter, permease	G
SMa_TSS1957	733726	733823	+	NC_003037	seTSS		GCT		153	SMa1341	CDS	733694	734653	+	ABC transporter, permease	G
SMa_TSS1958	734022	734119	+	NC_003037	seTSS		ATC		102	SMa1341	CDS	733694	734653	+	ABC transporter, permease	G
SMa_TSS1959	734031	734128	+	NC_003037	seTSS		GCT		101	SMa1341	CDS	733694	734653	+	ABC transporter, permease	G
SMa_TSS1960	734046	734143	+	NC_003037	seTSS		TCA		35	SMa1341	CDS	733694	734653	+	ABC transporter, permease	G
SMa_TSS1961	734101	734197	-	NC_003037	asTSS	tss_antisense	AGG		34	SMa_asRNA_414	misc_RNA	734101	734197	-			SMa1341
SMa_TSS1962	734130	734227	+	NC_003037	seTSS		GCG		140	SMa1341	CDS	733694	734653	+	ABC transporter, permease	G
SMa_TSS1963	734151	734248	+	NC_003037	seTSS		TCA		184	SMa1341	CDS	733694	734653	+	ABC transporter, permease	G
SMa_TSS1964	734162	734264	+	NC_003037	seTSS		ACA		167	SMa1341	CDS	733694	734653	+	ABC transporter, permease	G
SMa_TSS1965	734169	734266	+	NC_003037	seTSS		TGC		85	SMa1341	CDS	733694	734653	+	ABC transporter, permease	G
SMa_TSS1966	734172	734270	+	NC_003037	seTSS		TGC		73	SMa1341	CDS	733694	734653	+	ABC transporter, permease	G
SMa_TSS1967	734179	734279	+	NC_003037	seTSS		CGT		90	SMa1341	CDS	733694	734653	+	ABC transporter, permease	G
SMa_TSS1968	734200	734300	+	NC_003037	seTSS		GTT		34	SMa1341	CDS	733694	734653	+	ABC transporter, permease	G
SMa_TSS1969	734246	734343	-	NC_003037	asTSS	tss_antisense	AGC		40	SMa_asRNA_415	misc_RNA	734246	734343	-			SMa1341
SMa_TSS1970	734895	734993	+	NC_003037	seTSS		GTT		89	SMa1344	CDS	734850	735959	+	ABC transporter, ATP-binding protein	G
SMa_TSS1971	735310	735406	-	NC_003037	asTSS	tss_antisense	GTC		103	SMa_asRNA_416	misc_RNA	735310	735406	-			SMa1344
SMa_TSS1972	736994	737091	+	NC_003037	seTSS		TTC		32	SMa1345	CDS	735959	737035	+	ABC transporter ATP-binding protein	G
SMa_TSS1973	737626	737723	+	NC_003037	asTSS	tss_antisense	GCT		32	SMa_asRNA_417	misc_RNA	737626	737723	+			SMa1347
SMa_TSS1974	738318	738414	-	NC_003037	seTSS		GGA		49	SMa1349	CDS	738144	738836	-	Transcriptional regulator, GntR family	K
SMa_TSS1975	738357	738457	+	NC_003037	asTSS	tss_antisense	GCA		148	SMa_asRNA_418	misc_RNA	738357	738501	+			SMa1349
SMa_TSS1976	738396	738492	-	NC_003037	seTSS		CTA		48	SMa1349	CDS	738144	738836	-	Transcriptional regulator, GntR family	K
SMa_TSS1977	738404	738501	+	NC_003037	asTSS	tss_antisense	GAT		53	SMa_asRNA_418	misc_RNA	738357	738501	+			SMa1349
SMa_TSS1978	738771	738868	-	NC_003037	mTSS		GTC	32	105	SMa1349	CDS	738144	738836	-	Transcriptional regulator, GntR family	K
SMa_TSS1979	738807	738903	-	NC_003037	mTSS		ATA	67	82	SMa1349	CDS	738144	738836	-	Transcriptional regulator, GntR family	K
SMa_TSS1980	739578	739676	+	NC_003037	asTSS	tss_antisense	CCG		63	SMa_asRNA_419	misc_RNA	739578	739676	+			SMa1351
SMa_TSS1981	739755	739852	+	NC_003037	asTSS	tss_antisense	GCG		84	SMa_asRNA_420	misc_RNA	739755	739921	+			SMa1351
SMa_TSS1982	739788	739884	+	NC_003037	asTSS	tss_antisense	CTC		35	SMa_asRNA_420	misc_RNA	739755	739921	+			SMa1351
SMa_TSS1983	739824	739921	+	NC_003037	asTSS	tss_antisense	GTG		85	SMa_asRNA_420	misc_RNA	739755	739921	+			SMa1351
SMa_TSS1984	740523	740621	-	NC_003037	seTSS		TCC		112	SMa1353	CDS	740057	740944	-	Isomerase	G
SMa_TSS1985	740940	741036	-	NC_003037	mTSS		TTG	92	64	SMa1353	CDS	740057	740944	-	Isomerase	G
SMa_TSS1986	740950	741046	-	NC_003037	mTSS		GGA	102	32	SMa1353	CDS	740057	740944	-	Isomerase	G
SMa_TSS1987	741205	741303	+	NC_003037	mTSS		GCG	53	156	SMa1354	CDS	741258	742109	+	Isomerase	G
SMa_TSS1988	741409	741506	+	NC_003037	seTSS		TGC		80	SMa1354	CDS	741258	742109	+	Isomerase	G
SMa_TSS1989	741412	741515	+	NC_003037	seTSS		TCG		108	SMa1354	CDS	741258	742109	+	Isomerase	G
SMa_TSS1990	741429	741526	+	NC_003037	seTSS		GAG		103	SMa1354	CDS	741258	742109	+	Isomerase	G
SMa_TSS1991	741756	741853	+	NC_003037	seTSS		ATT		110	SMa1354	CDS	741258	742109	+	Isomerase	G
SMa_TSS1992	744657	744754	-	NC_003037	sTSS		GTG		174	SMa_sRNA_92	misc_RNA	744657	744754	-
SMa_TSS1993	744792	744888	-	NC_003037	asTSS	5utr_ov_as	TTG		56	SMa_asRNA_421	misc_RNA	744792	744888	-			SMa1358
SMa_TSS1994	744799	744895	+	NC_003037	mTSS		GAC	114	31	SMa1358	CDS	744913	745287	+	Lyase	E
SMa_TSS1995	745764	745860	-	NC_003037	mTSS		GCG	70	138	SMa1361	CDS	745608	745790	-	conserved hypothetical protein
SMa_TSS1996	745942	746038	-	NC_003037	pmTSS		GAA	248	76	SMa1361	CDS	745608	745790	-	conserved hypothetical protein
SMa_TSS1997	746180	746277	+	NC_003037	asTSS	tss_3utr_antisense	ACG		51	SMa_asRNA_422	misc_RNA	746180	746311	+			SMa1362
SMa_TSS1998	746212	746311	+	NC_003037	asTSS	tss_antisense	TTG		224	SMa_asRNA_422	misc_RNA	746180	746311	+			SMa1362
SMa_TSS1999	746429	746525	-	NC_003037	seTSS		GCA		66	SMa1362	CDS	746199	747599	-	ABC transporter, permease	G
SMa_TSS2000	746578	746676	+	NC_003037	asTSS	tss_antisense	ACG		372	SMa_asRNA_423	misc_RNA	746578	746676	+			SMa1362
SMa_TSS2001	746598	746694	-	NC_003037	seTSS		CTC		73	SMa1362	CDS	746199	747599	-	ABC transporter, permease	G
SMa_TSS2002	746936	747033	+	NC_003037	asTSS	tss_antisense	GCA		48	SMa_asRNA_424	misc_RNA	746936	747033	+			SMa1362
SMa_TSS2003	747190	747288	+	NC_003037	asTSS	tss_antisense	ATG		50	SMa_asRNA_425	misc_RNA	747190	747288	+			SMa1362
SMa_TSS2004	747792	747888	+	NC_003037	asTSS	tss_antisense	TGG		34	SMa_asRNA_426	misc_RNA	747792	747888	+			SMa1363
SMa_TSS2005	748049	748147	+	NC_003037	asTSS	tss_antisense	ATT		56	SMa_asRNA_427	misc_RNA	748049	748147	+			SMa1363
SMa_TSS2006	748293	748390	-	NC_003037	seTSS		GCG		31	SMa1363	CDS	747596	748684	-	ABC transporter, permease	R
SMa_TSS2007	748776	748873	-	NC_003037	seTSS		GAC		126	SMa1364	CDS	748748	749968	-	ABC transporter, periplasmic solute-binding protein	G
SMa_TSS2008	748872	748968	-	NC_003037	seTSS		ACC		48	SMa1364	CDS	748748	749968	-	ABC transporter, periplasmic solute-binding protein	G
SMa_TSS2009	749689	749785	-	NC_003037	seTSS		GTA		86	SMa1364	CDS	748748	749968	-	ABC transporter, periplasmic solute-binding protein	G
SMa_TSS2010	749895	749991	-	NC_003037	mTSS		TTT	23	69	SMa1364	CDS	748748	749968	-	ABC transporter, periplasmic solute-binding protein	G
SMa_TSS2011	750116	750214	+	NC_003037	sTSS		GCG		250	SMa_sRNA_93	misc_RNA	750116	750214	+
SMa_TSS2012	750302	750398	+	NC_003037	asTSS	tss_antisense	ATA		102	SMa_asRNA_428	misc_RNA	750302	750398	+			SMa5008
SMa_TSS2013	750304	750401	-	NC_003037	seTSS		GCT		91	SMa5008	CDS	750238	750459	-	hypothetical protein
SMa_TSS2014	750459	750556	-	NC_003037	mTSS		TTG	97	91	SMa5008	CDS	750238	750459	-	hypothetical protein
SMa_TSS2015	750489	750586	+	NC_003037	asTSS	5utr_ov_as	ATG		43	SMa_asRNA_429	misc_RNA	750489	750586	+			SMa5008
SMa_TSS2016	755327	755423	-	NC_003037	seTSS		GCG		78	SMa1374	CDS	754635	755594	-	ABC transporter, permease	EP
SMa_TSS2017	756855	756952	+	NC_003037	asTSS	tss_antisense	ATT		46	SMa_asRNA_430	misc_RNA	756855	756952	+			SMa1375
SMa_TSS2018	759709	759805	-	NC_003037	seTSS		CTA		63	SMa1379	CDS	759691	761166	-	ABC transporter, periplasmic solute-binding protein	R
SMa_TSS2019	761194	761290	+	NC_003037	asTSS	tss_3utr_antisense	GTT		30	SMa_asRNA_431	misc_RNA	761194	761329	+			SMa1381
SMa_TSS2020	761198	761294	-	NC_003037	mTSS		ACC	128	104	SMa1379	CDS	759691	761166	-	ABC transporter, periplasmic solute-binding protein	R
SMa_TSS2021	761231	761329	+	NC_003037	asTSS	tss_3utr_antisense	CGC		47	SMa_asRNA_431	misc_RNA	761194	761329	+			SMa1381
SMa_TSS2022	764271	764367	-	NC_003037	asTSS	tss_antisense	TCG		37	SMa_asRNA_432	misc_RNA	764271	764367	-			SMa1387
SMa_TSS2023	764472	764571	+	NC_003037	seTSS		GTC		149	SMa1387	CDS	764198	765112	+	Transcriptional regulator, LysR family	K
SMa_TSS2024	764482	764580	+	NC_003037	seTSS		ACT		93	SMa1387	CDS	764198	765112	+	Transcriptional regulator, LysR family	K
SMa_TSS2025	767126	767222	-	NC_003037	seTSS		CTG		54	SMa1394	CDS	766940	767797	-	Conserved hypothetical protein	G
SMa_TSS2026	771004	771102	+	NC_003037	mTSS		ATC	30	182	SMa1403	CDS	771034	772050	+	oxidoreductase	C
SMa_TSS2027	771038	771135	+	NC_003037	seTSS		ATC		81	SMa1403	CDS	771034	772050	+	oxidoreductase	C
SMa_TSS2028	772095	772191	-	NC_003037	seTSS		GAC		150	SMa1406	CDS	772165	773424	-	TtuD3 hydroxypyruvate reductase	G
SMa_TSS2029	772266	772362	-	NC_003037	seTSS		ATC		83	SMa1406	CDS	772165	773424	-	TtuD3 hydroxypyruvate reductase	G
SMa_TSS2030	775656	775752	-	NC_003037	seTSS		CGA		35	SMa1409	CDS	774204	775775	-	Acyl-CoA transferase	I
[truncated: 15,005 more rows]

## Sheet: S3 ORFs
Table S3. Summary of newly identified and reannotated open reading frames (ORFs).
RBS, ribosome binding site; CDS, coding sequences; COG, clusters of orthologous groups category; aa, amino acids
TSS INFORMATION						RIBOSOME BINDING SITE (RBS) INFORMATION					NEW ORF INFORMATION													INFORMATION FOR PREVIOUS ANNOTATION
TSS id	Position		Strand	Replicon	Distance to start codon	Predicted RBS	Energy	Position		Distance to start codon	Gene id	Start codon	Stop codon	Position		Length (nt)	Length (aa)	Category of ORF prediction	Annotation of newly identified protein	Taxonomy id	Protein_accession	Blast expect value	Bit score	Position		Type	Start RBS	Stop RBS	Energy	RBS	TSS associated with previous annotation
SMa_TSS0230	80344	80441	+	NC_003037	42	AGGAG	-5.98287	80373	80377	9	SMa_ORF_1	ATG	TGA	80772	80386	387	129	new ORF	hypothetical protein Sinme_5422 [Sinorhizobium meliloti AK83]	693982	YP_004551145.1	2e-30	132
SMa_TSS0878	336343	336442	+	NC_003037	33	AGGAGG	-9.33096	336364	336369	7	SMa_ORF_10	ATG	TAG	336585	336376	210	70	new ORF overlaps upstream located old ORF	hypothetical protein SinmeB_5743 [Sinorhizobium meliloti BL225C]	698936	AEG06965.1	3e-31	135
SMa_TSS1023	375266	375365	-	NC_003037	30	AGGA	-3.90793	375344	375347	9	SMa_ORF_11	ATG	TAA	375078	375335	258	86	new ORF	hypothetical protein SinmeB_5824 [Sinorhizobium meliloti BL225C]	698936	AEG07028.1	6e-33	141	375078	375335	CDS
SMa_TSS1065	395148	395244	-	NC_003037	51	AGGA	-3.90793	395203	395206	10	SMa_ORF_12	ATG	TGA	394948	395193	246	82	new ORF	hypothetical protein Sinme_6778 [Sinorhizobium meliloti AK83]	693982	YP_004557882.1	9e-39	160	394948	395193	CDS
SMa_TSS1369	547067	547163	-	NC_003037	13	AGGAGG	-9.23096	547156	547161	6	SMa_ORF_13	ATG	TGA	546881	547150	270	90	new ORF overlaps upstream located old ORF	SpoVT/AbrB domain-containing protein [Sinorhizobium meliloti AK83]	693982	YP_004551497.1	2e-38	159
SMa_TSS1377	550957	551053	-	NC_003037	0	AGGAG	-5.88286	551059	551063	6	SMa_ORF_14	GTG	TGA	550742	551053	312	104	leaderless new ORF	hypothetical protein pSmeSM11ap099 [Sinorhizobium meliloti]	382	YP_003329397.1	2e-51	202
SMa_TSS1882	699623	699722	+	NC_003037	15	GGAG	-3.60793	699628	699631	7	SMa_ORF_15	ATG	TGA	699793	699638	156	52	new ORF	hypothetical protein Smed_6292 [Sinorhizobium medicae WSM419]	366394	YP_001314823.1	5e-20	98.6
SMa_TSS1884	699719	699816	+	NC_003037	91	AGGAG	-5.98287	699798	699802	8	SMa_ORF_16	GTG	TGA	700208	699810	399	133	new ORF	hypothetical protein SinmeB_6203 [Sinorhizobium meliloti BL225C]	698936	AEG07328.1	2e-69	263
SMa_TSS2068	798985	799084	-	NC_003037	19	GGAG	-3.60793	799073	799076	8	SMa_ORF_17	GTG	TGA	798865	799065	201	67	new ORF	hypothetical protein Sinme_5984 [Sinorhizobium meliloti AK83]	693982	YP_004551622.1	3e-29	129
SMa_TSS2229	883153	883250	-	NC_003037	72	AGGU	-3.59838	883182	883185	4	SMa_ORF_18	ATG	TGA	883062	883178	117	39	new ORF	hypothetical protein SM11_pC0782 [Sinorhizobium meliloti SM11]	707241	AEH81855.1	1e-13	77.8
SMa_TSS2378	960012	960110	-	NC_003037	25	AGGAG	-5.98287	960094	960098	9	SMa_ORF_19	ATG	TGA	959966	960085	120	40	new ORF	hypothetical protein Sinme_6129 [Sinorhizobium meliloti AK83]	693982	YP_004551755.1	5e-14	78.6
SMa_TSS0288	97234	97333	+	NC_003037	22	AGGAGG	-9.33096	97244	97249	7	SMa_ORF_2	ATG	TAG	97582	97256	327	109	new ORF	GYD family protein [Sinorhizobium meliloti BL225C]	698936	AEG06747.1	6e-56	218
SMa_TSS2566	1017747	1017847	-	NC_003037	0					0	SMa_ORF_20	ATG	TGA	1017644	1017847	204	68	leaderless new ORF	hypothetical protein SM11_pC0647 [Sinorhizobium meliloti SM11]	707241	AEH81720.1	3e-23	109
SMa_TSS2680	1082421	1082517	+	NC_003037	41	GGAG	-3.60793	1082453	1082456	6	SMa_ORF_21	ATG	TGA	1082632	1082462	171	57	new ORF	hypothetical protein Sinme_6271 [Sinorhizobium meliloti AK83]	693982	YP_004551875.1	2e-23	109
SMa_TSS2732	1105483	1105579	-	NC_003037	33	GGAGG	-6.85602	1105555	1105559	9	SMa_ORF_22	ATG	TGA	1105340	1105546	207	69	new ORF	hypothetical protein Sinme_6297 [Sinorhizobium meliloti AK83]	693982	YP_004551897.1	9e-30	130
SMa_TSS2794	1128797	1128897	+	NC_003037	0					0	SMa_ORF_23	ATG	TGA	1129051	1128797	255	85	leaderless new ORF overlaps downstream located old ORF	hypothetical protein SinmeB_5169 [Sinorhizobium meliloti BL225C]	698936	AEG06468.1	5e-41	168
SMa_TSS2803	1137364	1137460	-	NC_003037	42	GAGGU	-5.9585	1137426	1137430	8	SMa_ORF_24	ATG	TGA	1137281	1137418	138	46	new ORF	hypothetical protein SM11_pC0494 [Sinorhizobium meliloti SM11]	707241	AEH81567.1	5e-17	88.6
SMa_TSS3061	1249095	1249192	+	NC_003037	24	AGGA	-3.80793	1249108	1249111	8	SMa_ORF_25	ATG	TGA	1249319	1249119	201	67	new ORF overlaps downstream located old ORF	hypothetical protein Sinme_6857 [Sinorhizobium meliloti AK83]	693982	YP_004557944.1	2e-28	126
SMa_TSS3146	1262576	1262674	-	NC_003037	15	GGAGG	-6.85602	1262666	1262670	7	SMa_ORF_26	ATG	TGA	1262339	1262659	321	107	new ORF	hypothetical protein Sinme_5577 [Sinorhizobium meliloti AK83]	693982	YP_004551282.1	2e-46	186
SMa_TSS3147	1262984	1263081	+	NC_003037	24	GGAGG	-6.85602	1262998	1263002	6	SMa_ORF_27	ATG	TGA	1263298	1263008	291	97	new ORF overlaps downstream located old ORF	prevent-host-death family protein [Sinorhizobium meliloti BL225C]	698936	AEG06566.1	5e-48	191
SMa_TSS3157	1266106	1266204	+	NC_003037	25	AGGA	-3.90793	1266125	1266128	3	SMa_ORF_28	ATG	TAG	1266400	1266131	270	90	new ORF	hypothetical protein SinmeB_5305 [Sinorhizobium meliloti BL225C]	698936	AEG06571.1	2e-41	169
SMa_TSS3263	1329305	1329400	+	NC_003037	25	GGAG	-3.60793	1329317	1329320	10	SMa_ORF_29	ATG	TGA	1329509	1329330	180	60	new ORF	hypothetical protein SinmeB_5364 [Sinorhizobium meliloti BL225C]	698936	AEG06621.1	7e-26	118
SMa_TSS0621	235658	235755	-	NC_003037	24	GGAG	-3.60793	235741	235744	10	SMa_ORF_3	ATG	TGA	235480	235731	252	84	new ORF	hypothetical protein Sinme_5293 [Sinorhizobium meliloti AK83]	693982	YP_004551032.1	4e-39	162
SMa_TSS0642	242841	242942	+	NC_003037	60	GGAG	-3.60793	242891	242894	7	SMa_ORF_4	ATG	TGA	243155	242901	255	85	new ORF overlaps downstream located old ORF	prevent-host-death family protein [Sinorhizobium meliloti BL225C]	698936	AEG07082.1	4e-41	168
SMa_TSS0753	289343	289439	-	NC_003037	0	GGGU	-4.24662	289443	289446	4	SMa_ORF_5	ATG	TAG	289179	289439	261	87	leaderless new ORF	hypothetical protein SinmeB_6431 [Sinorhizobium meliloti BL225C]	698936	AEG07545.1	9e-40	164
SMa_TSS0792	304209	304306	+	NC_003037	76	GGGA	-3.65617	304270	304273	12	SMa_ORF_6	TTG	TGA	304560	304285	276	92	new ORF overlaps downstream located old ORF	addiction module antidote protein [Sinorhizobium meliloti AK83]	693982	YP_004552109.1	1e-39	163
SMa_TSS0820	314360	314460	-	NC_003037	18	AGGAG	-5.98287	314450	314454	8	SMa_ORF_7	ATG	TAG	314197	314442	246	82	new ORF	hypothetical protein SM11_pC1580 [Sinorhizobium meliloti SM11]	707241	AEH82653.1	9e-33	140
SMa_TSS0863	330371	330467	+	NC_003037	78	GGAG	-3.60793	330437	330440	9	SMa_ORF_8	ATG	TGA	330640	330449	192	64	new ORF overlaps upstream located old ORF	hypothetical protein SinmeB_5732 [Sinorhizobium meliloti BL225C]	698936	AEG06956.1	1e-28	127
SMa_TSS0872	333948	334044	+	NC_003037	37	GGAG	-3.60793	333975	333978	7	SMa_ORF_9	ATG	TGA	334296	333985	312	104	new ORF overlaps upstream located old ORF	putative transmembrane protein [Sinorhizobium meliloti BL225C]	698936	AEG06960.1	1e-42	173
SMa_TSS0041	17720	17816	-	NC_003037	15	AGGAG	-5.98287	17808	17812	7	SMa0026	ATG	TGA	17424	17801	378	126	alternative start codon (downstream)						17424	17852	CDS
SMa_TSS0120	46621	46720	+	NC_003037	81	AGGA	-3.90793	46690	46693	9	SMa0089	ATG	TAG	47100	46702	399	133	alternative start codon (downstream)						46684	47100	CDS
SMa_TSS0190	69619	69716	+	NC_003037	39	GGAG	-3.60793	69649	69652	6	SMa0130	TTG	TAA	70668	69658	1011	337	alternative start codon (downstream)						69601	70668	CDS
SMa_TSS0447	161655	161752	+	NC_003037	18	GGAG	-3.60793	161663	161666	7	SMa0291	GTG	TAA	161984	161673	312	104	alternative start codon (downstream)						161616	161984	CDS
SMa_TSS0585	222204	222301	+	NC_003037	27	GGGGGU	-9.03242	222219	222224	7	SMa0407	ATG	TGA	222866	222231	636	212	alternative start codon (downstream)						222078	222866	CDS
SMa_TSS1316	506088	506184	-	NC_003037	18	GGGAG	-5.7311	506174	506178	8	SMa0907	GTG	TGA	504976	506166	1191	397	alternative start codon (downstream)						504976	506214	CDS
SMa_TSS1437	573296	573394	+	NC_003037	83	AGGA	-3.90793	573368	573371	8	SMa1041	ATG	TGA	573858	573379	480	160	alternative start codon (downstream)						573346	573858	CDS
SMa_TSS1809	673310	673406	-	NC_003037	0					0	SMa1227	ATG	TGA	672774	673406	633	211	leaderless alternative start codon (upstream)						672774	673388	CDS
SMa_TSS1845	682098	682194	-	NC_003037	35	AGGA	-3.80793	682168	682171	9	SMa1245	ATG	TAG	681464	682159	696	232	alternative start codon (upstream)						681464	682111	CDS
SMa_TSS1881	699442	699541	-	NC_003037	22	GGAG	-3.60793	699527	699530	8	SMa1279	ATG	TGA	698968	699519	552	184	alternative start codon (downstream)						698968	699534	CDS
SMa_TSS2093	812200	812296	-	NC_003037	49	AGGGG	-5.30869	812251	812255	4	SMa1476	ATG	TAA	811255	812247	993	331	alternative start codon (upstream)						811255	812211	CDS
SMa_TSS2236	887455	887554	-	NC_003037	32	AGGAG	-5.98287	887525	887529	3	SMa1591	ATG	TAG	884133	887522	3390	1130	alternative start codon (downstream)						884133	887612	CDS
SMa_TSS2246	891624	891720	-	NC_003037	77	AGGAG	-5.98287	891650	891654	7	SMa1597	ATG	TAG	890927	891643	717	239	alternative start codon (downstream)						890927	891709	CDS
SMa_TSS2254	895885	895984	+	NC_003037	52	GGAG	-3.60793	895925	895928	9	SMa1606	TTG	TGA	896896	895937	960	320	alternative start codon (downstream)						895919	896896	CDS
SMa_TSS2261	907984	908082	+	NC_003037	25	GGGA	-3.65617	908003	908006	3	SMa1632	ATG	TGA	908914	908009	906	302	alternative start codon (downstream)						907961	908914	CDS
SMa_TSS2264	910504	910601	-	NC_003037	79	GGGA	-3.65617	910531	910534	9	SMa1635	ATG	TGA	910181	910522	342	114	alternative start codon (downstream)						910181	910639	CDS
SMa_TSS2392	963028	963125	-	NC_003037	17	GGAGG	-6.85602	963114	963118	6	SMa1706	ATG	TGA	962812	963108	297	99	alternative start codon (downstream)						962812	963234	CDS
SMa_TSS2623	1041954	1042050	-	NC_003037	77	GGGAGG	-8.9792	1041980	1041985	7	SMa1835	GTG	TGA	1041083	1041973	891	297	alternative start codon (downstream)						1041083	1041991	CDS
SMa_TSS2791	1127568	1127666	+	NC_003037	0					0	SMa1987	ATG	TAG	1128455	1127568	888	296	leaderless alternative start codon (upstream)						1127616	1128455	CDS
SMa_TSS2797	1135261	1135358	+	NC_003037	36	GGAGG	-6.85602	1135287	1135291	6	SMa2002	GTG	TAA	1135947	1135297	651	217	alternative start codon (downstream)						1135285	1135947	CDS
SMa_TSS3002	1228765	1228862	-	NC_003037	97	GAGGU	-6.55851	1228771	1228775	6	SMa2191	ATG	TGA	1228391	1228765	375	125	alternative start codon (downstream)						1228391	1228777	transposase
SMa_TSS3041	1240807	1240907	+	NC_003037	25	GGAG	-3.60793	1240822	1240825	7	SMa2215	GTG	TAA	1241587	1240832	756	252	alternative start codon (downstream)						1240820	1241587	CDS
SMa_TSS3153	1265427	1265523	-	NC_003037	86	GGAG	-3.60793	1265441	1265444	4	SMa2259	TTG	TAG	1265174	1265437	264	88	alternative start codon (downstream)						1265174	1265599	CDS
SMa_TSS3198	1295646	1295742	+	NC_003037	80	GAGGU	-5.9585	1295715	1295719	7	SMa2323	GTG	TAA	1296166	1295726	441	147	alternative start codon (upstream)						1295741	1296166	CDS	1295732	1295735	-3.65617	GGGA	-
SMa_TSS3249	1322624	1322722	-	NC_003037	0					0	SMa2347	ATG	TGA	1322021	1322722	702	234	leaderless alternative start codon (upstream)						1322021	1322701	CDS
SmelA083	1306190	1306337	+	NC_003037	46	GGAG	-3.60793	1306224	1306227	9	SMa2400	ATG	TGA	1307591	1306236	1356	452	alternative start codon (downstream)						1306179	1307591	CDS
SMa_TSS0026	12520	12616	-	NC_003037	70	AGGAG	-5.98287	12553	12557	7	SMa5000	ATG	TAA	12259	12546	288	96	alternative start codon (downstream) and new stop						12265	12546	CDS
SMa_TSS0603	228956	229053	+	NC_003037	87	AGGAGGU	-11.5815	229029	229035	8	SMa5021	ATG	TAG	229255	229043	213	71	alternative start codon (downstream)						228821	229255	CDS
SMa_TSS1941	730340	730436	+	NC_003037	0					0	SMa5030	ATG	TGA	730981	730340	642	214	leaderless_alternative start codon (downstream)						730316	730981	CDS
SMb_TSS0276	153163	153260	-	NC_003078	20	GGGA	-3.65617	153242	153245	2	SMb_ORF_1	TTG	TGA	153133	153240	108	36	new ORF	hypothetical protein SM11_pD1454 [Sinorhizobium meliloti SM11]	707241	AEH84286.1	6e-11	68.6
SMb_TSS1362	671082	671178	+	NC_003078	22	GGGAGG	-8.9792	671091	671096	8	SMb_ORF_10	ATG	TGA	671292	671104	189	63	new ORF	hypothetical protein Sinme_5042 [Sinorhizobium meliloti AK83]	693982	YP_004557577.1	5e-28	125
SMb_TSS2308	1093077	1093175	+	NC_003078	0	AGGAG	-5.88286	1093065	1093069	8	SMb_ORF_11	ATG	TAG	1093265	1093077	189	63	leaderless new ORF overlaps downstream located old ORF	hypothetical protein Sinme_4718 [Sinorhizobium meliloti AK83]	693982	YP_004557262.1	7e-28	124	1093077	1093265	CDS	1093231	1093234	-3.60793	GGAG	-
SMb_TSS2411	1115906	1116004	+	NC_003078	28	AGGAG	-5.98287	1115923	1115927	7	SMb_ORF_12	ATG	TGA	1116257	1115934	324	108	new ORF	hypothetical protein SinmeB_3655 [Sinorhizobium meliloti BL225C]	698936	AEG07964.1	1e-51	204
SMb_TSS2692	1246328	1246426	+	NC_003078	84	AGGA	-4.00793	1246402	1246405	7	SMb_ORF_13	ATG	TAA	1246630	1246412	219	73	new ORF overlaps downstream located old ORF	hypothetical protein SinmeB_3537 [Sinorhizobium meliloti BL225C]	698936	AEG07848.1	2e-24	112	1246412	1246630	CDS
SmelB131	1341226	1341475	-	NC_003078	100	AGGAG	-5.98287	1341382	1341386	7	SMb_ORF_14	ATG	TAG	1341100	1341375	276	92	new ORF	hypothetical protein Sinme_4486 [Sinorhizobium meliloti AK83]	693982	YP_004557044.1	1e-43	177	1341100	1341375	CDS
SMb_TSS3034	1381000	1381097	-	NC_003078	18	GGGAGG	-8.9792	1381085	1381090	6	SMb_ORF_15	ATG	TGA	1380864	1381079	216	72	new ORF	hypothetical protein Sinme_4452 [Sinorhizobium meliloti AK83]	693982	YP_004557013.1	1e-34	146
SMb_TSS3229	1455574	1455674	+	NC_003078	89	AGGA	-3.90793	1455651	1455654	9	SMb_ORF_16	GTG	TAA	1455863	1455663	201	67	new ORF	hypothetical protein SM11_pD0258 [Sinorhizobium meliloti SM11]	707241	AEH83091.1	3e-31	135	1455663	1455863	CDS
SMb_TSS3347	1518288	1518385	+	NC_003078	0					0	SMb_ORF_17	ATG	TAA	1518434	1518288	147	49	leaderless new ORF	hypothetical protein SM11_pD0197 [Sinorhizobium meliloti SM11]	707241	AEH83030.1	2e-19	96.7	1518288	1518434	CDS
SMb_TSS3447	1581817	1581914	-	NC_003078	55	GGGGG	-6.08185	1581863	1581867	4	SMb_ORF_18	ATG	TAG	1581755	1581859	105	35	new ORF overlaps downstream located old ORF	hypothetical protein SM11_pD0144 [Sinorhizobium meliloti SM11]	707241	AEH82977.1	5e-11	68.6	1581755	1581859	CDS	1581779	1581776	-3.90793	AGGA	-
SMb_TSS0343	194848	194945	-	NC_003078	52	GAGGU	-5.9585	194899	194903	6	SMb_ORF_2	ATG	TAG	194711	194893	183	61	new ORF	hypothetical protein SinmeB_4486 [Sinorhizobium meliloti BL225C]	698936	AEG08768.1	4e-26	118
SMb_TSS1009	564431	564529	-	NC_003078	20	GGGAG	-5.7311	564516	564520	7	SMb_ORF_3	ATG	TAG	564297	564509	213	71	new ORF	hypothetical protein SM11_pD1090 [Sinorhizobium meliloti SM11]	707241	AEH83922.1	2e-34	146
SMb_TSS1019	567085	567185	-	NC_003078	23	GGGAGG	-8.9792	567169	567174	7	SMb_ORF_4	ATG	TGA	566971	567162	192	64	new ORF	conserved hypothetical protein [Sinorhizobium meliloti SM11]	707241	AEH83827.1	3e-25	115
SMb_TSS1049	575094	575191	-	NC_003078	16	AGGAGG	-9.23096	575181	575186	6	SMb_ORF_5	ATG	TAA	574957	575175	219	73	new ORF	hypothetical protein Smed_4852 [Sinorhizobium medicae WSM419]	366394	YP_001313570.1	5e-31	135
SMb_TSS1050	575811	575908	-	NC_003078	12	AGGAGG	-9.33096	575902	575907	6	SMb_ORF_6	ATG	TGA	575714	575896	183	61	new ORF	hypothetical protein SinmeB_4139 [Sinorhizobium meliloti BL225C]	698936	AEG08426.1	2e-07	56.6
SMb_TSS1073	582117	582214	+	NC_003078	20	AGGAGGU	-12.1815	582126	582132	5	SMb_ORF_7	ATG	TGA	582268	582137	132	44	new ORF	hypothetical protein SinmeB_4129 [Sinorhizobium meliloti BL225C]	698936	AEG08418.1	4e-15	82.4
SMb_TSS1090	585229	585327	+	NC_003078	89	GGGA	-3.65617	585305	585308	10	SMb_ORF_8	ATG	TGA	586163	585318	846	282	new ORF	hypothetical protein SinmeB_4124 [Sinorhizobium meliloti BL225C]	698936	AEG08414.1	1e-160	568
SMb_TSS1358	669892	669990	+	NC_003078	42	AGGA	-3.60793	669919	669922	12	SMb_ORF_9	ATG	TAG	670152	669934	219	73	new ORF	hypothetical protein SM11_pD0928 [Sinorhizobium meliloti SM11]	707241	AEH83760.1	1e-31	137
SMb_TSS0075	44432	44529	-	NC_003078	86	GGGGG	-6.08185	44451	44455	8	SMb20033	GTG	TAG	43775	44443	669	223	alternative start codon (upstream)						43775	44437	CDS
SMb_TSS0163	75118	75214	-	NC_003078	42	GAGG	-3.60793	75181	75184	9	SMb20067	ATG	TGA	74726	75172	447	149	alternative start codon (downstream)						74726	75247	CDS
SMb_TSS0200	94302	94399	-	NC_003078	55	AGGGG	-5.50869	94345	94349	1	SMb20082	ATG	TGA	93442	94344	903	301	alternative start codon (upstream)						93442	94260	CDS
SMb_TSS0213	102920	103018	-	NC_003078	25	AGGA	-3.80793	102997	103000	4	SMb20094	TTG	TAG	101410	102993	1584	528	alternative start codon (downstream)						101410	103182	CDS
SMb_TSS0231	116645	116744	-	NC_003078	28	GGAGG	-6.85602	116726	116730	10	SMb20105	TTG	TAG	116012	116716	705	235	alternative start codon (upstream)						116012	116644	CDS
SMb_TSS0491	299180	299276	-	NC_003078	26	AGGA	-4.10793	299251	299254	1	SMb20291	TTG	TGA	296737	299250	2514	838	alternative start codon (upstream)						296737	299220	CDS
SMb_TSS0564	338696	338792	-	NC_003078	84	GGGAGGU	-11.3298	338717	338723	9	SMb20333	GTG	TAG	336729	338708	1980	660	alternative start codon (downstream)						336729	338849	CDS	338853	338850	-4.20793	AGGA	-
SMb_TSS0568	339355	339454	+	NC_003078	65	GGGAG	-5.7311	339408	339412	8	SMb20334	ATG	TAA	340376	339420	957	319	alternative start codon (upstream)						339465	340376	CDS	339461	339464	-3.80793	GGAG	SMb_TSS0568
SMb_TSS0575	340530	340629	+	NC_003078	40	GGAG	-3.60793	340562	340565	5	SMb20335	GTG	TAG	341877	340570	1308	436	alternative start codon (upstream)						340597	341877	CDS
SMb_TSS0586	343291	343389	-	NC_003078	20	AGGAG	-5.98287	343375	343379	6	SMb20337	ATG	TGA	342776	343369	594	198	alternative start codon (downstream)						342776	343387	CDS
SMb_TSS0685	406318	406415	-	NC_003078	22	GGAG	-3.60793	406399	406402	6	SMb20392	ATG	TAG	405680	406393	714	238	alternative start codon (upstream)						405680	406387	CDS
SMb_TSS0700	419855	419952	-	NC_003078	46	GGGGGG	-8.20502	419912	419917	6	SMb20405	GTG	TGA	419112	419906	795	265	alternative start codon (upstream)						419112	419891	CDS
SMb_TSS0747	440889	440986	+	NC_003078	0					0	SMb20426	ATG	TGA	442274	440889	1386	462	leaderless alternative start codon (upstream)						440994	442274	CDS
SMb_TSS0934	526829	526928	-	NC_003078	99	AGGAGG	-9.33096	526834	526839	5	SMb20504	TTG	TAA	525801	526829	1029	343	alternative start codon (upstream)						525801	526802	CDS
SMb_TSS0937	531598	531694	+	NC_003078	38	GGAG	-3.60793	531626	531629	7	SMb20509	GTG	TGA	532391	531636	756	252	alternative start codon (downstream)						531624	532391	CDS
SMb_TSS1055	577173	577270	-	NC_003078	16	GAGG	-3.60793	577260	577263	6	SMb20551	ATG	TGA	576952	577254	303	101	alternative start codon (downstream)						576952	577398	CDS
SMb_TSS1096	587077	587173	-	NC_003078	16	GGAG	-3.60793	587165	587168	8	SMb20562	TTG	TAA	586186	587157	972	324	alternative start codon (upstream)						586186	587100	CDS
SMb_TSS3517	1627839	1627935	-	NC_003078	0	GGGAGG	-8.9792	1627945	1627950	10	SMb20611	TTG	TAA	1626577	1627935	1359	453	leaderless alternative start codon (upstream)						1626577	1627902	CDS	1627912	1627908	-6.85602	GGAGG	SMb_TSS3517
SMb_TSS3529	1633474	1633571	-	NC_003078	43	AGGA	-3.90793	1633537	1633540	9	SMb20614	GTG	TAG	1631510	1633528	2019	673	alternative start codon (downstream)						1631510	1633567	CDS
SMb_TSS3211	1449987	1450083	-	NC_003078	22	GGGA	-3.65617	1450065	1450068	4	SMb20648	ATG	TGA	1449018	1450061	1044	348	alternative start codon (upstream)						1449018	1450055	CDS
SMb_TSS3236	1457212	1457308	+	NC_003078	64	GGGAG	-5.7311	1457265	1457269	7	SMb20656	ATG	TGA	1458190	1457276	915	305	alternative start codon (upstream)						1457321	1458190	CDS	1457311	1457314	-3.80793	AGGA	SMb_TSS3236
SMb_TSS1153	597786	597887	+	NC_003078	27	GGGGGG	-8.20502	597800	597805	8	SMb20811	TTG	TAA	598109	597813	297	99	alternative start codon (downstream)						597789	598109	CDS
SMb_TSS1191	611082	611182	+	NC_003078	12	GAGGU	-5.9585	611084	611088	6	SMb20822	GTG	TGA	611870	611094	777	259	alternative start codon (downstream)						611046	611870	CDS
SMb_TSS1259	621532	621630	-	NC_003078	80	GGAGG	-6.85602	621556	621560	6	SMb20829	ATG	TAG	619946	621550	1605	535	alternative start codon (downstream)						619946	621625	CDS
SMb_TSS1293	630217	630316	-	NC_003078	34	AGGU	-3.59838	630289	630292	7	SMb20838	ATG	TGA	629245	630282	1038	346	alternative start codon (downstream)						629245	630306	CDS
SMb_TSS1303	636208	636304	-	NC_003078	65	GGGU	-3.64662	636245	636248	6	SMb20843	ATG	TAA	634671	636239	1569	523	alternative start codon (upstream)						634671	636197	CDS
SMb_TSS2767	1279372	1279471	-	NC_003078	30	GGGAG	-5.7311	1279446	1279450	5	SMb20872	ATG	TGA	1279079	1279441	363	121	alternative start codon (downstream)						1279079	1279468	CDS
SMb_TSS2832	1306043	1306140	-	NC_003078	28	AGGA	-4.00793	1306119	1306122	7	SMb20898	ATG	TGA	1305870	1306112	243	81	alternative start codon (downstream)						1305870	1306280	CDS
SmelB108	1181162	1181349	+	NC_003078	70	GAGu	-4.80793	1181218	1181221	11	SMb20954	GTG	TAA	1182350	1181232	1119	373	alternative start codon (upstream)						1181238	1182350	CDS
SMb_TSS2662	1236351	1236449	-	NC_003078	16	AGGAGG	-9.23096	1236441	1236446	8	SMb20999	TTG	TAA	1235141	1236433	1293	431	alternative start codon (upstream)						1235141	1236403	CDS
SMb_TSS2663	1237727	1237824	-	NC_003078	0	GAGG	-3.60793	1237827	1237830	3	SMb21000	ATG	TGA	1236556	1237824	1269	423	leaderless alternative start codon (upstream)						1236556	1237689	CDS
SMb_TSS2668	1241191	1241288	-	NC_003078	28	GGGAG	-5.7311	1241269	1241273	9	SMb21006	ATG	TGA	1241039	1241260	222	74	alternative start codon (downstream)						1241039	1241281	CDS
SMb_TSS1602	777835	777935	+	NC_003078	40	AGGAGG	-9.23096	777864	777869	6	SMb21140	GTG	TGA	778687	777875	813	271	alternative start codon (downstream)						777827	778687	CDS
SMb_TSS2042	961574	961673	-	NC_003078	0					0	SMb21208	ATG	TGA	960969	961673	705	235	leaderless_alternative start codon (downstream)						960969	961691	CDS
SMb_TSS1677	820355	820454	+	NC_003078	27	AGGGGG	-8.45678	820369	820374	8	SMb21251	ATG	TAG	822502	820382	2121	707	alternative start codon (downstream)						820286	822502	CDS
SMb_TSS1708	829757	829855	+	NC_003078	67	AGGGG	-5.30869	829815	829819	5	SMb21259	ATG	TAA	830792	829824	969	323	alternative start codon (downstream)						829812	830792	CDS
SMb_TSS1826	872049	872146	-	NC_003078	88	AGGAGG	-9.23096	872067	872072	9	SMb21295	ATG	TAG	871579	872058	480	160	alternative start codon (downstream)						871579	872163	CDS
SMb_TSS2086	983828	983926	+	NC_003078	85	GGAG	-3.60793	983903	983906	7	SMb21317	ATG	TGA	984485	983913	573	191	alternative start codon (downstream)						983901	984485	CDS
SMb_TSS2097	985968	986067	+	NC_003078	80	GGGGU	-5.18433	986037	986041	7	SMb21319	GTG	TAA	987532	986048	1485	495	alternative start codon (upstream)						986060	987532	CDS
SMb_TSS2147	1012444	1012546	+	NC_003078	70	AGGGG	-5.20869	1012503	1012507	7	SMb21346	ATG	TGA	1013626	1012514	1113	371	alternative start codon (upstream)						1012574	1013626	CDS
SMb_TSS2902	1329042	1329139	+	NC_003078	15	GGGA	-3.65617	1329046	1329049	8	SMb21395	ATG	TGA	1329278	1329057	222	74	alternative start codon (downstream)						1328742	1329278	CDS
SMb_TSS2907	1329381	1329477	+	NC_003078	70	GAGG	-3.60793	1329440	1329443	8	SMb21396	ATG	TAA	1329780	1329451	330	110	alternative start codon (downstream)						1329334	1329780	CDS
SMb_TSS2964	1345891	1345988	+	NC_003078	51	GGGA	-3.65617	1345934	1345937	5	SMb21416	GTG	TGA	1346715	1345942	774	258	alternative start codon (upstream)						1345948	1346715	CDS
SMb_TSS3036	1381205	1381306	+	NC_003078	16	GGGAGGU	-11.3298	1381209	1381215	6	SMb21452	ATG	TAG	1381556	1381221	336	112	alternative start codon (downstream)						1381032	1381556	CDS	1381021	1381025	-5.98287	AGGAG	-
SMb_TSS3092	1408264	1408364	+	NC_003078	99	GGGA	-3.65617	1408353	1408356	7	SMb21487	ATG	TGA	1409451	1408363	1089	363	alternative start codon (downstream)						1408291	1409451	CDS
SMb_TSS2699	1249360	1249457	-	NC_003078	28	GGGU	-4.24662	1249436	1249439	7	SMb21676	ATG	TAG	1249226	1249429	204	68	alternative start codon (downstream)						1249226	1249519	CDS
SMb_TSS2922	1331401	1331499	-	NC_003078	18	GGAGG	-6.85602	1331487	1331491	6	SMb21683	ATG	TAG	1331308	1331481	174	58	alternative start codon (downstream)						1331308	1331499	CDS
SMc_TSS01724	683803	683900	+	NC_003047	80	AGGU	-3.59838	683874	683877	6	SMc_ORF_1	ATG	TGA	684101	683883	219	73	new ORF overlaps downstream located old ORF	hypothetical protein SM11_chr0250 [Sinorhizobium meliloti SM11]	707241	AEH77533.1	5e-34	145	683883	684101	CDS
SMc_TSS03698	1333617	1333716	-	NC_003047	16	GGGAGG	-8.9792	1333709	1333714	9	SMc_ORF_10	ATG	TGA	1333425	1333700	276	92	new ORF	hypothetical protein Sinme_1024 [Sinorhizobium meliloti AK83]	693982	YP_004548390.1	1e-28	127	1333425	1333700	CDS
SMc_TSS04390	1518791	1518890	+	NC_003047	42	GGAG	-3.60793	1518824	1518827	6	SMc_ORF_11	ATG	TGA	1518934	1518833	102	34	new ORF	hypothetical protein Sinme_1203 [Sinorhizobium meliloti AK83]	693982	YP_004548568.1	2e-10	67	1518833	1518934	CDS
SmelC399	1675134	1675222	+	NC_003047	14	GAGGU	-6.55851	1675139	1675143	5	SMc_ORF_12	ATG	TAA	1675543	1675148	396	132	new ORF	hypothetical protein SinmeB_1182 [Sinorhizobium meliloti BL225C]	698936	AEG04108.1	1e-67	256	1675148	1675543	CDS
SMc_TSS05050	1677746	1677844	+	NC_003047	14	GGAG	-3.60793	1677751	1677754	6	SMc_ORF_13	ATG	TGA	1677948	1677760	189	63	new ORF	hypothetical protein SinmeB_1185 [Sinorhizobium meliloti BL225C]	698936	AEG04111.1	9e-29	127	1677760	1677948	CDS
SMc_TSS05182	1719001	1719104	-	NC_003047	16	AGGAG	-5.98287	1719095	1719099	7	SMc_ORF_14	ATG	TGA	1718957	1719088	132	44	new ORF	hypothetical protein Sinme_1479 [Sinorhizobium meliloti AK83]	693982	YP_004548834.1	1e-15	84.3	1718957	1719088	CDS
SMc_TSS05256	1734637	1734734	+	NC_003047	30	GGGU	-3.64662	1734657	1734660	7	SMc_ORF_15	ATG	TGA	1735119	1734667	453	151	new ORF	hypothetical protein SinmeB_1271 [Sinorhizobium meliloti BL225C]	698936	AEG04194.1	1e-80	300	1734667	1735119	CDS
SMc_TSS05303	1749018	1749117	+	NC_003047	45	GGAG	-3.60793	1749053	1749056	7	SMc_ORF_16	ATG	TAG	1749227	1749063	165	55	new ORF	hypothetical protein Sinme_1510 [Sinorhizobium meliloti AK83]	693982	YP_004548865.1	1e-23	110	1749063	1749227	CDS
SMc_TSS05365	1769008	1769106	+	NC_003047	43	GGAGG	-6.85602	1769039	1769043	8	SMc_ORF_17	GTG	TGA	1769290	1769051	240	80	new ORF	hypothetical protein [Sinorhizobium meliloti AK83]	693982	YP_004548888.1	8e-38	157	1769051	1769290	CDS
SMc_TSS05583	1850647	1850745	+	NC_003047	0	GGGGG	-6.58185	1850642	1850646	1	SMc_ORF_18	ATG	TAG	1850829	1850647	183	61	leaderless new ORF	hypothetical protein SM11_chr1696 [Sinorhizobium meliloti SM11]	707241	AEH78965.1	7e-26	117	1850647	1850829	CDS
SMc_TSS05808	1923595	1923694	+	NC_003047	48	GGAG	-3.60793	1923629	1923632	11	SMc_ORF_19	ATG	TAG	1923885	1923643	243	81	new ORF	hypothetical protein [Sinorhizobium meliloti AK83]	693982	YP_004549035.1	9e-35	147	1923643	1923885	CDS
SMc_TSS01732	685400	685499	-	NC_003047	12	GGAGG	-6.85602	685492	685496	5	SMc_ORF_2	ATG	TGA	685299	685487	189	63	new ORF	hypothetical protein Sinme_0310 [Sinorhizobium meliloti AK83]	693982	YP_004547690.1	5e-28	125	685299	685487	CDS
SMc_TSS06622	2226803	2226899	-	NC_003047	18	AGGAGG	-9.13096	2226888	2226893	7	SMc_ORF_20	ATG	TAA	2226780	2226881	102	34	new ORF	hypothetical protein Sinme_2039 [Sinorhizobium meliloti AK83]	693982	YP_004549376.1	2e-10	66.6	2226780	2226881	CDS
SMc_TSS06873	2320778	2320875	-	NC_003047	55	GGUAg	-7.35851	2320829	2320833	9	SMc_ORF_21	ATG	TAG	2320563	2320820	258	86	new ORF	hypothetical protein Sinme_2136 [Sinorhizobium meliloti AK83]	693982	YP_004549470.1	2e-43	176	2320563	2320820	CDS
SMc_TSS07908	2695545	2695642	-	NC_003047	33	GGAG	-3.60793	2695617	2695620	8	SMc_ORF_22	ATG	TGA	2695460	2695609	150	50	new ORF	hypothetical protein Sinme_2554 [Sinorhizobium meliloti AK83]	693982	YP_004549882.1	1e-19	97.8	2695460	2695609	CDS
SMc_TSS08367	2916857	2916955	-	NC_003047	26	AGGAG	-5.98287	2916937	2916941	8	SMc_ORF_23	ATG	TAG	2916669	2916929	261	87	new ORF	hypothetical protein [Sinorhizobium meliloti AK83]	693982	YP_004550088.1	5e-31	135	2916669	2916929	CDS
SMc_TSS08513	2971032	2971129	-	NC_003047	27	GGGU	-3.64662	2971109	2971112	7	SMc_ORF_24	ATG	TAA	2970869	2971102	234	78	new ORF	hypothetical protein Sinme_2814 [Sinorhizobium meliloti AK83]	693982	YP_004550135.1	5e-37	155	2970869	2971102	CDS
SMc_TSS01737	688580	688677	+	NC_003047	75	GGGAG	-5.7311	688641	688645	10	SMc_ORF_3	ATG	TAG	688750	688655	96	32	new ORF	hypothetical protein Sinme_0314 [Sinorhizobium meliloti AK83]	693982	YP_004547694.1	3e-08	59.3	688655	688750	CDS
SMc_TSS01763	701501	701601	-	NC_003047	15	GGGA	-3.65617	701595	701598	9	SMc_ORF_4	ATG	TGA	701473	701586	114	38	new ORF	hypothetical protein Sinme_0328 [Sinorhizobium meliloti AK83]	693982	YP_004547708.1	2e-11	70.5	701473	701586	CDS
SMc_TSS02145	825664	825762	-	NC_003047	17	AGGAG	-5.98287	825752	825756	7	SMc_ORF_5	ATG	TAG	825563	825745	183	61	new ORF	hypothetical protein Sinme_0458 [Sinorhizobium meliloti AK83]	693982	YP_004547835.1	2e-25	116	825563	825745	CDS
SMc_TSS02150	828631	828731	-	NC_003047	74	GGAGG	-6.85602	828665	828669	8	SMc_ORF_6	ATG	TGA	828508	828657	150	50	new ORF overlaps downstream located old ORF	hypothetical protein [Sinorhizobium meliloti AK83]	693982	YP_004547838.1	2e-20	99.8	828508	828657	CDS
SMc_TSS02919	1104273	1104372	-	NC_003047	32	AGGAG	-5.98287	1104347	1104351	7	SMc_ORF_7	ATG	TGA	1104200	1104340	141	47	new ORF	hypothetical protein Sinme_0724 [Sinorhizobium meliloti AK83]	693982	YP_004548097.1	3e-18	92.8	1104200	1104340	CDS
SMc_TSS03131	1157900	1157997	+	NC_003047	28	AGGA	-3.90793	1157914	1157917	11	SMc_ORF_8	ATG	TAA	1158092	1157928	165	55	new ORF	hypothetical protein [Sinorhizobium meliloti AK83]	693982	YP_004548224.1	9e-24	110	1157928	1158092	CDS
SMc_TSS03265	1198613	1198709	-	NC_003047	63	GGGA	-3.65617	1198652	1198655	6	SMc_ORF_9	ATG	TGA	1198476	1198646	171	57	new ORF	hypothetical protein SinmeB_0721 [Sinorhizobium meliloti BL225C]	698936	AEG03655.1	2e-21	103	1198476	1198646	CDS
SMc_TSS02584	991918	992015	+	NC_003047	18	UUgc	-3.69838	991924	991927	9	SMc00009	ATG	TAA	992922	991936	987	329	alternative start codon (upstream)						992038	992922	CDS
SMc_TSS02891	1096163	1096261	+	NC_003047	0					0	SMc00061	ATG	TAA	1096498	1096163	336	112	leaderless_alternative start codon (downstream)						1096148	1096498	CDS
SMc_TSS02829	1071344	1071439	-	NC_003047	45	AGGAG	-5.98287	1071401	1071405	7	SMc00108	ATG	TAA	1070891	1071394	504	168	alternative start codon (downstream)						1070891	1071424	CDS
SMc_TSS02832	1071981	1072078	-	NC_003047	81	GAGa	-4.80793	1072008	1072011	11	SMc00109	ATG	TGA	1071584	1071997	414	138	alternative start codon (downstream)						1071584	1072051	CDS
SMc_TSS02894	1097731	1097828	-	NC_003047	55	AGGA	-3.80793	1097780	1097783	7	SMc00120	GTG	TAG	1096742	1097773	1032	344	alternative start codon (downstream)						1096742	1097797	CDS
SMc_TSS02908	1103037	1103134	-	NC_003047	8	GGGA	-3.65617	1103128	1103131	2	SMc00122	ATG	TGA	1100913	1103126	2214	738	alternative start codon (downstream)						1100913	1103147	CDS
SMc_TSS06114	2024221	2024318	-	NC_003047	20	GGAG	-3.60793	2024307	2024310	9	SMc00145	ATG	TGA	2023924	2024298	375	125	alternative start codon (downstream)						2023924	2024430	CDS
SMc_TSS06069	2010895	2010992	+	NC_003047	19	GGGA	-3.65617	2010903	2010906	8	SMc00157	GTG	TGA	2011852	2010914	939	313	alternative start codon (upstream)						2010950	2011852	CDS
SMc_TSS05989	1985231	1985331	-	NC_003047	45	GGAG	-3.60793	1985295	1985298	9	SMc00178	ATG	TGA	1984993	1985286	294	98	alternative start codon (downstream)						1984993	1985583	CDS
SmelC464	1977695	1977761	-	NC_003047	0					0	SMc00186	ATG	TAG	1975896	1977761	1866	622	leaderless_alternative start codon (downstream)						1975896	1977818	CDS
SMc_TSS05598	1856521	1856619	+	NC_003047	33	AGGU	-3.59838	1856544	1856547	7	SMc00286	ATG	TAA	1857591	1856554	1038	346	alternative start codon (downstream)						1856500	1857591	CDS
SMc_TSS05644	1867919	1868015	-	NC_003047	94	GGUCa	-6.75851	1867930	1867934	9	SMc00295	ATG	TAG	1867616	1867921	306	102	alternative start codon (downstream)						1867616	1868050	CDS
SMc_TSS00625	296397	296496	-	NC_003047	25	AGGA	-3.90793	296482	296485	11	SMc00339	ATG	TGA	294516	296471	1956	652	alternative start codon (downstream)						294516	296513	CDS
SMc_TSS00640	303488	303585	-	NC_003047	17	GGAG	-3.60793	303574	303577	6	SMc00348	ATG	TAA	303335	303568	234	78	alternative start codon (downstream)						303335	303610	CDS
SMc_TSS00744	337793	337892	+	NC_003047	0					0	SMc00384	ATG	TGA	338245	337793	453	151	leaderless_alternative start codon (downstream)						337736	338245	CDS
SMc_TSS05878	1956424	1956523	-	NC_003047	15	AGGAG	-5.98287	1956516	1956520	8	SMc00469	TTG	TAA	1956089	1956508	420	140	alternative start codon (downstream)						1956089	1956529	CDS
SMc_TSS05754	1905440	1905539	+	NC_003047	26	AGGA	-4.00793	1905458	1905461	5	SMc00507	ATG	TGA	1905771	1905466	306	102	alternative start codon (downstream)						1905433	1905771	CDS
SMc_TSS05739	1899446	1899542	-	NC_003047	21	GGAG	-3.60793	1899528	1899531	7	SMc00514	GTG	TAG	1899027	1899521	495	165	alternative start codon (downstream)						1899027	1899554	CDS
SMc_TSS08447	2941866	2941962	-	NC_003047	26	GGGUC	-5.18433	2941945	2941949	9	SMc00637	ATG	TGA	2940506	2941936	1431	477	alternative start codon (upstream)						2940506	2941858	CDS	2941867	2941864	-3.60793	GGAG	SMc_TSS08447-48
SMc_TSS08359	2915480	2915576	-	NC_003047	53	AGGAGG	-9.23096	2915529	2915534	6	SMc00662	ATG	TGA	2915290	2915523	234	78	alternative start codon (downstream)						2915290	2915619	CDS
SMc_TSS08317	2893219	2893318	-	NC_003047	28	GAGGU	-5.9585	2893298	2893302	8	SMc00683	GTG	TGA	2892160	2893290	1131	377	alternative start codon (upstream)						2892160	2893242	CDS	2893251	2893248	-3.90793	AGGA	SMc_TSS08317-19
SMc_TSS02148	828439	828536	-	NC_003047	19	GGGAG	-5.7311	828519	828523	2	SMc00808	GTG	TAG	827099	828517	1419	473	alternative start codon (downstream)						827099	828541	CDS
SMc_TSS02236	849028	849125	-	NC_003047	18	GGAG	-3.60793	849116	849119	9	SMc00827	TTG	TAG	847602	849107	1506	502	alternative start codon (downstream)						847602	849146	CDS
SMc_TSS02353	899178	899274	-	NC_003047	0					0	SMc00929	ATG	TAA	898303	899274	972	324	leaderless_alternative start codon (downstream)						898303	899283	CDS
SMc_TSS02315	881764	881861	+	NC_003047	67	GGAGGU	-9.8066	881821	881826	5	SMc00930	ATG	TAA	882715	881831	885	295	alternative start codon (downstream)						881816	882715	CDS	881806	881809	-3.90793	AGGA	SMc_TSS02315
SMc_TSS02493	948892	948991	+	NC_003047	22	AGGGG	-5.40869	948909	948913	1	SMc00986	ATG	TAG	951268	948914	2355	785	alternative start codon (upstream)						948959	951268	CDS
SMc_TSS01057	455549	455649	+	NC_003047	0	GGGA	-3.65617	455540	455543	6	SMc01101	ATG	TAG	456073	455549	525	175	leaderless_alternative start codon (downstream)						455537	456073	CDS
SMc_TSS00854	396020	396117	-	NC_003047	89	GGAG	-3.60793	396035	396038	7	SMc01155	ATG	TGA	395252	396028	777	259	alternative start codon (downstream)						395252	396064	CDS
SMc_TSS00867	399313	399412	+	NC_003047	98	GGGa	-4.03376	399397	399400	11	SMc01167	ATG	TAG	400853	399411	1443	481	alternative start codon (downstream)						399330	400853	CDS
SMc_TSS05219	1727875	1727971	-	NC_003047	19	GAGGU	-5.9585	1727958	1727962	6	SMc01202	TTG	TGA	1727335	1727952	618	206	alternative start codon (upstream)						1727335	1727919	CDS
SMc_TSS05129	1699957	1700054	-	NC_003047	14	GGGGG	-6.08185	1700046	1700050	6	SMc01225	ATG	TGA	1699144	1700040	897	299	alternative start codon (downstream)						1699144	1700052	CDS
SMc_TSS06698	2264379	2264475	-	NC_003047	0	AGGU	-3.59838	2264477	2264480	2	SMc01414	ATG	TGA	2263348	2264475	1128	376	leaderless_alternative start codon (downstream)						2263348	2264580	CDS
SMc_TSS07667	2610149	2610246	-	NC_003047	27	GAGGU	-6.55851	2610224	2610228	5	SMc01524	ATG	TGA	2609119	2610219	1101	367	alternative start codon (upstream)						2609119	2610174	CDS
SMc_TSS01138	492013	492110	+	NC_003047	19	AGGGG	-5.30869	492024	492028	4	SMc01712	ATG	TGA	493177	492032	1146	382	alternative start codon (downstream)						491966	493177	CDS
SMc_TSS01079	472937	473036	-	NC_003047	0					0	SMc01730	ATG	TAG	472329	473036	708	236	leaderless_alternative start codon (downstream)						472329	473105	CDS
SMc_TSS01073	470993	471090	-	NC_003047	26	AGGA	-3.90793	471071	471074	7	SMc01732	ATG	TGA	470207	471064	858	286	alternative start codon (downstream)						470207	471097	CDS
SMc_TSS07762	2646984	2647081	+	NC_003047	32	GGUG	-4.24662	2647004	2647007	9	SMc01823	ATG	TAG	2647930	2647016	915	305	alternative start codon (upstream)						2647139	2647930	CDS
SMc_TSS07790	2658655	2658754	-	NC_003047	16	AGGAGG	-9.23096	2658745	2658750	7	SMc01833	ATG	TGA	2658382	2658738	357	119	alternative start codon (upstream)						2658382	2658678	CDS
SMc_TSS04963	1655168	1655266	+	NC_003047	40	AGGA	-3.90793	1655196	1655199	9	SMc02062	TTG	TAG	1655861	1655208	654	218	alternative start codon (upstream)						1655247	1655861	CDS
SMc_TSS04819	1621636	1621731	-	NC_003047	10	GAGG	-3.60793	1621726	1621729	5	SMc02088	TTG	TGA	1621299	1621721	423	141	alternative start codon (upstream)						1621299	1621583	CDS
SMc_TSS04754	1611215	1611314	+	NC_003047	25	AGGU	-4.19838	1611228	1611231	9	SMc02097	TTG	TGA	1611998	1611240	759	253	alternative start codon (upstream)						1611255	1611998	CDS
SMc_TSS04691	1598349	1598446	+	NC_003047	49	GGAG	-3.60793	1598387	1598390	8	SMc02112	TTG	TGA	1598601	1598398	204	68	alternative start codon (downstream)						1598356	1598601	CDS
SMc_TSS01212	536138	536237	+	NC_003047	16	GGAGG	-6.85602	536142	536146	8	SMc02160	GTG	TGA	537329	536154	1176	392	alternative start codon (downstream)						536019	537329	CDS	536013	536016	-4.19838	GUGa	-
SMc_TSS01524	621072	621174	-	NC_003047	74	AGGA	-3.90793	621109	621112	9	SMc02255	GTG	TGA	619688	621100	1413	471	alternative start codon (downstream)						619688	621169	CDS
SMc_TSS01574	648247	648347	+	NC_003047	78	GAGG	-3.60793	648317	648320	5	SMc02274	ATG	TGA	649677	648325	1353	451	alternative start codon (upstream)						648454	649677	CDS
SMc_TSS01713	682265	682360	+	NC_003047	11	GAGG	-4.10793	682272	682275	1	SMc02310	ATG	TAG	682539	682276	264	88	alternative start codon (upstream)						682321	682539	CDS
SMc_TSS01731	685298	685394	-	NC_003047	92	GGGU	-3.64662	685308	685311	6	SMc02313	ATG	TGA	684838	685302	465	155	alternative start codon (upstream)						684838	685194	CDS
SMc_TSS09397	3321294	3321391	-	NC_003047	36	AGGAG	-5.98287	3321365	3321369	10	SMc02476	GTG	TGA	3321113	3321355	243	81	alternative start codon (downstream)						3321113	3321391	CDS
SMc_TSS09395	3321105	3321201	-	NC_003047	63	GGAG	-3.60793	3321148	3321151	10	SMc02477	ATG	TGA	3320839	3321138	300	100	alternative start codon (upstream)						3320839	3321105	CDS
SmelC723	3268133	3268315	-	NC_003047	80	GGGAG	-5.7311	3268245	3268249	10	SMc02524	GTG	TGA	3267726	3268235	510	170	alternative start codon (upstream)						3267726	3268205	CDS
SMc_TSS03307	1207688	1207790	+	NC_003047	0					0	SMc02553	ATG	TGA	1208458	1207688	771	257	leaderless_alternative start codon (downstream)						1207628	1208458	CDS
SMc_TSS03284	1205350	1205450	-	NC_003047	21	AGGA	-3.80793	1205438	1205441	9	SMc02558	ATG	TGA	1204581	1205429	849	283	alternative start codon (upstream)						1204581	1205423	CDS
SMc_TSS00177	88113	88211	+	NC_003047	0	AGGU	-3.59838	88102	88105	8	SMc02590	ATG	TGA	89423	88113	1311	437	leaderless alternative start codon (upstream)						88119	89423	CDS
SMc_TSS00209	103574	103672	+	NC_003047	25	GAGGg	-8.05602	103585	103589	10	SMc02610	ATG	TGA	104504	103599	906	302	alternative start codon (downstream)						103542	104504	CDS
SMc_TSS07407	2530169	2530266	+	NC_003047	75	UAua	-4.24662	2530232	2530235	9	SMc02682	ATG	TAG	2532076	2530244	1833	611	alternative start codon (upstream)						2530958	2532076	CDS
SMc_TSS07231	2480311	2480411	+	NC_003047	51	GGAG	-3.60793	2480353	2480356	6	SMc02813	TTG	TAA	2481246	2480362	885	295	alternative start codon (upstream)						2480428	2481246	CDS
SmelCR010	207183	207270	+	NC_003047	52	GGGA	-3.65617	207227	207230	5	SMc02856	TTG	TGA	209547	207235	2313	771	alternative start codon (upstream)						207244	209547	CDS
SMc_TSS00446	224429	224525	-	NC_003047	43	GAGG	-3.60793	224492	224495	10	SMc02868	TTG	TGA	223064	224482	1419	473	alternative start codon (upstream)						223064	224287	CDS
SMc_TSS09183	3246597	3246695	+	NC_003047	79	AGGA	-4.20793	3246672	3246675	1	SMc03097	ATG	TGA	3248589	3246676	1914	638	alternative start codon (upstream)						3246733	3248589	CDS
SMc_TSS08998	3162967	3163064	-	NC_003047	0					0	SMc03199	ATG	TAA	3162669	3163064	396	132	leaderless_alternative start codon (downstream)						3162669	3163196	CDS
SmelC756	3445818	3445960	+	NC_003047	67	GGUG	-4.19838	3445873	3445876	9	SMc03781	TTG	TAG	3446451	3445885	567	189	alternative start codon (upstream)						3445906	3446451	CDS
SMc_TSS09976	3468180	3468277	+	NC_003047	0					0	SMc03803	ATG	TGA	3468380	3468180	201	67	leaderless alternative start codon (upstream)						3468192	3468380	CDS
SMc_TSS09983	3473144	3473243	+	NC_003047	0	AGGU	-3.59838	3473133	3473136	8	SMc03808	ATG	TAA	3475936	3473144	2793	931	leaderless alternative start codon (upstream)						3473291	3475936	CDS
SMc_TSS10067	3502450	3502548	-	NC_003047	47	AGGA	-3.80793	3502510	3502513	9	SMc03836	ATG	TGA	3501860	3502501	642	214	alternative start codon (downstream)						3501860	3502549	CDS
SmelC780	3536611	3536790	+	NC_003047	118	GGGA	-3.65617	3536714	3536717	12	SMc03872	ATG	TGA	3538240	3536729	1512	504	alternative start codon (upstream)						3536747	3538240	CDS
SMc_TSS08810	3079382	3079480	-	NC_003047	34	GGGAGG	-8.9792	3079454	3079459	8	SMc03929	TTG	TGA	3078322	3079446	1125	375	alternative start codon (downstream)						3078322	3079497	CDS
SMc_TSS08834	3087358	3087459	+	NC_003047	46	GGGA	-3.65617	3087394	3087397	7	SMc03937	ATG	TGA	3088624	3087404	1221	407	alternative start codon (downstream)						3087353	3088624	CDS
SMc_TSS08624	3005434	3005532	-	NC_003047	31	GGGA	-3.65617	3005506	3005509	5	SMc04010	ATG	TGA	3003684	3005501	1818	606	alternative start codon (upstream)						3003684	3005372	CDS
SMc_TSS08638	3011988	3012086	-	NC_003047	31	GGAG	-3.60793	3012066	3012069	11	SMc04015	GTG	TAG	3011105	3012055	951	317	alternative start codon (upstream)						3011105	3012028	CDS
SMc_TSS00228	113789	113890	+	NC_003047	36	GGGA	-3.65617	113816	113819	6	SMc04153	ATG	TAG	114958	113825	1134	378	alternative start codon (upstream)						113903	114958	CDS
SMc_TSS06482	2161135	2161231	-	NC_003047	22	AGGGG	-5.20869	2161219	2161223	10	SMc04171	ATG	TGA	2159596	2161209	1614	538	alternative start codon (downstream)						2159596	2161242	CDS
SMc_TSS10355	3615731	3615828	-	NC_003047	48	GGGAGG	-8.9792	3615782	3615787	2	SMc04407	ATG	TGA	3613831	3615780	1950	650	alternative start codon (upstream)						3613831	3615720	CDS
SMa_TSS0175	65329	65426	-	NC_003037	25	AGGA	-4.00793	65410	65413	9	VBISMa0080	ATG	TGA	65258	65401	144	48	alternative start codon (downstream)						65258	65494	CDS
SMc_TSS09151	3233959	3234057	+	NC_003047	27	AGGU	-4.19838	3233976	3233979	7	VBISMc4046	ATG	TGA	3234153	3233986	168	56	alternative start codon (downstream)						3233965	3234153	CDS

## Sheet: S4 operons
Table S4. Comparison of experimentally validated and predicted operons to transcription start site (TSS) data.
Operon id	Validation type	Strand	Number of genes in operon	Number of genes with TSS	Total number TSS	First gene has TSS? (0=no; 1=yes)	First gene has leaderless TSS (0=no; 1=yes)	Number of genes with leaderless TSS
Gene number	Gene id	Type	Gene Position		Strand	Replicon	Gene product	TSS category	TSS position		TSS strand	TSS id
OP_SMa0241	experimental	-	3	1	1	0	0	0
1	SMa0241	CDS	133771	134754	-	NC_003037	epimerase
2	SMa0237	CDS	132893	133774	-	NC_003037	dehydrogenase
3	SMa0235	CDS	131106	132884	-	NC_003037	dihydroxy-acid dehydratase	mTSS	132846	132942	-	SMa_TSS0371
OP_SMa0765	experimental	+	4	1	1	0	0	0
1	SMa0765	CDS	414187	415806	+	NC_003037	FixN2 cytochrome c oxidase subunit I
2	SMa0766	CDS	415818	416549	+	NC_003037	FixO2 cytochrome c oxidase subunit
3	SMa0767	CDS	416561	416713	+	NC_003037	FixQ2 nitrogen fixation protein
4	SMa0769	CDS	416717	417580	+	NC_003037	FixP2 Diheme c-type cytochrome	mTSS	416672	416769	+	SMa_TSS1117
OP_SMa0772	experimental	+	3	2	3	1	0	0
1	SMa0772	CDS	418345	418896	+	NC_003037	NodL Nod factor acetyltransferase	mTSS	418305	418402	+	SMa_TSS1121
2	SMa0773	CDS	419284	420714	+	NC_003037	NoeA host specific nodulation protein	mTSS	419144	419244	+	SMa_TSS1123
2	SMa0773	CDS	419284	420714	+	NC_003037	NoeA host specific nodulation protein	mTSS	419270	419367	+	SMa_TSS1124
3	SMa0774	CDS	420721	422382	+	NC_003037	NoeB host specific nodulation protein
OP_SMa0822	experimental	-	4	0	0	0	0	0
1	SMa0822	CDS	450461	451339	-	NC_003037	FixA electron transfer flavoprotein beta chain
2	SMa0819	CDS	449368	450429	-	NC_003037	FixB electron transfer flavoprotein alpha chain
3	SMa0817	CDS	448049	449356	-	NC_003037	FixC oxidoreductase
4	SMa0816	CDS	447740	448036	-	NC_003037	FixX ferredoxin-like protein
OP_SMa0825	experimental	+	4	1	1	0	0	0
1	SMa0825	CDS	453556	454449	+	NC_003037	NifH nitrogenase iron protein
2	SMa0827	CDS	454549	456051	+	NC_003037	NifD nitrogenase molybdenum-iron protein alpha chain
3	SMa0829	CDS	456142	457683	+	NC_003037	NifK nitrogenase molybdenum-iron protein beta chain
4	SMa0830	CDS	457737	459167	+	NC_003037	NifE nitrogenase molybdenum-cofactor synthesis protein	mTSS	457651	457748	+	SMa_TSS1209
OP_SMa0872	experimental	+	2	1	3	1	0	0
1	SMa0872	CDS	483424	483756	+	NC_003037	hypothetical protein ORF 110	mTSS	483272	483369	+	SMa_TSS1268
1	SMa0872	CDS	483424	483756	+	NC_003037	hypothetical protein ORF 110	mTSS	483396	483495	+	SMa_TSS1269
1	SMa0872	CDS	483424	483756	+	NC_003037	hypothetical protein ORF 110	mTSS	483404	483502	+	SMa_TSS1270
2	SMa0873	CDS	483756	485081	+	NC_003037	NifN Nitrogenase Fe-Mo cofactor biosynthesis protein
OP_SMa1087	experimental	+	3	2	4	1	1	1
1	SMa1087	CDS	594396	596597	+	NC_003037	Cation transport ATPase	mTSS	594293	594391	+	SMa_TSS1511
1	SMa1087	CDS	594396	596597	+	NC_003037	Cation transport ATPase	lmTSS	594396	594495	+	SMa_TSS1512
2	SMa1089	CDS	596594	596797	+	NC_003037	hypothetical protein	mTSS	596505	596601	+	SMa_TSS1518
2	SMa1089	CDS	596594	596797	+	NC_003037	hypothetical protein	mTSS	596566	596664	+	SMa_TSS1519
3	SMa1091	CDS	596794	597297	+	NC_003037	hypothetical protein
OP_SMa1211	experimental	-	4	2	2	1	0	0
1	SMa1211	CDS	665557	667131	-	NC_003037	FixG iron sulfur membrane protein	mTSS	667063	667162	-	SMa_TSS1763
2	SMa1210	CDS	665057	665560	-	NC_003037	FixH nitrogen fixation protein
3	SMa1209	CDS	662787	665060	-	NC_003037	FixI1 ATPase
4	SMa1208	CDS	662623	662790	-	NC_003037	FixS1 nitrogen fixation protein	mTSS	662717	662813	-	SMa_TSS1754
OP_SMa1220	experimental	-	4	2	3	1	0	0
1	SMa1220	CDS	669143	670762	-	NC_003037	FixN1 cytochrome c oxidase subunit 1	mTSS	670723	670819	-	SMa_TSS1775
2	SMa1216	CDS	668398	669129	-	NC_003037	FixO1 cytochrome C oxidase subunit
3	SMa1214	CDS	668233	668385	-	NC_003037	FixQ1 nitrogen fixation protein	mTSS	668436	668533	-	SMa_TSS1766
3	SMa1214	CDS	668233	668385	-	NC_003037	FixQ1 nitrogen fixation protein	mTSS	668425	668521	-	SMa_TSS1765
4	SMa1213	CDS	667360	668229	-	NC_003037	FixP1 di-heme c-type cytochrome
OP_SMa1229	experimental	-	2	2	3	1	0	1
1	SMa1229	CDS	673381	674898	-	NC_003037	FixL oxygen-regulated histidine kinase	mTSS	674868	674967	-	SMa_TSS1815
2	SMa1227	CDS	672774	673406	-	NC_003037	FixJ response regulator	mTSS	673456	673553	-	SMa_TSS1810
2	SMa1227	CDS	672774	673406	-	NC_003037	FixJ response regulator	lmTSS	673310	673406	-	SMa_TSS1809
OP_SMa2337	experimental	+	7	3	3	1	0	0
1	SMa2337	CDS	1304824	1306119	+	NC_003037	RhtX rhizobactin transporter	mTSS	1304774	1304871	+	SMa_TSS3204
2	SMa2400	CDS	1306236	1307591	+	NC_003037	RhbA rhizobactin biosynthesis protein
3	SMa2402	CDS	1307588	1309075	+	NC_003037	RhsB L-2,4-diaminobutyrate decarboxylase
4	SMa2404	CDS	1309062	1310819	+	NC_003037	RhbC rhizobactin biosynthesis protein	mTSS	1308906	1309004	+	SMa_TSS3210
5	SMa2406	CDS	1310812	1311402	+	NC_003037	RhbD rhizobactin biosynthesis protein
6	SMa2408	CDS	1311399	1312769	+	NC_003037	RhbE rhizobactin biosynthesis protein	mTSS	1311382	1311479	+	SMa_TSS3216
7	SMa2410	CDS	1312753	1314558	+	NC_003037	RhbF rhizobactin biosynthesis protein
OP_SMb20029	experimental	+	2	1	2	1	0	0
1	SMb20029	CDS	40950	41423	+	NC_003078	conserved hypothetical protein	mTSS	40926	41024	+	SMb_TSS0066
1	SMb20029	CDS	40950	41423	+	NC_003078	conserved hypothetical protein	mTSS	40929	41026	+	SMb_TSS0067
2	SMb20030	CDS	41423	42280	+	NC_003078	RNA polymerase sigma factor, ECF subfamily protein
OP_SMb20427	experimental	+	9	1	1	0	0	0
1	SMb20427	CDS	442445	443230	+	NC_003078	EhuA
2	SMb20428	CDS	443289	444140	+	NC_003078	Cystine-binding periplasmic protein precursor
3	SMb20429	CDS	444243	444902	+	NC_003078	EhuC
4	SMb20430	CDS	444905	445567	+	NC_003078	EhuD
5	SMb20431	CDS	445567	446352	+	NC_003078	EutA	mTSS	445469	445566	+	SMb_TSS0749
6	SMb20432	CDS	446349	447353	+	NC_003078	EutB
7	SMb20433	CDS	447350	448339	+	NC_003078	EutC
8	SMb20434	CDS	448384	449565	+	NC_003078	EutD
9	SMb20435	CDS	449585	450580	+	NC_003078	EutE
OP_SMb20579	experimental	-	5	2	2	0	0	0
1	SMb20579	CDS	1592405	1593211	-	NC_003078	Beta-ketoadipate enol-lactone hydrolase protein
2	SMb20578	CDS	1592001	1592408	-	NC_003078	Gamma carboxymuconolactone decarboxylase protein
3	SMb20577	CDS	1591223	1591984	-	NC_003078	Protocatechuate 3,4-dioxygenase beta chain protein	mTSS	1592004	1592100	-	SMb_TSS3464
4	SMb20576	CDS	1590598	1591212	-	NC_003078	Protocatechuate 3,4-dioxygenase alpha chain protein
5	SMb20575	CDS	1589460	1590515	-	NC_003078	3-carboxy-cis,cis-muconate cycloisomerase protein	mTSS	1590548	1590645	-	SMb_TSS3461
OP_SMb20587	experimental	+	3	0	0	0	0	0
1	SMb20587	CDS	1602338	1603198	+	NC_003078	Beta-ketoadipate succinyl-CoA transferase
2	SMb20588	CDS	1603212	1603997	+	NC_003078	Beta-ketoadipate succinyl-CoA transferase
3	SMb20589	CDS	1603997	1605199	+	NC_003078	acetyl-CoA C-acyltransferase
OP_SMb20612	experimental	+	2	0	0	0	0	0
1	SMb20612	CDS	1628134	1629999	+	NC_003078	C4-dicarboxylate transport sensor protein
2	SMb20613	CDS	1630003	1631385	+	NC_003078	C4-dicarboxylate transport transcriptional regulatory protein
OP_SMb20623	experimental	+	2	1	1	1	0	0
1	SMb20623	CDS	1643217	1644488	+	NC_003078	S-methyl-5-thioribose kinase	mTSS	1643090	1643189	+	SMb_TSS3552
2	SMb20624	CDS	1644485	1645579	+	NC_003078	probable translation initiation factor subunit
OP_SMb20652	experimental	-	4	3	5	1	0	0
1	SMb20652	CDS	1453451	1455388	-	NC_003078	putative asparagine synthetase protein	mTSS	1455316	1455413	-	SMb_TSS3227
2	SMb20651	CDS	1453158	1453424	-	NC_003078	putative acyl carrier protein	mTSS	1453393	1453490	-	SMb_TSS3225
2	SMb20651	CDS	1453158	1453424	-	NC_003078	putative acyl carrier protein	mTSS	1453349	1453446	-	SMb_TSS3223
3	SMb20650	CDS	1451583	1453130	-	NC_003078	long-chain-fatty-acid-CoA ligase
4	SMb20649	CDS	1450582	1451586	-	NC_003078	NAD+ synthase	mTSS	1451626	1451722	-	SMb_TSS3219
4	SMb20649	CDS	1450582	1451586	-	NC_003078	NAD+ synthase	mTSS	1451520	1451616	-	SMb_TSS3218
OP_SMb20708	experimental	-	2	1	1	1	0	0
1	SMb20708	CDS	1510373	1510924	-	NC_003078	putative methylated-DNA--protein-cysteine methyltransferase	mTSS	1510895	1510993	-	SMb_TSS3328
2	SMb20707	CDS	1509109	1510371	-	NC_003078	putative adenylate cyclase protein
OP_SMb20722	experimental	-	2	1	1	1	0	0
1	SMb20722	CDS	1527168	1527845	-	NC_003078	putative two-component response regulator protein	mTSS	1527763	1527859	-	SMb_TSS3365
2	SMb20721	CDS	1525774	1527171	-	NC_003078	putative two-component sensor histidine kinase protein
OP_SMb20755	experimental	+	3	1	1	0	0	0
1	SMb20755	CDS	1545196	1546728	+	NC_003078	putative propionyl-CoA carboxylase beta chain protein
2	SMb20756	CDS	1546741	1548753	+	NC_003078	putative propionyl-CoA carboxylase alpha chain protein	mTSS	1546641	1546739	+	SMb_TSS3415
3	SMb20657	CDS	1458229	1458885	+	NC_003078	hypothetical protein
OP_SMb20803	experimental	+	3	1	2	1	0	0
1	SMb20803	CDS	588360	589190	+	NC_003078	probable 3-deoxy-manno-octulosonate cytidylyltransferase (CMP KDO transferase) protein	mTSS	588280	588379	+	SMb_TSS1103
1	SMb20803	CDS	588360	589190	+	NC_003078	probable 3-deoxy-manno-octulosonate cytidylyltransferase (CMP KDO transferase) protein	mTSS	588345	588442	+	SMb_TSS1104
2	SMb20804	CDS	589233	589964	+	NC_003078	putative membrane-anchored protein
3	SMb20805	CDS	590027	590932	+	NC_003078	putative glycosyltransferase protein
OP_SMb20895	experimental	-	6	4	4	1	0	0
1	SMb20895	CDS	1303027	1304094	-	NC_003078	ABC transporter, periplasmic solute-binding protein	mTSS	1304143	1304243	-	SMb_TSS2824
2	SMb20894	CDS	1301299	1302819	-	NC_003078	ABC transporter, ATP-binding protein	mTSS	1302816	1302912	-	SMb_TSS2822
3	SMb20893	CDS	1300085	1301299	-	NC_003078	ABC transporter, permease	mTSS	1301287	1301383	-	SMb_TSS2820
4	SMb20892	CDS	1298943	1299938	-	NC_003078	conserved hypothetical protein	mTSS	1299953	1300049	-	SMb_TSS2819
5	SMb20891	CDS	1297433	1298866	-	NC_003078	2-oxoglutarate semialdehyde dehydrogenase
6	SMb20890	CDS	1295635	1297374	-	NC_003078	dihydroxy-acid dehydratase
OP_SMb20946	experimental	-	3	1	4	1	0	0
1	SMb20946	CDS	1172859	1173539	-	NC_003078	exopolysaccharide production protein	mTSS	1173507	1173606	-	SMb_TSS2529
1	SMb20946	CDS	1172859	1173539	-	NC_003078	exopolysaccharide production protein	mTSS	1173499	1173595	-	SMb_TSS2528
1	SMb20946	CDS	1172859	1173539	-	NC_003078	exopolysaccharide production protein	mTSS	1173486	1173583	-	SMb_TSS2527
1	SMb20946	CDS	1172859	1173539	-	NC_003078	exopolysaccharide production protein	mTSS	1173461	1173557	-	SMb_TSS2526
2	SMb20945	CDS	1171541	1172806	-	NC_003078	putative polysaccharide export protein ExoF1
3	SMb20944	CDS	1170226	1171533	-	NC_003078	putative polysaccharide polymerase, similar to Wzy protein
OP_SMb20954	experimental	+	8	2	4	1	0	0
1	SMb20954	CDS	1181232	1182350	+	NC_003078	succinyltransferase protein	mTSS	1181162	1181263	+	SMb_TSS2557
2	SMb20955	CDS	1182356	1183165	+	NC_003078	licheninase
3	SMb20956	CDS	1183261	1184472	+	NC_003078	putative glucosyltransferase protein
4	SMb20957	CDS	1184469	1185461	+	NC_003078	exopolysaccharide biosynthesis protein ExoA
5	SMb20958	CDS	1185461	1186390	+	NC_003078	probable exopolysaccharide biosynthesis protein ExoM
6	SMb20959	CDS	1186387	1187433	+	NC_003078	probable exopolysaccharide biosynthesis protein exoU
7	SMb20960	CDS	1187438	1188343	+	NC_003078	UDPglucose pyrophosphorylase protein
8	SMb20961	CDS	1188398	1190758	+	NC_003078	protein-tyrosine kinase	mTSS	1188292	1188389	+	SMb_TSS2572
8	SMb20961	CDS	1188398	1190758	+	NC_003078	protein-tyrosine kinase	mTSS	1188351	1188448	+	SMb_TSS2573
8	SMb20961	CDS	1188398	1190758	+	NC_003078	protein-tyrosine kinase	mTSS	1188371	1188468	+	SMb_TSS2574
OP_SMb21010	experimental	+	3	1	1	1	0	0
1	SMb21010	CDS	1244108	1244884	+	NC_003078	D-beta-hydroxybutyrate dehydrogenase protein	mTSS	1244061	1244160	+	SMb_TSS2685
2	SMb21011	CDS	1244928	1246415	+	NC_003078	xanthine dehydrogenase
3	SMb20846	CDS	1246623	1248959	+	NC_003078	probable xanthine dehydrogenase protein
OP_SMb21102	experimental	-	2	1	3	1	0	0
1	SMb21102	CDS	744023	744805	-	NC_003078	putative transcriptional regulator protein	mTSS	744799	744895	-	SMb_TSS1553
1	SMb21102	CDS	744023	744805	-	NC_003078	putative transcriptional regulator protein	mTSS	744731	744830	-	SMb_TSS1552
1	SMb21102	CDS	744023	744805	-	NC_003078	putative transcriptional regulator protein	mTSS	744724	744820	-	SMb_TSS1551
2	SMb21101	CDS	743136	743972	-	NC_003078	conserved hypothetical membrane-anchored protein
OP_SMb21156	experimental	-	2	0	0	0	0	0
1	SMb21156	CDS	900619	901185	-	NC_003078	HYPOTHETICAL PROTEIN
2	SMb21155	CDS	899124	900617	-	NC_003078	conserved hypothetical protein
OP_SMb21177	experimental	-	4	2	2	1	0	0
1	SMb21177	CDS	923271	924110	-	NC_003078	phosphate uptake ABC transporter ATP-binding protein	mTSS	924052	924150	-	SMb_TSS1948
2	SMb21176	CDS	922274	923179	-	NC_003078	phosphate uptake ABC transporter periplasmic solute-binding protein precursor	mTSS	923118	923215	-	SMb_TSS1943
3	SMb21175	CDS	921140	922102	-	NC_003078	phosphate uptake ABC transporter permease protein
4	SMb21174	CDS	919613	921130	-	NC_003078	phosphate uptake ABC transporter permease protein
OP_SMb21292	experimental	+	2	1	1	1	0	0
1	SMb21292	CDS	868157	869395	+	NC_003078	conserved hypothetical membrane protein, paralogue of Y20848	mTSS	868136	868233	+	SMb_TSS1818
2	SMb21293	CDS	869392	870735	+	NC_003078	putative guanine deaminase protein
OP_SMb21299	experimental	+	6	3	5	1	0	0
1	SMb21299	CDS	880615	881406	+	NC_003078	putative transcriptional regulator, deoR family protein	mTSS	880573	880671	+	SMb_TSS1838
1	SMb21299	CDS	880615	881406	+	NC_003078	putative transcriptional regulator, deoR family protein	mTSS	880599	880696	+	SMb_TSS1839
2	SMb21300	CDS	881501	882505	+	NC_003078	putative deoxyribose-phosphate aldolase protein
3	SMb21301	CDS	882510	884894	+	NC_003078	aldehyde dehydrogenase (NAD+)
4	SMb21302	CDS	885019	885474	+	NC_003078	putative fucose operon fucU protein	mTSS	884884	884981	+	SMb_TSS1846
4	SMb21302	CDS	885019	885474	+	NC_003078	putative fucose operon fucU protein	mTSS	884993	885092	+	SMb_TSS1847
5	SMb21303	CDS	885495	885923	+	NC_003078	hypothetical membrane-anchored protein
6	SMb21304	CDS	885957	886751	+	NC_003078	putative NG,NG-dimethylarginine dimethylaminohydrolase (dimethylargininase) protein	mTSS	885931	886027	+	SMb_TSS1849
OP_SMb21314	experimental	-	8	2	6	1	0	0
1	SMb21314	CDS	979583	980242	-	NC_003078	putative Ca2+-binding protein WgeA (formerly ExpE1)	mTSS	980244	980340	-	SMb_TSS2075
1	SMb21314	CDS	979583	980242	-	NC_003078	putative Ca2+-binding protein WgeA (formerly ExpE1)	mTSS	980235	980333	-	SMb_TSS2074
1	SMb21314	CDS	979583	980242	-	NC_003078	putative Ca2+-binding protein WgeA (formerly ExpE1)	mTSS	980203	980299	-	SMb_TSS2073
1	SMb21314	CDS	979583	980242	-	NC_003078	putative Ca2+-binding protein WgeA (formerly ExpE1)	mTSS	980171	980267	-	SMb_TSS2072
1	SMb21314	CDS	979583	980242	-	NC_003078	putative Ca2+-binding protein WgeA (formerly ExpE1)	mTSS	980162	980258	-	SMb_TSS2071
2	SMb21313	CDS	977203	979452	-	NC_003078	putative bifunctional glycosyltransferase, forming alpha-glycosyl and beta-glycosyl linkages protein WgeB (formerly ExpE2)
3	SMb21312	CDS	976361	977206	-	NC_003078	putative methyltransferase protein WgeC (formerly ExpE3)
4	SMb21311	CDS	975102	976364	-	NC_003078	putative glycosyltransferase, forming alpha- glycosyl linkages protein WgeD (formerly ExpE4)	mTSS	976357	976453	-	SMb_TSS2065
5	SMb21310	CDS	974386	975090	-	NC_003078	putative membrane protein WgeE (formerly ExpE5)
6	SMb21309	CDS	972161	974377	-	NC_003078	putative membrane protein WgeF (formerly ExpE6)
7	SMb21308	CDS	970842	972164	-	NC_003078	putative glycosyltransferase, forming alpha glycosyl linkages protein WgeG (formerly ExpE7)
8	SMb21307	CDS	969820	970797	-	NC_003078	hypothetical protein WgeH (formerly ExpE8)
OP_SMb21316	experimental	-	2	1	1	1	0	0
1	SMb21316	CDS	981935	983704	-	NC_003078	ABC-type multidrug transport system protein WgdA (formerly ExpD1)	mTSS	983693	983789	-	SMb_TSS2083
2	SMb21315	CDS	980517	981938	-	NC_003078	putative membrane-fusion protein WgdB (formerly ExpD2)
OP_SMb21319	experimental	+	9	2	4	1	0	0
1	SMb21319	CDS	986048	987532	+	NC_003078	putative membrane protein WgaA (formerly ExpA1)	mTSS	985968	986067	+	SMb_TSS2097
1	SMb21319	CDS	986048	987532	+	NC_003078	putative membrane protein WgaA (formerly ExpA1)	mTSS	986014	986112	+	SMb_TSS2098
2	SMb21320	CDS	987519	990200	+	NC_003078	putative bifunctional glycosyltransferase, forming beta-glycosyl and alpha-glycosyl linkages protein WgaB (formerly ExpA23)
3	SMb21321	CDS	990235	991413	+	NC_003078	putative membrane-anchored protein WgaD (formerly ExpA4)
4	SMb21322	CDS	991456	992628	+	NC_003078	putative membrane-anchored protein WgaE (formerly ExpA5)
5	SMb21323	CDS	992615	993787	+	NC_003078	putative protein WgaF (formerly ExpA6), probably FT exported to periplasma	mTSS	992479	992576	+	SMb_TSS2113
5	SMb21323	CDS	992615	993787	+	NC_003078	putative protein WgaF (formerly ExpA6), probably FT exported to periplasma	mTSS	992509	992606	+	SMb_TSS2114
6	SMb21324	CDS	993810	994691	+	NC_003078	putative glucose-1-phosphate thymidyltransferase protein WgaG (formerly ExpA7)
7	SMb21325	CDS	994684	995247	+	NC_003078	putative dTDP-4-dehydrorhamnose 3,5-epimerase protein WgaH (formerly ExpA8)
8	SMb21326	CDS	995259	996329	+	NC_003078	putative dTDP-D-glucose 4,6-dehydratase protein WgaI (formerly ExpA9)
9	SMb21327	CDS	996326	997228	+	NC_003078	putative dTDP-4-dehydrorhamnose reductase protein WgaJ (formerly ExpA10)
OP_SMb21416	experimental	+	3	1	1	1	0	0
1	SMb21416	CDS	1345942	1346715	+	NC_003078	putative glucose-1-phosphate cytidylyltransferase protein	mTSS	1345891	1345988	+	SMb_TSS2964
2	SMb21417	CDS	1346712	1347782	+	NC_003078	putative CDP-glucose 4,6-dehydratase protein
3	SMb21418	CDS	1347789	1349021	+	NC_003078	putative NDP-hexose 3-C-methyltransferase protein
OP_SMb21514	experimental	+	2	0	0	0	0	0
1	SMb21514	CDS	1438191	1439018	+	NC_003078	putative modification methylase protein
2	SMb21515	CDS	1439015	1440136	+	NC_003078	HYPOTHETICAL PROTEIN
OP_SMb21524	experimental	-	3	2	3	1	0	0
1	SMb21524	CDS	1447281	1448030	-	NC_003078	putative cell division inhibitor protein	mTSS	1447951	1448047	-	SMb_TSS3204
1	SMb21524	CDS	1447281	1448030	-	NC_003078	putative cell division inhibitor protein	mTSS	1447947	1448044	-	SMb_TSS3203
2	SMb21523	CDS	1446368	1447183	-	NC_003078	putative cell division inhibitor protein
3	SMb21522	CDS	1446108	1446371	-	NC_003078	putative cell division inhibitor protein	mTSS	1446383	1446479	-	SMb_TSS3199
OP_SMb21571	experimental	+	3	1	2	0	0	0
1	SMb21571	CDS	1110205	1110831	+	NC_003078	putative transcriptional regulator TetR family protein
2	SMb21572	CDS	1110929	1111930	+	NC_003078	putative amino acid uptake ABC transporter periplasmic solute-binding protein precursor	mTSS	1110830	1110928	+	SMb_TSS2396
2	SMb21572	CDS	1110929	1111930	+	NC_003078	putative amino acid uptake ABC transporter periplasmic solute-binding protein precursor	mTSS	1110834	1110931	+	SMb_TSS2397
3	SMb21573	CDS	1112027	1113010	+	NC_003078	hypothetical exported protein
OP_SMb21690	experimental	-	2	1	1	1	0	0
1	SMb21690	CDS	1176826	1177785	-	NC_003078	glucosyltransferase protein	mTSS	1177815	1177912	-	SMb_TSS2539
2	SMb20949	CDS	1175762	1176712	-	NC_003078	putative pyruvyltransferase
OP_SMc00095	experimental	-	4	0	0	0	0	0
1	SMc00095	CDS	1044323	1044934	-	NC_003047	Transcriptional repressor of bet operon, TetR family
2	SMc00127	CDS	1042618	1044156	-	NC_003047	Choline sulfatase
3	SMc00094	CDS	1041153	1042616	-	NC_003047	Betaine aldehyde dehydrogenase badh oxidoreductase NAD protein
4	SMc00093	CDS	1039293	1040942	-	NC_003047	Choline dehydrogenase CHD oxidoreductase flavoprotein FAD membrane
OP_SMc00356	experimental	-	2	0	0	0	0	0
1	SMc00356	CDS	311037	312089	-	NC_003047	Putative lysyl-tRNA synthetase
2	SMc00355	CDS	309988	311040	-	NC_003047	Lysine 2,3-aminomutase
OP_SMc00674	experimental	-	2	1	1	0	0	0
1	SMc00674	CDS	2905545	2906288	-	NC_003047	Putative histidine utilization repressor transcription regulator
2	SMc00675	CDS	2902584	2905511	-	NC_003047	Aminotransferase, class III	mTSS	2905476	2905572	-	SMc_TSS08341
OP_SMc00768	experimental	-	2	2	5	1	0	0
1	SMc00768	CDS	779980	781269	-	NC_003047	Probable isocitrate lyase	mTSS	781241	781338	-	SMc_TSS01985
1	SMc00768	CDS	779980	781269	-	NC_003047	Probable isocitrate lyase	mTSS	781206	781302	-	SMc_TSS01984
2	SMc00767	CDS	779629	779868	-	NC_003047	Hypothetical protein	mTSS	779919	780014	-	SMc_TSS01980
2	SMc00767	CDS	779629	779868	-	NC_003047	Hypothetical protein	mTSS	779878	779974	-	SMc_TSS01979
2	SMc00767	CDS	779629	779868	-	NC_003047	Hypothetical protein	mTSS	779834	779929	-	SMc_TSS01978
OP_SMc00832	experimental	+	3	1	1	0	0	0
1	SMc00832	CDS	853444	854883	+	NC_003047	Probable glycolate oxidase subunit
2	SMc00833	CDS	854880	856097	+	NC_003047	Probable glycolate oxidase subunit
3	SMc00926	CDS	856192	857523	+	NC_003047	Probable glycolate oxidase iron-sulfur subunit	mTSS	856151	856248	+	SMc_TSS02250
OP_SMc00888	experimental	+	2	1	1	0	0	0
1	SMc00888	CDS	895248	896984	+	NC_003047	Putative 2-component receiver domain protein
2	SMc00887	CDS	896981	898327	+	NC_003047	Diguanylate cyclase/phosphodiesterase	mTSS	896880	896978	+	SMc_TSS02350
OP_SMc00904	experimental	+	3	1	1	0	0	0
1	SMc00904	CDS	879455	881176	+	NC_003047	Hypothetical protein
2	SMc00902	CDS	881183	881743	+	NC_003047	Conserved hypothetical protein
3	SMc00930	CDS	881831	882715	+	NC_003047	Hypothetical transmembrane protein	mTSS	881764	881861	+	SMc_TSS02315
OP_SMc00962	experimental	-	5	3	4	1	0	1
1	SMc00962	CDS	977614	978294	-	NC_003047	Biotin ABC transporter, ATP-binding component	mTSS	978224	978321	-	SMc_TSS02548
2	SMc00963	CDS	977015	977620	-	NC_003047	Biotin ABC transporter, permease component
3	SMc00964	CDS	976420	976983	-	NC_003047	Putative biotin transporter	mTSS	976905	977008	-	SMc_TSS02546
3	SMc00964	CDS	976420	976983	-	NC_003047	Putative biotin transporter	lmTSS	976887	976983	-	SMc_TSS02544
4	SMc00965	CDS	974919	976415	-	NC_003047	Putative acyl-CoA synthase
5	SMc00966	CDS	973742	974935	-	NC_003047	Putative acetyl-CoA C-acetyltransferase	mTSS	974935	975031	-	SMc_TSS02542
OP_SMc01012	experimental	+	2	1	1	1	0	0
1	SMc01012	CDS	1537979	1538563	+	NC_003047	Conserved hypothetical protein	mTSS	1537924	1538021	+	SMc_TSS04469
2	SMc01013	CDS	1538563	1539165	+	NC_003047	Conserved hypothetical protein
OP_SMc01160	experimental	+	2	1	1	1	1	1
1	SMc01160	CDS	390625	391083	+	NC_003047	Conserved hypothetical protein	lmTSS	390623	390727	+	SMc_TSS00847
2	SMc01159	CDS	391073	391978	+	NC_003047	Hypothetical protein
OP_SMc01235	experimental	-	2	2	2	1	0	0
1	SMc01235	CDS	1686585	1689506	-	NC_003047	Probable excinuclease ABC subunit A (DNA repair ATP-binding) protein	mTSS	1689515	1689611	-	SMc_TSS05082
2	SMc01236	CDS	1685692	1686495	-	NC_003047	Conserved hypothetical protein	mTSS	1686415	1686511	-	SMc_TSS05075
OP_SMc01505	experimental	-	2	1	2	1	0	0
1	SMc01505	CDS	2624022	2624189	-	NC_003047	Anti-sigma factor	mTSS	2624149	2624246	-	SMc_TSS07710
1	SMc01505	CDS	2624022	2624189	-	NC_003047	Anti-sigma factor	mTSS	2624128	2624225	-	SMc_TSS07709
2	SMc01506	CDS	2623460	2624014	-	NC_003047	RNA polymerase sigma-E factor (Sigma-24).
OP_SMc01650	experimental	-	2	1	1	1	0	0
1	SMc01650	CDS	2447133	2448056	-	NC_003047	Putative esterase/lipase	mTSS	2448071	2448168	-	SMc_TSS07173
2	SMc01649	CDS	2446721	2447125	-	NC_003047	Hypothetical protein
OP_SMc01663	experimental	-	3	1	1	0	0	0
1	SMc01663	CDS	2464061	2466508	-	NC_003047	Probable dimethylglycine dehydrogenase
2	SMc01662	CDS	2461617	2464064	-	NC_003047	Probable sarcosine dehydrogenase
3	SMc01661	CDS	2459989	2461536	-	NC_003047	Probable trimethylamine methyltransferase	mTSS	2461484	2461580	-	SMc_TSS07206
OP_SMc01767	experimental	+	2	2	3	1	1	1
1	SMc01767	CDS	1313882	1314319	+	NC_003047	Conserved hypothetical transmembrane protein	lmTSS	1313882	1313979	+	SMc_TSS03626
2	SMc01768	CDS	1314450	1314962	+	NC_003047	Transcription regulator MarR family	mTSS	1314360	1314457	+	SMc_TSS03627
2	SMc01768	CDS	1314450	1314962	+	NC_003047	Transcription regulator MarR family	mTSS	1314400	1314499	+	SMc_TSS03628
OP_SMc02146	experimental	+	7	6	17	1	0	0
1	SMc02146	CDS	566715	567749	+	NC_003047	Phosphate binding periplasmic protein	mTSS	566599	566697	+	SMc_TSS01347
1	SMc02146	CDS	566715	567749	+	NC_003047	Phosphate binding periplasmic protein	mTSS	566610	566707	+	SMc_TSS01348
1	SMc02146	CDS	566715	567749	+	NC_003047	Phosphate binding periplasmic protein	mTSS	566625	566726	+	SMc_TSS01349
1	SMc02146	CDS	566715	567749	+	NC_003047	Phosphate binding periplasmic protein	mTSS	566645	566746	+	SMc_TSS01350
1	SMc02146	CDS	566715	567749	+	NC_003047	Phosphate binding periplasmic protein	mTSS	566648	566747	+	SMc_TSS01351
1	SMc02146	CDS	566715	567749	+	NC_003047	Phosphate binding periplasmic protein	mTSS	566674	566770	+	SMc_TSS01352
1	SMc02146	CDS	566715	567749	+	NC_003047	Phosphate binding periplasmic protein	mTSS	566688	566786	+	SMc_TSS01353
1	SMc02146	CDS	566715	567749	+	NC_003047	Phosphate binding periplasmic protein	mTSS	566698	566799	+	SMc_TSS01354
1	SMc02146	CDS	566715	567749	+	NC_003047	Phosphate binding periplasmic protein	mTSS	566701	566799	+	SMc_TSS01355
2	SMc02145	CDS	567841	568446	+	NC_003047	Truncated pstC'	mTSS	567691	567788	+	SMc_TSS01397
3	SMc02144	CDS	568413	569324	+	NC_003047	Truncated 'pstC	mTSS	568383	568480	+	SMc_TSS01399
4	SMc02143	CDS	569321	570643	+	NC_003047	Putative phosphate transport system permease ABC transporter	mTSS	569279	569376	+	SMc_TSS01401
4	SMc02143	CDS	569321	570643	+	NC_003047	Putative phosphate transport system permease ABC transporter	mTSS	569304	569401	+	SMc_TSS01402
5	SMc02142	CDS	570657	571472	+	NC_003047	Probable phosphate import ATP-binding ABC transporter	mTSS	570569	570667	+	SMc_TSS01407
5	SMc02142	CDS	570657	571472	+	NC_003047	Probable phosphate import ATP-binding ABC transporter	mTSS	570608	570705	+	SMc_TSS01408
5	SMc02142	CDS	570657	571472	+	NC_003047	Probable phosphate import ATP-binding ABC transporter	mTSS	570612	570711	+	SMc_TSS01409
6	SMc02141	CDS	571559	572272	+	NC_003047	Probable phosphate transport system transcriptional regulator
7	SMc02140	CDS	572383	573066	+	NC_003047	Phosphate regulon transcriptional regulatory protein	mTSS	572249	572345	+	SMc_TSS01423
OP_SMc02172	experimental	-	2	1	1	1	0	0
1	SMc02172	CDS	522311	523540	-	NC_003047	Transcriptional regulator, ROK family	mTSS	523511	523608	-	SMc_TSS01183
2	SMc02173	CDS	521878	522306	-	NC_003047	Conserved hypothetical protein
OP_SMc02178	experimental	-	7	2	2	0	0	1
1	SMc02178	CDS	516999	517460	-	NC_003047	Hypothetical protein
2	SMc02179	CDS	516081	516887	-	NC_003047	Conserved hypothetical protein
3	SMc02180	CDS	515708	516022	-	NC_003047	Conserved hypothetical protein	lmTSS	515925	516022	-	SMc_TSS01172
4	SMc02181	CDS	511820	515521	-	NC_003047	Bifunctional: proline dehydrogenase and delta-1- pyrroline-5-carboxylate dehydrogenase
5	SMc01701	CDS	510986	511570	-	NC_003047	Conserved hypothetical protein
6	SMc01702	CDS	509911	510897	-	NC_003047	Putative oxidoreductase	mTSS	510898	510995	-	SMc_TSS01166
7	SMc01703	CDS	509457	509888	-	NC_003047	Conserved hypothetical protein
OP_SMc02490	experimental	-	2	1	3	1	0	0
1	SMc02490	CDS	3304574	3305497	-	NC_003047	Putative acyltransferase	mTSS	3305430	3305527	-	SMc_TSS09370
1	SMc02490	CDS	3304574	3305497	-	NC_003047	Putative acyltransferase	mTSS	3305428	3305524	-	SMc_TSS09369
1	SMc02490	CDS	3304574	3305497	-	NC_003047	Putative acyltransferase	mTSS	3305418	3305516	-	SMc_TSS09368
2	SMc02491	CDS	3303428	3304564	-	NC_003047	Hypothetical protein
OP_SMc02736	experimental	-	5	4	8	1	0	1
1	SMc02736	CDS	2590269	2590856	-	NC_003047	Probable thymidine kinase	mTSS	2590780	2590877	-	SMc_TSS07578
2	SMc02735	CDS	2589020	2590108	-	NC_003047	Hypothetical protein	mTSS	2590075	2590176	-	SMc_TSS07577
2	SMc02735	CDS	2589020	2590108	-	NC_003047	Hypothetical protein	mTSS	2590063	2590167	-	SMc_TSS07576
2	SMc02735	CDS	2589020	2590108	-	NC_003047	Hypothetical protein	mTSS	2590042	2590138	-	SMc_TSS07575
2	SMc02735	CDS	2589020	2590108	-	NC_003047	Hypothetical protein	mTSS	2590028	2590125	-	SMc_TSS07574
3	SMc02734	CDS	2587810	2588958	-	NC_003047	Conserved hypothetical protein	mTSS	2589001	2589097	-	SMc_TSS07566
4	SMc02733	CDS	2585890	2587806	-	NC_003047	Hypothetical protein
5	SMc02732	CDS	2585373	2585777	-	NC_003047	Conserved hypothetical protein	mTSS	2585708	2585805	-	SMc_TSS07556
5	SMc02732	CDS	2585373	2585777	-	NC_003047	Conserved hypothetical protein	lmTSS	2585680	2585777	-	SMc_TSS07555
OP_SMc02862	experimental	-	2	1	1	1	0	0
1	SMc02862	CDS	215918	216562	-	NC_003047	Conserved hypothetical protein	mTSS	216495	216591	-	SMc_TSS00440
2	SMc02861	CDS	214914	215918	-	NC_003047	Phosphate transport transmembrane protein
OP_SMc02874	experimental	-	6	2	4	1	0	0
1	SMc02874	CDS	230235	231131	-	NC_003047	Conserved hypothetical protein	mTSS	231051	231147	-	SMc_TSS00461
2	SMc02873	CDS	228920	230179	-	NC_003047	Probable ABC transporter	mTSS	230133	230231	-	SMc_TSS00460
2	SMc02873	CDS	228920	230179	-	NC_003047	Probable ABC transporter	mTSS	230121	230218	-	SMc_TSS00459
2	SMc02873	CDS	228920	230179	-	NC_003047	Probable ABC transporter	mTSS	230118	230215	-	SMc_TSS00458
3	SMc02872	CDS	227704	228651	-	NC_003047	Probable ABC transporter
4	SMc02871	CDS	226852	227691	-	NC_003047	Putative ABC transporter
5	SMc02870	CDS	225791	226855	-	NC_003047	Probable oxidoreductase
6	SMc02869	CDS	224764	225822	-	NC_003047	Putative ATP-binding ABC transporter
OP_SMc03949	experimental	+	2	2	2	1	0	0
1	SMc03949	CDS	2611440	2611712	+	NC_003047	Protein probably involved in nitrogen regulation and bacteria-plant interaction	mTSS	2611418	2611521	+	SMc_TSS07676
2	SMc01521	CDS	2611709	2612113	+	NC_003047	Repressor of nitrogen fixation genes, negatively autoregulated	mTSS	2611553	2611650	+	SMc_TSS07680
OP_SMc03978	experimental	+	4	3	9	1	0	0
1	SMc03978	CDS	2973395	2975377	+	NC_003047	Probable transketolase	mTSS	2973330	2973429	+	SMc_TSS08521
2	SMc03979	CDS	2975447	2976457	+	NC_003047	Probable glyceraldehyde 3-phosphate dehydrogenase	mTSS	2975304	2975402	+	SMc_TSS08529
2	SMc03979	CDS	2975447	2976457	+	NC_003047	Probable glyceraldehyde 3-phosphate dehydrogenase	mTSS	2975371	2975470	+	SMc_TSS08530
2	SMc03979	CDS	2975447	2976457	+	NC_003047	Probable glyceraldehyde 3-phosphate dehydrogenase	mTSS	2975377	2975475	+	SMc_TSS08531
2	SMc03979	CDS	2975447	2976457	+	NC_003047	Probable glyceraldehyde 3-phosphate dehydrogenase	mTSS	2975424	2975521	+	SMc_TSS08532
2	SMc03979	CDS	2975447	2976457	+	NC_003047	Probable glyceraldehyde 3-phosphate dehydrogenase	mTSS	2975431	2975528	+	SMc_TSS08533
3	SMc03980	CDS	2976463	2977053	+	NC_003047	Conserved hypothetical protein
4	SMc03981	CDS	2977053	2978252	+	NC_003047	Probable phosphoglycerate kinase	mTSS	2976914	2977011	+	SMc_TSS08536
4	SMc03981	CDS	2977053	2978252	+	NC_003047	Probable phosphoglycerate kinase	mTSS	2977018	2977115	+	SMc_TSS08537
4	SMc03981	CDS	2977053	2978252	+	NC_003047	Probable phosphoglycerate kinase	mTSS	2977024	2977121	+	SMc_TSS08538
OP_SMc04144	experimental	-	3	1	1	0	0	0
1	SMc04144	CDS	127138	128862	-	NC_003047	Putative dihydroxy-acid dehydratase
2	SMc04145	CDS	126289	127074	-	NC_003047	Putative sugar epimerase family protein	mTSS	127056	127153	-	SMc_TSS00247
3	SMc04146	CDS	123688	126141	-	NC_003047	Putative phosphoketolase
OP_SMc04179	experimental	-	4	0	0	0	0	0
1	SMc04179	CDS	2169289	2171064	-	NC_003047	Putative transmembrane protein
2	SMc04178	CDS	2168568	2169287	-	NC_003047	Conserved hypothetical protein
3	SMc04177	CDS	2168068	2168529	-	NC_003047	Hypothetical protein
4	SMc04176	CDS	2165371	2167935	-	NC_003047	Mechanosensitive ion channel family protein
OP_SMc04318	experimental	+	3	2	3	1	0	0
1	SMc04318	CDS	2221919	2222128	+	NC_003047	Cold shock transcriptional regulator	mTSS	2221799	2221900	+	SMc_TSS06612
1	SMc04318	CDS	2221919	2222128	+	NC_003047	Cold shock transcriptional regulator	mTSS	2221855	2221951	+	SMc_TSS06613
2	SMc04319	CDS	2222299	2222586	+	NC_003047	Putative cold shock protein	mTSS	2222257	2222357	+	SMc_TSS06615
3	SMc04320	CDS	2222629	2222865	+	NC_003047	30S ribosomal protein S21
OP_SMc04348	experimental	-	2	0	0	0	0	0
1	SMc04348	CDS	2231820	2232467	-	NC_003047	Transcription regulator, TetR family
2	SMc04346	CDS	2230742	2231761	-	NC_003047	Ketol-acid reductoisomerase
OP_SMa0878	predicted	-	4	1	2	1	0	0
1	SMa0878	CDS	490023	491849	-	NC_003037	NodM Glucosamine--fructose-6-phosphate aminotransferase	mTSS	491822	491918	-	SMa_TSS1289
1	SMa0878	CDS	490023	491849	-	NC_003037	NodM Glucosamine--fructose-6-phosphate aminotransferase	mTSS	491817	491914	-	SMa_TSS1288
2	SMa0876	CDS	488862	489965	-	NC_003037	NolF secretion protein
3	SMa0875	CDS	485661	488858	-	NC_003037	NolG efflux transporter
4	SMa0874	CDS	485169	485654	-	NC_003037	NodN dehydratase
OP_SMa0002	predicted	+	7	1	1	0	0	0
1	SMa0002	CDS	1353	4457	+	NC_003037	formate dehydrogenase, major subunit (formate dehydrogenase alpha subunit)
2	SMa0005	CDS	4454	5446	+	NC_003037	formate dehydrogenase-O, iron-sulfur subunit
3	SMa0007	CDS	5424	6110	+	NC_003037	formate dehydrogenase, cytochrome B556 (FDO) subunit
4	SMa0009	CDS	6149	7069	+	NC_003037	Formate dehydrogenase accessory protein FdhE	mTSS	6115	6212	+	SMa_TSS0016
5	SMa0011	CDS	7074	8474	+	NC_003037	L-seryl-tRNA selenium transferase
6	SMa0013	CDS	8383	9255	+	NC_003037	hypothetical protein
7	SMa0015	CDS	9252	11252	+	NC_003037	Selenocysteine-specific elongation factor
OP_SMa0018	predicted	+	2	0	0	0	0	0
1	SMa0018	repeat_ass_transposase	12754	13161	+	NC_003037	TRm2011-2a transposase
2	SMa0020	repeat_ass_transposase	13227	13700	+	NC_003037	TRm2011-2b transposase
OP_SMa0028	predicted	-	2	2	4	1	0	0
1	SMa0028	CDS	17865	18914	-	NC_003037	selenide, water dikinase	mTSS	18931	19027	-	SMa_TSS0048
1	SMa0028	CDS	17865	18914	-	NC_003037	selenide, water dikinase	mTSS	18871	18967	-	SMa_TSS0047
2	SMa0026	CDS	17424	17801	-	NC_003037	hypothetical protein predicted by Glimmer	mTSS	17820	17917	-	SMa_TSS0042
2	SMa0026	CDS	17424	17801	-	NC_003037	hypothetical protein predicted by Glimmer	mTSS	17720	17816	-	SMa_TSS0041
OP_SMa0050	predicted	+	2	0	0	0	0	0
1	SMa0050	CDS	27295	27516	+	NC_003037	hypothetical protein
2	SMa0052	CDS	27507	27713	+	NC_003037	hypothetical protein
OP_SMa0060	predicted	-	3	0	0	0	0	0
1	SMa0060	CDS	31488	32423	-	NC_003037	gluconolactonase/regucalcin homolog
2	SMa0059	CDS	30703	31488	-	NC_003037	dehydrogenase related to short chain alcohol dehydrogenases
3	SMa0058	CDS	29492	30688	-	NC_003037	N-acylglucosamine 2-epimerase family protein
OP_SMa0062	predicted	+	3	2	2	1	0	0
1	SMa0062	CDS	32634	33323	+	NC_003037	Transcriptional regulator, GntR family	mTSS	32593	32690	+	SMa_TSS0089
2	SMa0063	CDS	33453	34187	+	NC_003037	Transcriptional regulator, GntR family	mTSS	33421	33520	+	SMa_TSS0090
3	SMa0064	CDS	34190	35392	+	NC_003037	dehydratase/enolase
OP_SMa0067	predicted	+	5	0	0	0	0	0
1	SMa0067	CDS	36205	37167	+	NC_003037	ABC transporter, periplasmic solute-binding protein
2	SMa0070	CDS	37353	38336	+	NC_003037	ABC transporter permease
3	SMa0072	CDS	38333	39064	+	NC_003037	ABC transporter, ATP-binding protein
4	SMa0074	CDS	39072	39830	+	NC_003037	dehydrogenase related to short chain alcohol dehydrogenases
5	SMa0077	CDS	39830	40717	+	NC_003037	conserved hypothetical protein
OP_SMa0078	predicted	+	5	3	5	1	0	0
1	SMa0078	CDS	40959	41981	+	NC_003037	Transcriptional regulator, LacI family	mTSS	40859	40956	+	SMa_TSS0102
1	SMa0078	CDS	40959	41981	+	NC_003037	Transcriptional regulator, LacI family	mTSS	40933	41030	+	SMa_TSS0103
2	SMa0079	CDS	42106	42774	+	NC_003037	ABC transporter, permease	mTSS	42045	42142	+	SMa_TSS0106
3	SMa0081	CDS	42785	43441	+	NC_003037	ABC transporter, permease
4	SMa0082	CDS	43471	44286	+	NC_003037	ABC transporter, periplasmic solute-binding protein	mTSS	43377	43475	+	SMa_TSS0112
4	SMa0082	CDS	43471	44286	+	NC_003037	ABC transporter, periplasmic solute-binding protein	mTSS	43439	43535	+	SMa_TSS0113
5	SMa0083	CDS	44302	45081	+	NC_003037	ABC transporter, ATP-binding protein
OP_SMa0085	predicted	+	2	0	0	0	0	0
1	SMa0085	CDS	45099	46052	+	NC_003037	dehydrogenase
2	SMa0087	CDS	46069	46401	+	NC_003037	conserved hypothetical protein
OP_SMa0093	predicted	+	2	1	1	1	0	0
1	SMa0093	CDS	48182	49033	+	NC_003037	Branched-chain amino acid aminotransferase	mTSS	48050	48147	+	SMa_TSS0123
2	SMa0095	CDS	49084	50121	+	NC_003037	D-aminopeptidase
OP_SMa0101	predicted	+	6	1	1	1	0	0
1	SMa0101	CDS	51262	52887	+	NC_003037	Amidohydrolase	mTSS	51213	51314	+	SMa_TSS0127
2	SMa0104	CDS	52944	54536	+	NC_003037	ABC transporter, periplasmic solute-binding protein
3	SMa0105	CDS	54624	55559	+	NC_003037	ABC transporter, permease
4	SMa0106	CDS	55565	56386	+	NC_003037	ABC transporter, permease
5	SMa0108	CDS	56383	57297	+	NC_003037	ABC transporter, ATP-binding protein
6	SMa0110	CDS	57294	58256	+	NC_003037	ABC transporter, ATP-binding protein
OP_SMa0113	predicted	+	2	1	1	1	0	0
1	SMa0113	CDS	59703	62264	+	NC_003037	Sensor histidine kinase	mTSS	59621	59719	+	SMa_TSS0142
2	SMa0114	CDS	62292	62654	+	NC_003037	two-component response regulator
OP_SMa0116	predicted	+	2	1	1	1	0	0
1	SMa0116	CDS	63200	64117	+	NC_003037	DnaJ/CbpA-type protein	mTSS	63179	63275	+	SMa_TSS0155
2	SMa0117	CDS	64114	64452	+	NC_003037	hypothetical protein
OP_SMa0125	predicted	-	4	2	2	1	0	0
1	SMa0125	CDS	67874	68191	-	NC_003037	10 kDa chaperonin	mTSS	68130	68227	-	SMa_TSS0184
2	SMa0124	CDS	66192	67826	-	NC_003037	60 kDa chaperonin	mTSS	67880	67976	-	SMa_TSS0182
3	SMa0123	CDS	65729	66112	-	NC_003037	hypothetical protein
4	SMa0121	CDS	65491	65658	-	NC_003037	hypothetical protein
OP_SMa0126	predicted	+	2	2	3	1	0	0
1	SMa0126	CDS	68805	69014	+	NC_003037	CspA8 Cold shock family protein	mTSS	68673	68775	+	SMa_TSS0185
1	SMa0126	CDS	68805	69014	+	NC_003037	CspA8 Cold shock family protein	mTSS	68705	68802	+	SMa_TSS0186
2	SMa0128	CDS	69135	69515	+	NC_003037	hypothetical protein	mTSS	69022	69119	+	SMa_TSS0189
OP_SMa0130	predicted	+	2	1	1	1	0	0
1	SMa0130	CDS	69658	70668	+	NC_003037		mTSS	69619	69716	+	SMa_TSS0190
2	SMa0132	CDS	70668	70955	+	NC_003037	hypothetical protein
OP_SMa0143	predicted	+	2	0	0	0	0	0
1	SMa0143	CDS	78965	79507	+	NC_003037	RNA polymerase ECF sigma factor
2	SMa0144	CDS	79504	80289	+	NC_003037	hypothetical protein
OP_SMa0157	predicted	-	4	1	1	1	0	0
1	SMa0157	CDS	87283	88287	-	NC_003037	ABC transporter, periplasmic solute-binding protein	mTSS	88225	88324	-	SMa_TSS0249
2	SMa0155	CDS	86647	87216	-	NC_003037	hypothetical protein
3	SMa0151	CDS	83897	86626	-	NC_003037	hypothetical protein
4	SMa0150	CDS	82374	83900	-	NC_003037	fatty acid CoA ligase
OP_SMa0163	predicted	+	2	2	2	1	0	0
1	SMa0163	CDS	89324	90724	+	NC_003037	PilQ2 pilus assembly protein	mTSS	89254	89350	+	SMa_TSS0253
2	SMa0164	CDS	90721	91017	+	NC_003037	hypothetical protein	mTSS	90615	90712	+	SMa_TSS0259
OP_SMa0193	predicted	-	2	2	2	1	1	1
1	SMa0193	CDS	106326	106652	-	NC_003037	conserved hypothetical protein	lmTSS	106553	106652	-	SMa_TSS0314
2	SMa0191	CDS	105799	106329	-	NC_003037	conserved hypothetical protein	mTSS	106264	106360	-	SMa_TSS0313
OP_SMa0203	predicted	-	5	0	0	0	0	0
1	SMa0203	CDS	111288	112304	-	NC_003037	ABC transporter, periplasmic solute-binding protein
2	SMa0199	CDS	109766	111229	-	NC_003037	ABC transporter, ATP-binding protein
3	SMa0198	CDS	108822	109769	-	NC_003037	ABC transporter, permease
4	SMa0197	CDS	107878	108825	-	NC_003037	ABC transporter, permease
5	SMa0196	CDS	106949	107863	-	NC_003037	gluconolactonase
OP_SMa0204	predicted	+	2	0	0	0	0	0
1	SMa0204	CDS	112578	113825	+	NC_003037	sensor histidine kinase
2	SMa0206	CDS	113822	114544	+	NC_003037	Response regulator
OP_SMa0218	predicted	-	3	0	0	0	0	0
1	SMa0218	CDS	119373	120323	-	NC_003037	ABC transporter, periplasmic solute-binding protein
2	SMa0217	CDS	118284	119363	-	NC_003037	ABC transporter, permease
3	SMa0216	CDS	117547	118287	-	NC_003037	ABC transporter, ATP-binding protein
OP_SMa0244	predicted	+	2	0	0	0	0	0
1	SMa0244	CDS	134949	136394	+	NC_003037	Dehydrogenase, FAD-dependent
2	SMa0246	CDS	136409	137119	+	NC_003037	Transcriptional regulator, GntR family
OP_SMa0247	predicted	+	4	2	2	0	0	0
1	SMa0247	CDS	137290	138486	+	NC_003037	conserved hypothetical protein
2	SMa0249	CDS	138487	139020	+	NC_003037	TRAP-type small permease component	mTSS	138389	138486	+	SMa_TSS0377
3	SMa0250	CDS	139020	140297	+	NC_003037	TRAP-type large permease component	mTSS	138882	138979	+	SMa_TSS0379
4	SMa0252	CDS	140349	141353	+	NC_003037	TRAP-type periplasmic solute-binding protein
OP_SMa0265	predicted	-	4	1	1	1	0	0
1	SMa0265	CDS	149384	150388	-	NC_003037	dehydrogenase	mTSS	150332	150432	-	SMa_TSS0404
2	SMa0263	CDS	148163	149362	-	NC_003037	alcohol dehydrogenase
3	SMa0260	CDS	146683	148146	-	NC_003037	GabD3 succinate-semialdehyde dehdyrogenase
4	SMa0259	CDS	145822	146667	-	NC_003037	conserved hypothetical protein
OP_SMa0267	predicted	+	4	1	3	1	0	0
1	SMa0267	CDS	150483	151175	+	NC_003037	Transcriptional regulator, GntR family	mTSS	150420	150517	+	SMa_TSS0405
1	SMa0267	CDS	150483	151175	+	NC_003037	Transcriptional regulator, GntR family	mTSS	150454	150553	+	SMa_TSS0406
1	SMa0267	CDS	150483	151175	+	NC_003037	Transcriptional regulator, GntR family	mTSS	150462	150561	+	SMa_TSS0407
2	SMa0270	CDS	151172	152764	+	NC_003037	ABC transporter, ATP-binding protein
3	SMa0271	CDS	152730	153725	+	NC_003037	ABC transporter, permease
4	SMa0273	CDS	153755	154720	+	NC_003037	ABC transporter, periplasmic solute-binding protein
OP_SMa0288	predicted	-	2	1	2	1	0	0
1	SMa0288	CDS	160505	161341	-	NC_003037	conserved hypothetical protein	mTSS	161364	161461	-	SMa_TSS0444
1	SMa0288	CDS	160505	161341	-	NC_003037	conserved hypothetical protein	mTSS	161300	161397	-	SMa_TSS0443
2	SMa0287	CDS	160062	160508	-	NC_003037	conserved hypothetical protein
OP_SMa0301	predicted	-	4	0	0	0	0	0
1	SMa0301	CDS	166692	167360	-	NC_003037	hypothetical protein
2	SMa0300	CDS	165742	166695	-	NC_003037	ABC transporter, permease
3	SMa0299	CDS	164858	165745	-	NC_003037	ABC transporter, permease
4	SMa0298	CDS	163041	164855	-	NC_003037	ABC transporter, ATP-binding protein
OP_SMa0312	predicted	+	2	0	0	0	0	0
1	SMa0312	CDS	175343	175876	+	NC_003037	hypothetical protein
2	SMa0314	CDS	175873	176124	+	NC_003037	conserved hypothetical protein
OP_SMa0320	predicted	+	2	0	0	0	0	0
1	SMa0320	CDS	179119	179868	+	NC_003037	dehydrogenase related to short chain alcohol dehydrogenases
2	SMa0322	CDS	179926	180474	+	NC_003037	conserved hypothetical protein
OP_SMa0325	predicted	+	3	1	1	1	0	0
1	SMa0325	CDS	180910	181212	+	NC_003037	conserved hypothetical protein	mTSS	180820	180917	+	SMa_TSS0495
2	SMa0326	CDS	181233	182072	+	NC_003037	dehydrogenase related to short chain alcohol dehydrogenases
3	SMa0329	CDS	182145	182906	+	NC_003037	dehydrogenase related to short chain alcohol dehydrogenases
OP_SMa0333	predicted	-	2	1	1	1	0	0
1	SMa0333	CDS	183183	183395	-	NC_003037	conserved hypothetical protein	mTSS	183343	183440	-	SMa_TSS0498
2	SMa5017	CDS	182962	183186	-	NC_003037	hypothetical protein
OP_SMa0337	predicted	-	2	0	0	0	0	0
1	SMa0337	CDS	184339	184821	-	NC_003037	hypothetical protein
2	SMa0335	CDS	183576	184352	-	NC_003037	dehydrogenase related to short chain alcohol dehydrogenases
OP_SMa0346	predicted	-	2	1	2	1	1	1
1	SMa0346	CDS	187341	187958	-	NC_003037	NAD(P)H dehydrogenase	mTSS	187890	187986	-	SMa_TSS0510
1	SMa0346	CDS	187341	187958	-	NC_003037	NAD(P)H dehydrogenase	lmTSS	187866	187958	-	SMa_TSS0509
2	SMa0343	CDS	186903	187337	-	NC_003037	conserved hypothetical protein
OP_SMa0360	predicted	-	2	1	1	1	0	0
1	SMa0360	transposase	193804	194493	-	NC_003037	putative transposase	mTSS	194421	194517	-	SMa_TSS0524
2	SMa0359	CDS	193562	193807	-	NC_003037	conserved hypothetical protein
OP_SMa0376	predicted	+	5	1	2	0	0	0
1	SMa0376	CDS	201366	202055	+	NC_003037	hydrolase
2	SMa5018	CDS	202120	202407	+	NC_003037	Conserved hypothetical protein
3	SMa0380	CDS	202407	204389	+	NC_003037	hydrolase
4	SMa5019	CDS	204550	204993	+	NC_003037	conserved hypothetical protein	mTSS	204395	204492	+	SMa_TSS0532
4	SMa5019	CDS	204550	204993	+	NC_003037	conserved hypothetical protein	mTSS	204511	204608	+	SMa_TSS0533
5	SMa0383	CDS	204990	206588	+	NC_003037	conserved hypothetical protein
OP_SMa0391	predicted	+	9	4	11	1	0	0
1	SMa0391	CDS	211336	212469	+	NC_003037	ABC transporter, ATP-binding protein	mTSS	211227	211324	+	SMa_TSS0555
1	SMa0391	CDS	211336	212469	+	NC_003037	ABC transporter, ATP-binding protein	mTSS	211233	211329	+	SMa_TSS0556
1	SMa0391	CDS	211336	212469	+	NC_003037	ABC transporter, ATP-binding protein	mTSS	211237	211335	+	SMa_TSS0557
1	SMa0391	CDS	211336	212469	+	NC_003037	ABC transporter, ATP-binding protein	mTSS	211243	211345	+	SMa_TSS0558
1	SMa0391	CDS	211336	212469	+	NC_003037	ABC transporter, ATP-binding protein	mTSS	211269	211369	+	SMa_TSS0559
1	SMa0391	CDS	211336	212469	+	NC_003037	ABC transporter, ATP-binding protein	mTSS	211274	211371	+	SMa_TSS0560
1	SMa0391	CDS	211336	212469	+	NC_003037	ABC transporter, ATP-binding protein	mTSS	211286	211386	+	SMa_TSS0561
2	SMa0392	CDS	212503	213618	+	NC_003037	ABC transporter, periplasmic solute-binding protein
3	SMa0394	CDS	213683	214627	+	NC_003037	ABC transporter, permease
4	SMa0396	CDS	214624	215424	+	NC_003037	ABC transporter, permease	mTSS	214574	214671	+	SMa_TSS0568
5	SMa0398	CDS	215421	216791	+	NC_003037	HisD2 histidinol dehydrogenase
6	SMa0400	CDS	216795	217808	+	NC_003037	Dehydrogenase, Zn-dependent	mTSS	216680	216778	+	SMa_TSS0572
7	SMa0402	CDS	217871	218602	+	NC_003037	Transcriptional regulator, GntR family
8	SMa0403	CDS	218550	219938	+	NC_003037	hypothetical protein	mTSS	218468	218566	+	SMa_TSS0574
8	SMa0403	CDS	218550	219938	+	NC_003037	hypothetical protein	mTSS	218477	218575	+	SMa_TSS0575
9	SMa0404	CDS	219940	221085	+	NC_003037	FMN-dependent dehydrogenase
OP_SMa0426	predicted	-	2	1	1	0	0	0
1	SMa0426	CDS	230327	231133	-	NC_003037	conserved hypothetical protein
2	SMa0424	CDS	229290	230330	-	NC_003037	ATP-dependent DNA ligase	mTSS	230312	230408	-	SMa_TSS0608
OP_SMa0431	predicted	-	2	0	0	0	0	0
1	SMa0431	CDS	232436	233029	-	NC_003037	conserved hypothetical protein
2	SMa0429	CDS	231427	232443	-	NC_003037	conserved hypothetical protein
OP_SMa0445	predicted	-	2	0	0	0	0	0
1	SMa0445	repeat_ass_transposase	237705	238097	-	NC_003037	TRm1a transposase
2	SMa0444	repeat_ass_transposase	236878	237708	-	NC_003037	TRm1b transposase
OP_SMa0467	predicted	+	3	1	1	1	0	0
1	SMa0467	CDS	253863	254879	+	NC_003037	ABC transporter, permease	mTSS	253827	253924	+	SMa_TSS0677
2	SMa0469	CDS	254921	255718	+	NC_003037	ABC transporter, permease
3	SMa0470	CDS	255727	257562	+	NC_003037	ABC transporter, ATP-binding protein
OP_SMa0471	predicted	+	2	1	1	1	0	0
1	SMa0471	CDS	258225	258533	+	NC_003037	conserved hypothetical protein	mTSS	258211	258308	+	SMa_TSS0685
2	SMa0473	CDS	258530	258823	+	NC_003037	conserved hypothetical protein
OP_SMa0486	predicted	-	2	0	0	0	0	0
1	SMa0486	CDS	266004	266954	-	NC_003037	putative cyclodeaminase
2	SMa0485	CDS	264485	265939	-	NC_003037	ThrC2 threonine synthase
OP_SMa0495	predicted	-	4	3	7	1	0	0
1	SMa0495	CDS	269299	270117	-	NC_003037	ABC transporter, periplasmic solute-binding protein	mTSS	270100	270196	-	SMa_TSS0712
2	SMa0493	CDS	268561	269259	-	NC_003037	ABC transporter, permease	mTSS	269299	269395	-	SMa_TSS0711
2	SMa0493	CDS	268561	269259	-	NC_003037	ABC transporter, permease	mTSS	269239	269335	-	SMa_TSS0710
2	SMa0493	CDS	268561	269259	-	NC_003037	ABC transporter, permease	mTSS	269210	269307	-	SMa_TSS0709
3	SMa0492	CDS	267881	268564	-	NC_003037	ABC transporter, permease	mTSS	268587	268686	-	SMa_TSS0699
3	SMa0492	CDS	267881	268564	-	NC_003037	ABC transporter, permease	mTSS	268570	268669	-	SMa_TSS0698
3	SMa0492	CDS	267881	268564	-	NC_003037	ABC transporter, permease	mTSS	268567	268664	-	SMa_TSS0697
4	SMa0489	CDS	267102	267869	-	NC_003037	ABC transporter, ATP-binding protein
OP_SMa0501	predicted	+	4	2	3	1	0	0
1	SMa0501	CDS	272734	273420	+	NC_003037	ABC transporter, permease	mTSS	272582	272680	+	SMa_TSS0726
1	SMa0501	CDS	272734	273420	+	NC_003037	ABC transporter, permease	mTSS	272640	272737	+	SMa_TSS0727
2	SMa0503	CDS	273422	274078	+	NC_003037	ABC transporter, permease
3	SMa0506	CDS	274136	274933	+	NC_003037	ABC transporter, periplasmic solute-binding protein	mTSS	274029	274127	+	SMa_TSS0730
4	SMa0508	CDS	274983	275714	+	NC_003037	ABC transporter, ATP-binding protein
OP_SMa0510	predicted	+	2	0	0	0	0	0
1	SMa0510	CDS	275787	276734	+	NC_003037	putative D-isomer specific 2-hydroxyacid dehydrogenase
2	SMa0512	CDS	276745	277776	+	NC_003037	IdnD L-idonate 5-dehydrogenase
OP_SMa0513	predicted	+	4	1	2	0	0	0
1	SMa0513	CDS	277846	278601	+	NC_003037	IdnO1 gluconate 5-dehydrogenase
2	SMa0514	CDS	278603	279121	+	NC_003037	IdnK gluconate kinase IdnK
3	SMa0516	CDS	279118	280005	+	NC_003037	dehydrogenase
4	SMa0518	CDS	280002	280334	+	NC_003037	conserved hypothetical protein	mTSS	279969	280066	+	SMa_TSS0732
4	SMa0518	CDS	280002	280334	+	NC_003037	conserved hypothetical protein	mTSS	279973	280071	+	SMa_TSS0733
OP_SMa0523	predicted	+	4	1	1	1	0	0
1	SMa0523	CDS	282373	282777	+	NC_003037	ABC transporter, periplasmic solute-binding protein	mTSS	282215	282313	+	SMa_TSS0741
2	SMa0525	CDS	282774	284579	+	NC_003037	ABC transporter, permease
3	SMa0526	CDS	284576	285622	+	NC_003037	ABC transporter, ATP-binding protein
4	SMa0527	CDS	285619	286218	+	NC_003037	phosphatase
OP_SMa0537	predicted	+	2	1	1	0	0	0
1	SMa0537	CDS	287923	288336	+	NC_003037	conserved hypothetical protein
2	SMa0538	CDS	288341	288703	+	NC_003037	conserved hypothetical protein	mTSS	288289	288387	+	SMa_TSS0749
OP_SMa0548	predicted	-	2	2	2	1	0	0
1	SMa0548	CDS	291638	291877	-	NC_003037	conserved hypothetical protein	mTSS	291803	291903	-	SMa_TSS0760
2	SMa0545	CDS	291198	291638	-	NC_003037	conserved hypothetical protein	mTSS	291683	291780	-	SMa_TSS0758
OP_SMa0551	predicted	+	2	0	0	0	0	0
1	SMa0551	CDS	292217	293509	+	NC_003037	hydrolase
2	SMa0552	CDS	293602	294093	+	NC_003037	putative cyclic amidohydrolase
OP_SMa0561	predicted	+	2	0	0	0	0	0
1	SMa0561	CDS	297935	298318	+	NC_003037	conserved hypothetical protein
2	SMa0563	CDS	298329	299318	+	NC_003037	aldo/keto reductase
OP_SMa0585	predicted	-	3	0	0	0	0	0
1	SMa0585	CDS	312195	313487	-	NC_003037	Nitrate transporter, periplasmic nitrate binding protein
2	SMa0583	CDS	311239	312132	-	NC_003037	Nitrate transporter, permease
3	SMa0581	CDS	310425	311225	-	NC_003037	Nitrate transporter, ATP binding protein
OP_SMa0604	predicted	+	2	0	0	0	0	0
1	SMa0604	CDS	322421	323233	+	NC_003037	conserved hypothetical protein
2	SMa0606	CDS	323230	323565	+	NC_003037	hypothetical protein
OP_SMa0609	predicted	+	2	1	1	0	0	0
1	SMa0609	CDS	325226	325801	+	NC_003037	hypothetical protein
2	SMa0610	CDS	325807	326667	+	NC_003037	hypothetical protein	mTSS	325659	325758	+	SMa_TSS0838
OP_SMa0612	predicted	+	4	1	2	1	0	0
1	SMa0612	CDS	326972	328627	+	NC_003037	FixN3 cytochrome c oxidase subunit 1	mTSS	326879	326975	+	SMa_TSS0842
1	SMa0612	CDS	326972	328627	+	NC_003037	FixN3 cytochrome c oxidase subunit 1	mTSS	326942	327041	+	SMa_TSS0843
2	SMa0615	CDS	328632	329384	+	NC_003037	FixO3 cytochrome-c oxidase subunit
3	SMa0616	CDS	329407	329577	+	NC_003037	FixQ3 nitrogen fixation protein
4	SMa0617	CDS	329568	330449	+	NC_003037	FixP3 Diheme c-type cytochrome
OP_SMa0620	predicted	+	3	0	0	0	0	0
1	SMa0620	CDS	330668	331474	+	NC_003037	conserved hypothetical protein
2	SMa0621	CDS	331477	333744	+	NC_003037	FixI2 E1-E2 type cation ATPase
3	SMa0622	CDS	333741	334001	+	NC_003037	FixS2 nitrogen fixation protein
OP_SMa0637	predicted	+	2	0	0	0	0	0
1	SMa0637	CDS	342592	342981	+	NC_003037	hypothetical protein
2	SMa0638	CDS	342978	343235	+	NC_003037	hypothetical protein
OP_SMa0667	predicted	+	2	1	2	0	0	0
1	SMa0667	CDS	355528	356016	+	NC_003037	conserved hypothetical protein
2	SMa0669	CDS	356020	357249	+	NC_003037	HlyD-family protein	mTSS	355888	355985	+	SMa_TSS0938
2	SMa0669	CDS	356020	357249	+	NC_003037	HlyD-family protein	mTSS	355958	356055	+	SMa_TSS0939
OP_SMa0675	predicted	-	2	0	0	0	0	0
1	SMa0675	CDS	360346	361491	-	NC_003037	Ca2+/H+ antiporter
2	SMa0674	CDS	360005	360349	-	NC_003037	hypothetical protein
OP_SMa0682	predicted	-	4	1	1	1	0	0
1	SMa0682	CDS	366403	368673	-	NC_003037	decarboxylase (lysine, ornithine, arginine)	mTSS	368619	368716	-	SMa_TSS0981
2	SMa0680	CDS	364053	366401	-	NC_003037	decarboxylase (lysine, ornithine, arginine)
3	SMa0678	CDS	362667	364025	-	NC_003037	amino acid transporter
4	SMa0677	CDS	361696	362637	-	NC_003037	ABC transporter, periplasmic solute-binding protein
OP_SMa0690	predicted	-	2	1	1	1	0	0
1	SMa0690	CDS	373456	374856	-	NC_003037	conserved hypothetical protein	mTSS	374792	374889	-	SMa_TSS1016
2	SMa0689	CDS	372485	373435	-	NC_003037	conserved hypothetical protein
OP_SMa0693	predicted	+	3	2	3	1	0	0
1	SMa0693	CDS	375708	376937	+	NC_003037	ArcA1 arginine deiminase	mTSS	375551	375648	+	SMa_TSS1025
1	SMa0693	CDS	375708	376937	+	NC_003037	ArcA1 arginine deiminase	mTSS	375556	375653	+	SMa_TSS1026
2	SMa0695	CDS	376973	377977	+	NC_003037	ArcB, ornithine carbamoyltransferase, catabolic	mTSS	376937	377033	+	SMa_TSS1030
3	SMa0697	CDS	377980	378954	+	NC_003037	ArcC carbamate kinase
OP_SMa0707	predicted	+	10	3	3	0	0	0
1	SMa0707	CDS	381959	382921	+	NC_003037	dihydrodipicolinate synthase family protein
2	SMa0708	CDS	382918	384087	+	NC_003037	enolase
3	SMa0709	CDS	384120	385385	+	NC_003037	ABC transporter, periplasmic solute-binding protein	mTSS	384094	384191	+	SMa_TSS1053
4	SMa0710	CDS	385360	386373	+	NC_003037	ABC transporter, permease	mTSS	385293	385391	+	SMa_TSS1056
5	SMa0711	CDS	386385	387215	+	NC_003037	ABC transporter, permease
6	SMa0713	CDS	387217	387810	+	NC_003037	ABC transporter, ATP-binding protein, amino terminus
7	SMa0714	CDS	387807	388304	+	NC_003037	ABC transporter, ATP-binding protein, carboxyl terminus
8	SMa0715	CDS	388306	389286	+	NC_003037	Nucleoside-diphosphate-sugar epimerase
9	SMa0717	CDS	389265	390974	+	NC_003037	conserved hypothetical protein	mTSS	389125	389222	+	SMa_TSS1058
10	SMa0719	CDS	391032	391751	+	NC_003037	dehydrogenase related to short chain alcohol dehydrogenases
OP_SMa0745	predicted	-	2	1	1	1	0	0
1	SMa0745	CDS	400756	401052	-	NC_003037	groES2 chaperonin	mTSS	401003	401100	-	SMa_TSS1073
2	SMa0744	CDS	399043	400680	-	NC_003037	groEL2 chaperonin
OP_SMa0751	predicted	+	2	0	0	0	0	0
1	SMa0751	CDS	404204	405442	+	NC_003037	Ring-hydroxylating dioxygenase
2	SMa0752	CDS	405447	406508	+	NC_003037	oxidoreductase
OP_SMa0779	predicted	-	2	0	0	0	0	0
1	SMa0779	repeat_ass_transposase	424190	425086	-	NC_003037	transposase, fragment
2	SMa0776	repeat_ass_transposase	423440	424177	-	NC_003037	TRm23b IS ATP-binding protein
OP_SMa0791	predicted	+	10	1	1	0	0	0
1	SMa0791	CDS	430599	431201	+	NC_003037	conserved hypothetical protein
2	SMa0792	CDS	431220	432053	+	NC_003037	conserved hypothetical protein
3	SMa0793	CDS	432050	432985	+	NC_003037	conserved hypothetical protein
4	SMa0794	CDS	432982	434022	+	NC_003037	Monoxygenase
5	SMa0796	CDS	434028	435491	+	NC_003037	aldehyde dehydrogenase
6	SMa0797	CDS	435497	435823	+	NC_003037	conserved hypothetical protein
7	SMa0799	CDS	435861	436871	+	NC_003037	ABC transporter, periplasmic solute-binding protein
8	SMa0800	CDS	436964	437839	+	NC_003037	ABC transporter, permease
9	SMa0802	CDS	437841	438641	+	NC_003037	ABC transporter, permease	mTSS	437762	437859	+	SMa_TSS1144
10	SMa0803	CDS	438638	439717	+	NC_003037	ABC transporter, ATP-binding protein
OP_SMa0815	predicted	-	3	1	1	1	0	0
1	SMa0815	CDS	445895	447520	-	NC_003037	NifA transcriptional activator	mTSS	447475	447573	-	SMa_TSS1183
2	SMa0814	CDS	444206	445678	-	NC_003037	NifB FeMo cofactor biosynthesis protein
3	SMa0811	CDS	443981	444175	-	NC_003037	FdxN ferredoxin
OP_SMa0833	predicted	+	2	0	0	0	0	0
1	SMa0833	CDS	460706	460846	+	NC_003037	conserved hypothetical protein
2	SMa0834	CDS	460843	461160	+	NC_003037	FdxB ferredoxin III
OP_SMa0841	predicted	+	2	0	0	0	0	0
1	SMa0841	repeat_ass_transposase	464353	464802	+	NC_003037	transposase, fragment
2	SMa5004	repeat_ass_transposase	464811	465101	+	NC_003037	transposase, fragment
OP_SMa0852	predicted	+	2	0	0	0	0	0
1	SMa0852	CDS	469631	469912	+	NC_003037	NodF acyl carrier protein
2	SMa0853	CDS	469913	471121	+	NC_003037	NodE beta ketoacyl ACP synthase
OP_SMa0855	predicted	+	2	0	0	0	0	0
1	SMa0855	CDS	472764	473663	+	NC_003037	NodP1 ATP-sulfurylase small subunit
2	SMa0857	CDS	473663	475588	+	NC_003037	NodQ1 ATP-sulfurylase large subunit-APS kinase
OP_SMa0869	predicted	-	5	1	1	0	0	0
1	SMa0869	CDS	480954	481544	-	NC_003037	NodA N-acyltransferase
2	SMa0868	CDS	480304	480957	-	NC_003037	NodB chitooligosaccharide deacetylase
3	SMa0866	CDS	479009	480289	-	NC_003037	NodC N-acetylglucosaminyltransferase
4	SMa0864	CDS	477934	479001	-	NC_003037	NodI ABC transporter, ATP-binding protein
5	SMa0863	CDS	477142	477930	-	NC_003037	NodJ ABC transporter, permease	mTSS	477951	478048	-	SMa_TSS1251
OP_SMa0888	predicted	+	3	1	1	1	0	0
1	SMa0888	CDS	495196	496014	+	NC_003037	conserved hypothetical protein	mTSS	495150	495248	+	SMa_TSS1298
2	SMa0890	CDS	495968	497392	+	NC_003037	conserved hypothetical protein
3	SMa0892	CDS	497392	500655	+	NC_003037	DnaE3 DNA polymerase III alpha chain
OP_SMa0909	predicted	+	2	0	0	0	0	0
1	SMa0909	CDS	506549	507442	+	NC_003037	hypothetical protein
2	SMa0911	CDS	507448	508479	+	NC_003037	conserved hypothetical protein
OP_SMa0933	predicted	-	3	1	2	1	0	0
1	SMa0933	CDS	515227	515514	-	NC_003037	TraC conjugal transfer protein	mTSS	515467	515563	-	SMa_TSS1327
1	SMa0933	CDS	515227	515514	-	NC_003037	TraC conjugal transfer protein	mTSS	515453	515549	-	SMa_TSS1326
2	SMa0930	CDS	514998	515237	-	NC_003037	TraD conjugal transfer protein
3	SMa0929	CDS	513088	515007	-	NC_003037	TraG conjugal transfer protein
OP_SMa0939	predicted	+	3	2	2	1	0	0
1	SMa0939	CDS	523213	525114	+	NC_003037	Sensory histidine kinase	mTSS	523180	523277	+	SMa_TSS1339
2	SMa0940	CDS	525119	525733	+	NC_003037	Response regulator
3	SMa0941	CDS	525854	526237	+	NC_003037	conserved hypothetical protein	mTSS	525811	525908	+	SMa_TSS1342
OP_SMa0943	predicted	+	2	1	1	1	0	0
1	SMa0943	CDS	526469	528106	+	NC_003037	arylsulfatase	mTSS	526345	526443	+	SMa_TSS1344
2	SMa0945	CDS	528169	528744	+	NC_003037	conserved hypothetical protein
OP_SMa0953	predicted	-	4	0	0	0	0	0
1	SMa0953	CDS	532626	533744	-	NC_003037	ABC transporter, ATP-binding protein
2	SMa0952	CDS	531739	532629	-	NC_003037	ABC transporter, permease
3	SMa0951	CDS	530886	531749	-	NC_003037	ABC transporter, permease
4	SMa0950	CDS	529782	530855	-	NC_003037	ABC transporter, periplasmic solute-binding protein
OP_SMa0955	predicted	+	5	0	0	0	0	0
1	SMa0955	CDS	534018	534710	+	NC_003037	Transcriptional regulator, GntR family
2	SMa0956	CDS	534818	536179	+	NC_003037	Aminotransferase, class III
3	SMa0958	CDS	536176	537888	+	NC_003037	Thiamine pyrophosphate-requiring protein
4	SMa0959	CDS	537885	538661	+	NC_003037	dehydrogenase related to short chain alcohol dehydrogenases
5	SMa0961	CDS	538682	539404	+	NC_003037	Response regulator
OP_SMa0969	predicted	+	3	0	0	0	0	0
1	SMa0969	CDS	540997	541746	+	NC_003037	Response regulator
2	SMa0972	CDS	541929	543182	+	NC_003037	putative aminotransferase
3	SMa0974	CDS	543237	543596	+	NC_003037	hypothetical protein
OP_SMa0997	predicted	+	2	0	0	0	0	0
1	SMa0997	repeat_ass_transposase	553196	553492	+	NC_003037	transposase, fragment
2	SMa0998	repeat_ass_transposase	553516	554085	+	NC_003037	ISRm25b transposase
OP_SMa1013	predicted	+	2	0	0	0	0	0
1	SMa1013	CDS	560686	563166	+	NC_003037	ActP Copper translocating P-type ATPase
2	SMa1014	CDS	563252	563668	+	NC_003037	HmrR
OP_SMa1017	predicted	+	2	0	0	0	0	0
1	SMa1017	CDS	565090	565296	+	NC_003037	hypothetical protein
2	SMa1018	CDS	565293	565655	+	NC_003037	hypothetical protein
OP_SMa1030	predicted	-	2	0	0	0	0	0
1	SMa1030	repeat_ass_transposase	568908	569279	-	NC_003037	TRm1a transposase
2	SMa1029	repeat_ass_transposase	568081	568911	-	NC_003037	TRm1b transposase
OP_SMa1033	predicted	+	5	3	5	1	1	1
1	SMa1033	CDS	569810	570190	+	NC_003037	conserved hypothetical protein	mTSS	569771	569870	+	SMa_TSS1422
1	SMa1033	CDS	569810	570190	+	NC_003037	conserved hypothetical protein	lmTSS	569810	569911	+	SMa_TSS1423
2	SMa1036	CDS	570243	570512	+	NC_003037	conserved hypothetical protein	mTSS	570090	570188	+	SMa_TSS1430
3	SMa1037	CDS	570509	571975	+	NC_003037	outer membrane protein
4	SMa1038	CDS	571990	573339	+	NC_003037	Multicopper oxidase
5	SMa1041	CDS	573379	573858	+	NC_003037	Copper binding protein	mTSS	573296	573394	+	SMa_TSS1437
5	SMa1041	CDS	573379	573858	+	NC_003037	Copper binding protein	mTSS	573304	573401	+	SMa_TSS1438
OP_SMa1045	predicted	+	2	0	0	0	0	0
1	SMa1045	CDS	574255	574542	+	NC_003037	hypothetical protein
2	SMa1046	CDS	574539	575606	+	NC_003037	CyaE2 adenylate/guanylate cyclase
OP_SMa1057	predicted	-	5	1	1	1	0	0
1	SMa1057	CDS	577812	579110	-	NC_003037	Conserved hypothetical protein	mTSS	579038	579137	-	SMa_TSS1447
2	SMa1056	CDS	577474	577821	-	NC_003037	Transcriptional regulator, ArsR family
3	SMa1053	CDS	577067	577477	-	NC_003037	Conserved hypothetical protein
4	SMa1052	CDS	576639	577070	-	NC_003037	Conserved hypothetical protein
5	SMa1050	CDS	576097	576642	-	NC_003037	Hypothetical protein
OP_SMa1062	predicted	-	2	0	0	0	0	0
1	SMa1062	CDS	581350	582180	-	NC_003037	conserved hypothetical protein
2	SMa1060	CDS	579986	581353	-	NC_003037	conserved hypothetical protein
OP_SMa1070	predicted	+	2	0	0	0	0	0
1	SMa1070	repeat_ass_transposase	584979	586571	+	NC_003037	TRm23a transposase
2	SMa1073	repeat_ass_transposase	586541	587278	+	NC_003037	TRm23b IS ATP-binding protein
OP_SMa1077	predicted	+	4	3	4	1	0	0
1	SMa1077	CDS	588601	589083	+	NC_003037	Nex18 Symbiotically induced conserved protein	mTSS	588561	588662	+	SMa_TSS1485
2	SMa1078	CDS	589113	589337	+	NC_003037	Conserved hypothetical protein	mTSS	588997	589093	+	SMa_TSS1487
2	SMa1078	CDS	589113	589337	+	NC_003037	Conserved hypothetical protein	mTSS	589010	589106	+	SMa_TSS1488
3	SMa1079	CDS	589343	589885	+	NC_003037	TspO Tryptophan rich sensory protein	mTSS	589304	589401	+	SMa_TSS1492
4	SMa1081	CDS	589907	590068	+	NC_003037	hypothetical protein
OP_SMa1100	predicted	+	2	2	2	1	0	0
1	SMa1100	CDS	600897	601418	+	NC_003037	hypothetical protein	mTSS	600881	600981	+	SMa_TSS1525
2	SMa1101	CDS	601408	601827	+	NC_003037	hypothetical protein	mTSS	601292	601389	+	SMa_TSS1526
OP_SMa1120	predicted	+	3	1	2	1	0	0
1	SMa1120	CDS	609267	610181	+	NC_003037	ABC transporter, ATP-binding protein	mTSS	609206	609302	+	SMa_TSS1548
1	SMa1120	CDS	609267	610181	+	NC_003037	ABC transporter, ATP-binding protein	mTSS	609243	609341	+	SMa_TSS1549
2	SMa1122	CDS	610188	612551	+	NC_003037	Putative permease
3	SMa1124	CDS	612555	613754	+	NC_003037	Membrane protein
OP_SMa1128	predicted	-	2	2	3	1	0	0
1	SMa1128	CDS	614946	616274	-	NC_003037	DegP4 protease like protein	mTSS	616198	616295	-	SMa_TSS1576
1	SMa1128	CDS	614946	616274	-	NC_003037	DegP4 protease like protein	mTSS	616196	616292	-	SMa_TSS1575
2	SMa1126	CDS	613774	614892	-	NC_003037	Protease	mTSS	614927	615023	-	SMa_TSS1568
OP_SMa1139	predicted	-	2	2	4	1	0	0
1	SMa1139	CDS	620850	621116	-	NC_003037	Response regulator, truncated	mTSS	621160	621256	-	SMa_TSS1599
1	SMa1139	CDS	620850	621116	-	NC_003037	Response regulator, truncated	mTSS	621055	621152	-	SMa_TSS1598
1	SMa1139	CDS	620850	621116	-	NC_003037	Response regulator, truncated	mTSS	621043	621143	-	SMa_TSS1597
2	SMa1138	CDS	620365	620856	-	NC_003037	Response regulator, truncated	mTSS	620830	620929	-	SMa_TSS1595
OP_SMa1141	predicted	+	2	1	1	0	0	0
1	SMa1141	CDS	621245	622009	+	NC_003037	Transcriptional regulator, CAP/Crp family
2	SMa1142	CDS	622009	623595	+	NC_003037	FixL-related histidine kinase	mTSS	621952	622051	+	SMa_TSS1601
OP_SMa1147	predicted	+	2	2	4	1	0	0
1	SMa1147	CDS	626512	627336	+	NC_003037	Conserved hypothetical protein	mTSS	626479	626576	+	SMa_TSS1611
1	SMa1147	CDS	626512	627336	+	NC_003037	Conserved hypothetical protein	mTSS	626496	626594	+	SMa_TSS1612
2	SMa1149	CDS	627474	628307	+	NC_003037	Conserved hypothetical protein	mTSS	627414	627513	+	SMa_TSS1615
2	SMa1149	CDS	627474	628307	+	NC_003037	Conserved hypothetical protein	mTSS	627453	627550	+	SMa_TSS1616
OP_SMa1161	predicted	-	2	1	2	1	0	0
1	SMa1161	CDS	636148	636429	-	NC_003037	hypothetical protein	mTSS	636403	636499	-	SMa_TSS1657
1	SMa1161	CDS	636148	636429	-	NC_003037	hypothetical protein	mTSS	636374	636470	-	SMa_TSS1656
2	SMa1160	CDS	635570	636151	-	NC_003037	hypothetical protein
OP_SMa1172	predicted	-	2	0	0	0	0	0
1	SMa1172	CDS	642642	642890	-	NC_003037	Hypothetical protein
2	SMa1171	CDS	642385	642645	-	NC_003037	Hypothetical protein
OP_SMa1179	predicted	+	7	4	4	1	0	0
1	SMa1179	CDS	645676	647943	+	NC_003037	NosR regulatory protein	mTSS	645644	645742	+	SMa_TSS1692
2	SMa1182	CDS	647969	649888	+	NC_003037	NosZ nitrous oxide reductase
3	SMa1183	CDS	649888	651249	+	NC_003037	NosD nitrous oxidase accessory protein	mTSS	649754	649853	+	SMa_TSS1712
4	SMa1184	CDS	651246	652160	+	NC_003037	NosF ATPase
5	SMa1185	CDS	652157	652984	+	NC_003037	NosY permease	mTSS	652106	652204	+	SMa_TSS1727
6	SMa1186	CDS	652981	653538	+	NC_003037	NosL copper chaperone
7	SMa1188	CDS	653531	654535	+	NC_003037	NosX accesory protein	mTSS	653458	653556	+	SMa_TSS1731
OP_SMa1195	predicted	-	2	1	1	1	0	0
1	SMa1195	CDS	657562	658236	-	NC_003037	conserved hypothetical protein	mTSS	658231	658327	-	SMa_TSS1741
2	SMa1194	CDS	656365	657546	-	NC_003037	NnrS dehydrogenase
OP_SMa1241	predicted	-	6	2	2	1	0	0
1	SMa1241	CDS	680465	680650	-	NC_003037	NapE component of periplasmic nitrate reductase	mTSS	680585	680682	-	SMa_TSS1829
2	SMa1240	CDS	679957	680457	-	NC_003037	NapF component of periplasmic nitrate reductase
3	SMa1239	CDS	679677	679964	-	NC_003037	NapD component of periplasmic nitrate reductase
4	SMa1236	CDS	677198	679702	-	NC_003037	NapA periplasmic nitrate reductase
5	SMa1233	CDS	676725	677228	-	NC_003037	NapB periplasmic nitrate reductase cytochrome c- type subunit	mTSS	677191	677287	-	SMa_TSS1825
6	SMa1232	CDS	676020	676721	-	NC_003037	NapC membrane-bound tetraheme cytochrome c subunit
OP_SMa1245	predicted	-	2	2	5	1	0	0
1	SMa1245	CDS	681464	682159	-	NC_003037	NnrR transcriptional regulator	mTSS	682109	682206	-	SMa_TSS1846
1	SMa1245	CDS	681464	682159	-	NC_003037	NnrR transcriptional regulator	mTSS	682098	682194	-	SMa_TSS1845
2	SMa1243	CDS	680910	681353	-	NC_003037	Azu1 pseudoazurin	mTSS	681294	681394	-	SMa_TSS1841
2	SMa1243	CDS	680910	681353	-	NC_003037	Azu1 pseudoazurin	mTSS	681279	681376	-	SMa_TSS1840
2	SMa1243	CDS	680910	681353	-	NC_003037	Azu1 pseudoazurin	mTSS	681271	681370	-	SMa_TSS1839
OP_SMa1250	predicted	-	2	0	0	0	0	0
1	SMa1250	CDS	683749	684879	-	NC_003037	NirK nitrite reductase
2	SMa1247	CDS	682736	683650	-	NC_003037	NirV protein
OP_SMa1261	predicted	-	4	1	2	1	0	0
1	SMa1261	CDS	689635	689952	-	NC_003037	conserved hypothetical protein	mTSS	689888	689987	-	SMa_TSS1863
1	SMa1261	CDS	689635	689952	-	NC_003037	conserved hypothetical protein	mTSS	689885	689984	-	SMa_TSS1862
2	SMa1259	CDS	688231	689589	-	NC_003037	conserved hypothetical protein
3	SMa1256	CDS	687697	688227	-	NC_003037	conserved hypothetical protein
4	SMa1255	CDS	687399	687710	-	NC_003037	Conserved hypothetical protein
OP_SMa1276	predicted	-	4	1	1	1	0	0
1	SMa1276	CDS	698057	698509	-	NC_003037	NorC nitric oxide reductase, small subunit	mTSS	698429	698525	-	SMa_TSS1880
2	SMa1273	CDS	696686	698032	-	NC_003037	NorB nitric oxide reductase, large subunit
3	SMa1272	CDS	695808	696626	-	NC_003037	NorQ accessory protein for nitric oxide reductase
4	SMa1269	CDS	693908	695803	-	NC_003037	NorD accessory protein for nitric oxide reductase
OP_SMa1288	predicted	-	2	0	0	0	0	0
1	SMa1288	CDS	701871	703322	-	NC_003037	Carboxylase
2	SMa1285	CDS	701272	701874	-	NC_003037	Aromatic acid decarboxylase
OP_SMa1289	predicted	+	4	0	0	0	0	0
1	SMa1289	CDS	703500	704006	+	NC_003037	conserved hypothetical protein
2	SMa1291	CDS	703997	704974	+	NC_003037	Protease
3	SMa1292	CDS	704981	705916	+	NC_003037	Peptidase
4	SMa1294	CDS	705913	706359	+	NC_003037	conserved hypothetical protein
OP_SMa1299	predicted	+	2	2	2	1	0	0
1	SMa1299	CDS	709054	709665	+	NC_003037	Transcriptional regulator, TetR family	mTSS	709031	709128	+	SMa_TSS1900
2	SMa1301	CDS	709700	710926	+	NC_003037	Permease	mTSS	709555	709652	+	SMa_TSS1902
OP_SMa1311	predicted	-	6	0	0	0	0	0
1	SMa1311	CDS	715261	716202	-	NC_003037	VirB6 type IV secretion protein
2	SMa1310	CDS	714950	715264	-	NC_003037	VirB7-like protein
3	SMa1308	CDS	714274	714945	-	NC_003037	VirB8 type IV secretion protein
4	SMa1306	CDS	713420	714274	-	NC_003037	VirB9 type IV secretion protein
5	SMa1303	CDS	712238	713410	-	NC_003037	VirB10-like transmembrane secretion protein
6	SMa1302	CDS	711238	712227	-	NC_003037	VirB11-like ATPase
OP_SMa1322	predicted	-	6	2	2	1	0	0
1	SMa1322	CDS	720821	721339	-	NC_003037	conserved hypothetical protein	mTSS	721308	721405	-	SMa_TSS1920
2	SMa1321	CDS	720146	720817	-	NC_003037	VirB1 type IV secretion protein
3	SMa1319	CDS	719850	720149	-	NC_003037	VirB2 type IV secretion protein	mTSS	720071	720167	-	SMa_TSS1914
4	SMa1318	CDS	719504	719845	-	NC_003037	VirB3 type IV secretion protein
5	SMa1315	CDS	717133	719511	-	NC_003037	VirB4 type IV secretion protein
6	SMa1313	CDS	716432	717133	-	NC_003037	VirB5 type IV secretion protein
OP_SMa1334	predicted	-	4	2	2	1	0	0
1	SMa1334	CDS	729038	730234	-	NC_003037	conserved hypothetical protein	mTSS	730225	730322	-	SMa_TSS1939
2	SMa1332	CDS	728184	729026	-	NC_003037	Conserved hypothetical protein	mTSS	729024	729120	-	SMa_TSS1937
3	SMa1331	CDS	727741	728154	-	NC_003037	conserved hypothetical protein
4	SMa1329	CDS	726444	727706	-	NC_003037	Peptidase
OP_SMa1337	predicted	+	5	2	6	1	0	0
1	SMa1337	CDS	731337	732644	+	NC_003037	ABC transporter, periplasmic solute-binding protein	mTSS	731195	731295	+	SMa_TSS1942
1	SMa1337	CDS	731337	732644	+	NC_003037	ABC transporter, periplasmic solute-binding protein	mTSS	731313	731411	+	SMa_TSS1943
2	SMa1339	CDS	732787	733692	+	NC_003037	ABC transporter, permease
3	SMa1341	CDS	733694	734653	+	NC_003037	ABC transporter, permease	mTSS	733578	733675	+	SMa_TSS1952
3	SMa1341	CDS	733694	734653	+	NC_003037	ABC transporter, permease	mTSS	733602	733700	+	SMa_TSS1953
3	SMa1341	CDS	733694	734653	+	NC_003037	ABC transporter, permease	mTSS	733613	733710	+	SMa_TSS1954
3	SMa1341	CDS	733694	734653	+	NC_003037	ABC transporter, permease	mTSS	733640	733737	+	SMa_TSS1955
4	SMa1344	CDS	734850	735959	+	NC_003037	ABC transporter, ATP-binding protein
5	SMa1345	CDS	735959	737035	+	NC_003037	ABC transporter ATP-binding protein
OP_SMa1353	predicted	-	4	2	4	1	0	0
1	SMa1353	CDS	740057	740944	-	NC_003037	Isomerase	mTSS	740950	741046	-	SMa_TSS1986
1	SMa1353	CDS	740057	740944	-	NC_003037	Isomerase	mTSS	740940	741036	-	SMa_TSS1985
2	SMa1351	CDS	738839	740047	-	NC_003037	enolase
3	SMa1349	CDS	738144	738836	-	NC_003037	Transcriptional regulator, GntR family	mTSS	738807	738903	-	SMa_TSS1979
3	SMa1349	CDS	738144	738836	-	NC_003037	Transcriptional regulator, GntR family	mTSS	738771	738868	-	SMa_TSS1978
4	SMa1347	CDS	737144	738118	-	NC_003037	dehydrogenase
OP_SMa1364	predicted	-	3	1	1	1	0	0
1	SMa1364	CDS	748748	749968	-	NC_003037	ABC transporter, periplasmic solute-binding protein	mTSS	749895	749991	-	SMa_TSS2010
2	SMa1363	CDS	747596	748684	-	NC_003037	ABC transporter, permease
3	SMa1362	CDS	746199	747599	-	NC_003037	ABC transporter, permease
OP_SMa1375	predicted	-	7	0	0	0	0	0
1	SMa1375	CDS	756593	758077	-	NC_003037	ABC transporter, periplasmic solute-binding protein
2	SMa1373	CDS	755594	756514	-	NC_003037	ABC transporter, permease
3	SMa1374	CDS	754635	755594	-	NC_003037	ABC transporter, permease
4	SMa1371	CDS	753652	754632	-	NC_003037	ABC transporter, ATP-binding protein
5	SMa1370	CDS	752672	753655	-	NC_003037	ABC transporter, ATP-binding protein
6	SMa1368	CDS	751947	752672	-	NC_003037	conserved hypothetical protein
7	SMa1367	CDS	751181	751939	-	NC_003037	dehydrogenase related to short chain alcohol dehydrogenases
OP_SMa1386	predicted	-	3	0	0	0	0	0
1	SMa1386	CDS	762866	763846	-	NC_003037	oxidoreductase
2	SMa5031	CDS	762612	762869	-	NC_003037	conserved hypothetical protein
3	SMa1381	CDS	761267	762625	-	NC_003037	Possible oxidase
OP_SMa1391	predicted	-	2	0	0	0	0	0
1	SMa1391	CDS	766174	766923	-	NC_003037	EtfB2 electron transport flavoprotein, beta subunit
2	SMa1389	CDS	765128	766057	-	NC_003037	EtfA2 electron-transport flavoprotein, alpha- subunit
OP_SMa1400	predicted	-	4	0	0	0	0	0
1	SMa1400	CDS	769732	770874	-	NC_003037	Acyl-CoA dehydrogenase
2	SMa1398	CDS	768956	769735	-	NC_003037	dehydrogenase related to short chain alcohol dehydrogenases
3	SMa1397	CDS	767799	768947	-	NC_003037	Conserved hypothetical protein
4	SMa1394	CDS	766940	767797	-	NC_003037	Conserved hypothetical protein
OP_SMa1409	predicted	-	3	0	0	0	0	0
1	SMa1409	CDS	774204	775775	-	NC_003037	Acyl-CoA transferase
2	SMa1408	CDS	773437	774207	-	NC_003037	Hydratase/isomerase
3	SMa1406	CDS	772165	773424	-	NC_003037	TtuD3 hydroxypyruvate reductase
OP_SMa1415	predicted	-	2	1	2	1	0	0
1	SMa1415	CDS	779216	780712	-	NC_003037	aldehyde dehydrogenase, NAD(P)-dependent	mTSS	780724	780821	-	SMa_TSS2039
1	SMa1415	CDS	779216	780712	-	NC_003037	aldehyde dehydrogenase, NAD(P)-dependent	mTSS	780670	780766	-	SMa_TSS2038
2	SMa1414	CDS	777621	779216	-	NC_003037	Dehydrogenase, FAD-dependent
OP_SMa1427	predicted	-	4	0	0	0	0	0
1	SMa1427	CDS	785430	786548	-	NC_003037	ABC transporter, periplasmic solute-binding protein
2	SMa1424	CDS	784390	785355	-	NC_003037	ABC transporter, permease
3	SMa1421	CDS	782868	784379	-	NC_003037	ABC transporter, ATP-binding protein
4	SMa1418	CDS	781919	782860	-	NC_003037	ABC transporter, permease
OP_SMa1440	predicted	-	5	1	1	0	0	0
1	SMa1440	CDS	794368	795273	-	NC_003037	5-dehydro-4-deoxyglucarate dehydratase
2	SMa1438	CDS	792785	794293	-	NC_003037	ABC transporter, periplasmic solute-binding protein	mTSS	794217	794313	-	SMa_TSS2064
3	SMa1437	CDS	791793	792707	-	NC_003037	ABC transporter, permease
4	SMa1435	CDS	790863	791780	-	NC_003037	ABC transporter, permease
5	SMa1434	CDS	789214	790866	-	NC_003037	ABC transporter, ATP-binding protein
OP_SMa1452	predicted	-	2	0	0	0	0	0
1	SMa1452	CDS	800410	801177	-	NC_003037	dehydrogenase related to short chain alcohol dehydrogenases
2	SMa1450	CDS	799195	800385	-	NC_003037	Thiolase
OP_SMa1456	predicted	-	2	1	1	1	0	0
1	SMa1456	CDS	802839	803228	-	NC_003037	conserved hypothetical protein	mTSS	803161	803257	-	SMa_TSS2080
2	SMa1455	CDS	802324	802842	-	NC_003037	conserved hypothetical protein
OP_SMa1461	predicted	-	2	0	0	0	0	0
1	SMa1461	CDS	804337	805461	-	NC_003037	Mandelate racemase/muconate lactonizing enzyme family protein
2	SMa1459	CDS	803336	804340	-	NC_003037	Dehydrogenase, malate/L-lactate family
OP_SMa1467	predicted	-	4	1	1	1	0	0
1	SMa1467	CDS	808366	809028	-	NC_003037	ABC transporter, permease	mTSS	809049	809145	-	SMa_TSS2086
2	SMa1466	CDS	807254	808369	-	NC_003037	ABC transporter, ATP binding protein
3	SMa1465	CDS	806502	807257	-	NC_003037	ABC transporter permease
4	SMa1462	CDS	805588	806478	-	NC_003037	ABC transporter, periplasmic solute-binding protein
OP_SMa1476	predicted	-	3	1	1	1	0	0
1	SMa1476	CDS	811255	812247	-	NC_003037	Transcriptional regulator, AraC family	mTSS	812200	812296	-	SMa_TSS2093
2	SMa1473	CDS	809859	811163	-	NC_003037	proline dipeptidase
3	SMa1471	CDS	809179	809859	-	NC_003037	conserved hypothetical protein
OP_SMa1485	predicted	-	2	0	0	0	0	0
1	SMa1485	CDS	817966	819255	-	NC_003037	Permease, MFS
2	SMa5009	CDS	817619	817969	-	NC_003037	hypothetical protein
OP_SMa1491	predicted	-	3	0	0	0	0	0
1	SMa1491	CDS	822089	822553	-	NC_003037	Oxidoreductase
2	SMa1488	CDS	819849	822092	-	NC_003037	oxidoreductase
3	SMa1487	CDS	819484	819852	-	NC_003037	Cytochrome C
OP_SMa1500	predicted	-	2	0	0	0	0	0
1	SMa1500	CDS	826564	828330	-	NC_003037	oxidoreductase
2	SMa1497	CDS	825906	826553	-	NC_003037	Gst12 glutathione-S-transferase
OP_SMa1503	predicted	-	2	1	2	1	0	0
1	SMa1503	CDS	829300	830166	-	NC_003037	conserved hypothetical protein	mTSS	830212	830309	-	SMa_TSS2118
1	SMa1503	CDS	829300	830166	-	NC_003037	conserved hypothetical protein	mTSS	830115	830212	-	SMa_TSS2117
2	SMa1501	CDS	828355	829269	-	NC_003037	conserved hypothetical protein
OP_SMa1509	predicted	+	3	0	0	0	0	0
1	SMa1509	CDS	832401	833936	+	NC_003037	ABC transporter, ATP-binding protein
2	SMa1513	CDS	833962	834984	+	NC_003037	ABC transporter, permease
3	SMa1514	CDS	834984	835904	+	NC_003037	ABC transporter, permease
OP_SMa1516	predicted	+	2	1	1	0	0	0
1	SMa1516	CDS	836495	837481	+	NC_003037	NuoH2 NADH:ubiquinone oxidoreductase subunit 1 (chain H)
2	SMa1519	CDS	837551	838117	+	NC_003037	NADH:ubiquinone oxidoreductase subunit 6 (chain I)	mTSS	837464	837563	+	SMa_TSS2131
OP_SMa1538	predicted	-	10	3	3	0	0	0
1	SMa1538	CDS	848840	850600	-	NC_003037	oxidoreductase
2	SMa1536	CDS	847358	848833	-	NC_003037	NuoM2 NADH:quinone oxidoreductase subunit 4 (chain M)
3	SMa1535	CDS	845922	847361	-	NC_003037	NuoN2 NADH:quinone oxidoreductase subunit 2 (chain N)	mTSS	847300	847398	-	SMa_TSS2149
4	SMa1533	CDS	845341	845706	-	NC_003037	NuoA2 NADH:quinone oxidoreductase subunit 3 (chain A)	mTSS	845685	845781	-	SMa_TSS2147
5	SMa1532	CDS	844850	845353	-	NC_003037	NuoB2 NADH:quinone oxidoreductase (chain B)	mTSS	845284	845380	-	SMa_TSS2146
6	SMa1531	CDS	844305	844853	-	NC_003037	NuoC2 NADH:quinone oxidoreductase (chain C)
7	SMa1529	CDS	843074	844288	-	NC_003037	NuoD2 NADH:quinone oxidoreductase subunit 7 (chain D)
8	SMa1526	CDS	842549	843055	-	NC_003037	NuoE2 NADH:quinone oxidoreductase (chain E)
9	SMa1525	CDS	841280	842545	-	NC_003037	NuoF2 NADH:quinone oxidoreductase (chain F)
10	SMa1523	CDS	838689	841250	-	NC_003037	NuoG2 NADH:quinone oxidoreductase subunit 7 (chain G2)
OP_SMa1545	predicted	-	3	1	2	1	0	0
1	SMa1545	CDS	852614	853114	-	NC_003037	NuoJ2 NADH:quinone oxidoreductase subunit 6 (chain J)	mTSS	853089	853186	-	SMa_TSS2153
1	SMa1545	CDS	852614	853114	-	NC_003037	NuoJ2 NADH:quinone oxidoreductase subunit 6 (chain J)	mTSS	853082	853178	-	SMa_TSS2152
2	SMa1544	CDS	852312	852614	-	NC_003037	NuoK2 NADH:quinone oxidoreductase subunit 11 (chain K)
3	SMa1541	CDS	850844	852307	-	NC_003037	oxidoreductase
OP_SMa1548	predicted	+	7	2	2	1	0	0
1	SMa1548	CDS	854222	857437	+	NC_003037	Diguanylate cyclase/phosphodiesterase	mTSS	854157	854253	+	SMa_TSS2158
2	SMa1550	CDS	857628	858311	+	NC_003037	Response regulator	mTSS	857512	857608	+	SMa_TSS2175
3	SMa1552	CDS	858465	859826	+	NC_003037	MCP methyltransferase, CheR-type
4	SMa1554	CDS	859823	860491	+	NC_003037	Putative chemotaxis protein
5	SMa1556	CDS	860424	862109	+	NC_003037	Methyl-accepting chemotaxis protein
6	SMa1558	CDS	862096	864222	+	NC_003037	Sensor histidine kinase
7	SMa1561	CDS	864232	865296	+	NC_003037	CheB2 chemotaxis methylesterase
OP_SMa1570	predicted	-	4	1	1	1	0	0
1	SMa1570	CDS	868893	869063	-	NC_003037	PilA2 pilus assembly protein	mTSS	869060	869156	-	SMa_TSS2187
2	SMa1568	CDS	867356	868849	-	NC_003037	CpaF2 pilus assembly protein
3	SMa1564	CDS	866326	867327	-	NC_003037	Pilus assembly protein
4	SMa1562	CDS	865351	866316	-	NC_003037	Pilus assembly protein
OP_SMa1578	predicted	-	4	1	1	0	0	0
1	SMa1578	CDS	872431	872943	-	NC_003037	CpaA2 prepilin peptidase
2	SMa1576	CDS	871597	872388	-	NC_003037	CpaB2 pilus assembly protein
3	SMa1573	CDS	869830	871590	-	NC_003037	CpaE2 pilus assembly protein
4	SMa1572	CDS	869408	869833	-	NC_003037	conserved hypothetical protein	mTSS	869825	869921	-	SMa_TSS2189
OP_SMa1593	predicted	-	3	1	2	0	0	0
1	SMa1593	CDS	887977	889107	-	NC_003037	oxidoreductase, fragment
2	SMa1592	CDS	887558	888271	-	NC_003037	oxidoreductase, fragment
3	SMa1591	CDS	884133	887522	-	NC_003037	CyaI3 adenylate/guanylate cyclase	mTSS	887455	887554	-	SMa_TSS2237
3	SMa1591	CDS	884133	887522	-	NC_003037	CyaI3 adenylate/guanylate cyclase	mTSS	887455	887551	-	SMa_TSS2236
OP_SMa1604	predicted	+	2	1	1	0	0	0
1	SMa1604	CDS	894831	895922	+	NC_003037	NADH:flavin oxidoreductase / NADH oxidase
2	SMa1606	CDS	895937	896896	+	NC_003037	conserved hypothetical protein	mTSS	895885	895984	+	SMa_TSS2254
OP_SMa1610	predicted	-	2	0	0	0	0	0
1	SMa1610	repeat_ass_transposase	897643	897906	-	NC_003037	transposase, fragment
2	SMa1608	CDS	897347	897643	-	NC_003037	conserved hypothetical protein
OP_SMa1615	predicted	-	2	0	0	0	0	0
1	SMa1615	repeat_ass_transposase	900596	900988	-	NC_003037	TRm1a transposase
2	SMa1614	repeat_ass_transposase	899769	900599	-	NC_003037	TRm1b transposase
OP_SMa1617	predicted	+	3	0	0	0	0	0
1	SMa1617	CDS	901120	902349	+	NC_003037	integrase/recombinase
2	SMa1619	CDS	902343	903257	+	NC_003037	integrase/recombinase
3	SMa1620	CDS	903254	904243	+	NC_003037	integrase/recombinase
OP_SMa1636	predicted	+	2	0	0	0	0	0
1	SMa1636	repeat_ass_transposase	911789	912589	+	NC_003037	TRm17a transposase fragment
2	SMa1637	repeat_ass_transposase	912620	913126	+	NC_003037	TRm17b transposase fragment
OP_SMa1641	predicted	+	2	0	0	0	0	0
1	SMa1641	CDS	914013	915335	+	NC_003037	Permease, MFS
2	SMa1643	CDS	915332	915670	+	NC_003037	hypothetical protein
OP_SMa1651	predicted	-	5	0	0	0	0	0
1	SMa1651	CDS	921222	922799	-	NC_003037	ABC transporter, periplasmic solute-binding protein
2	SMa1650	CDS	920273	921208	-	NC_003037	ABC transporter, permease
3	SMa1649	CDS	919371	920282	-	NC_003037	ABC transporter, permease
4	SMa1647	CDS	918386	919381	-	NC_003037	ABC transporter, ATP-binding protein
5	SMa1646	CDS	917367	918389	-	NC_003037	ABC transporter, ATP-binding protein
OP_SMa1652	predicted	+	2	0	0	0	0	0
1	SMa1652	CDS	923065	923850	+	NC_003037	racemase
2	SMa1653	CDS	923853	924578	+	NC_003037	conserved hypothetical protein
OP_SMa1658	predicted	-	2	1	1	1	0	0
1	SMa1658	CDS	926260	926625	-	NC_003037	hypothetical protein	mTSS	926649	926745	-	SMa_TSS2295
2	SMa1657	CDS	925848	926255	-	NC_003037	hypothetical protein
OP_SMa1664	predicted	-	2	1	1	1	0	0
1	SMa1664	CDS	931023	932189	-	NC_003037	HlyD-family protein	mTSS	932166	932262	-	SMa_TSS2302
2	SMa1662	CDS	927892	931026	-	NC_003037	Cation/multidrug efflux pump
OP_SMa1668	predicted	+	2	1	1	1	0	0
1	SMa1668	CDS	935142	936563	+	NC_003037	ArcD2 arginine/ornithine antiporter	mTSS	935078	935175	+	SMa_TSS2306
2	SMa1670	CDS	936579	937838	+	NC_003037	ArcA2 arginine deiminase
OP_SMa1683	predicted	-	3	0	0	0	0	0
1	SMa1683	CDS	946966	948633	-	NC_003037	Arylsulfatase
[truncated: 4,521 more rows]

## Sheet: S5 published TSS
Table S5. Comparison of RNAseq transcription start sites (TSS) to previously published TSS.
[truncated: 262 more rows]
