# Supplementary material for: Global mapping of transcription start sites and promoter motifs in the symbiotic α-proteobacterium Sinorhizobium meliloti 1021
Source: BMC Genomics. 2013 Mar 7;14:156. doi: 10.1186/1471-2164-14-156 (PMC3616915; doi:10.1186/1471-2164-14-156)
Supplement: Additional file 5: Table S18 — - Results of transcriptome analyses to identify putative RpoE2 target genes; Table S19- rpoE2-dependent genes with transcriptional activity correlated with TSS and promoter predictions; Table S20- rpoE2-dependent intergenic regions with transcriptional activity correlated with TSS and promoter predictions; Table S21- 5′ RACE mapping of TSS and comparison to RNAseq TSS; Table S22- Promoter-specific parameters used for promoter identification upstream of TSS; Table S23- Number of TSS assigned to each type of promoter sequence (virtual or model) used in the initial promoter search, by TSS category. [file 1471-2164-14-156-S5.xlsx]

## Sheet: S18 RpoE2
Table S18: Results of transcriptome analyses to identify putative RpoE2 target genes. Data showing up- or down-regulated genes compared to TSS and promoter data. The average signal log ratio is given for the comparison of the RpoE2 overexpressing strain versus the control strain.
Numbers in parentheses provide transcript information derived from Schlueter et al. 2010. RC= located on minus strand.
TSS, transcription start site; CDS, coding sequence; IGR, intergenic region; COG, clusters of orthologous groups category
GENE INFORMATION AND AFFYMETRIX DATA											TOTAL NUMBER OF TSS ASSIGNED TO PROMOTERS							TOTAL NUMBER OF TSS						TSS ASSIGNED TO RpoE1						TSS ASSIGNED TO RpoE2						TSS ASSIGNED TO RpoE9						TSS ASSIGNED TO RpoD						TSS ASSIGNED TO RpoH1
Unique Identifer (CDS or IGR)	Position (CDS or IGR probe set)		Strand	Gene product (CDS)	Average signal log ratio	Standard deviation	Type	Replicon	COG	TSS total	rpoE1_total	rpoE2 total	rpoE9 total	rpoD total	rpoH1 total	rpoH2 total	rpoH1/2 total	total mTSS	total lmTSS	total pmTSS	total seTSS	total asTSS	total sTSS	mTSS	lmTSS	pmTSS	seTSS	asTSS	sTSS	mTSS	lmTSS	pmTSS	seTSS	asTSS	sTSS	mTSS	lmTSS	pmTSS	seTSS	asTSS	sTSS	mTSS	lmTSS	pmTSS	seTSS	asTSS	sTSS	mTSS	lmTSS
SMa0134_RC	71066	71671	-	hypothetical protein	4.49	0.55	CDS	NC_003037		0(0)	0(0)	0(0)	0(0)	0(0)	0(0)	0(0)	0(0)	0(0)	0(0)	0(0)	0(0)	0(0)	0(0)	0(0)	0(0)	0(0)	0(0)	0(0)	0(0)	0(0)	0(0)	0(0)	0(0)	0(0)	0(0)	0(0)	0(0)	0(0)	0(0)	0(0)	0(0)	0(0)	0(0)	0(0)	0(0)	0(0)	0(0)	0(0)	0(0)
SMa0280_RC	157557	158345	-	hypothetical protein	2.64	1.37	CDS	NC_003037		3(0)	0(0)	1(0)	0(0)	0(0)	0(0)	0(0)	0(0)	1(0)	0(0)	0(0)	2(0)	0(0)	0(0)	0(0)	0(0)	0(0)	0(0)	0(0)	0(0)	1(0)	0(0)	0(0)	0(0)	0(0)	0(0)	0(0)	0(0)	0(0)	0(0)	0(0)	0(0)	0(0)	0(0)	0(0)	0(0)	0(0)	0(0)	0(0)	0(0)
SMa0288_RC	160505	161341	-	hypothetical protein	3.54	0.68	CDS	NC_003037		5(0)	0(0)	1(0)	0(0)	0(0)	0(0)	0(0)	0(0)	2(0)	0(0)	0(0)	3(0)	0(0)	0(0)	0(0)	0(0)	0(0)	0(0)	0(0)	0(0)	1(0)	0(0)	0(0)	0(0)	0(0)	0(0)	0(0)	0(0)	0(0)	0(0)	0(0)	0(0)	0(0)	0(0)	0(0)	0(0)	0(0)	0(0)	0(0)	0(0)
SMa0292_RC	162073	162142	-	hypothetical protein	2.28	0.49	CDS	NC_003037		0(0)	0(0)	0(0)	0(0)	0(0)	0(0)	0(0)	0(0)	0(0)	0(0)	0(0)	0(0)	0(0)	0(0)	0(0)	0(0)	0(0)	0(0)	0(0)	0(0)	0(0)	0(0)	0(0)	0(0)	0(0)	0(0)	0(0)	0(0)	0(0)	0(0)	0(0)	0(0)	0(0)	0(0)	0(0)	0(0)	0(0)	0(0)	0(0)	0(0)
SMa0293_RC	162273	162668	-	hypothetical protein	4.04	0.49	CDS	NC_003037		3(0)	0(0)	1(0)	0(0)	0(0)	0(0)	0(0)	0(0)	1(0)	0(0)	0(0)	2(0)	0(0)	0(0)	0(0)	0(0)	0(0)	0(0)	0(0)	0(0)	1(0)	0(0)	0(0)	0(0)	0(0)	0(0)	0(0)	0(0)	0(0)	0(0)	0(0)	0(0)	0(0)	0(0)	0(0)	0(0)	0(0)	0(0)	0(0)	0(0)
SMa1176_RC	643876	644394	-	Hypothetical protein	1.35	0.29	CDS	NC_003037		8(0)	0(0)	0(0)	0(0)	0(0)	0(0)	0(0)	0(0)	2(0)	0(0)	0(0)	6(0)	0(0)	0(0)	0(0)	0(0)	0(0)	0(0)	0(0)	0(0)	0(0)	0(0)	0(0)	0(0)	0(0)	0(0)	0(0)	0(0)	0(0)	0(0)	0(0)	0(0)	0(0)	0(0)	0(0)	0(0)	0(0)	0(0)	0(0)	0(0)
SMa2071_RC	1168555	1168746	-	hypothetical protein	3.83	0.40	CDS	NC_003037	S	0(0)	0(0)	0(0)	0(0)	0(0)	0(0)	0(0)	0(0)	0(0)	0(0)	0(0)	0(0)	0(0)	0(0)	0(0)	0(0)	0(0)	0(0)	0(0)	0(0)	0(0)	0(0)	0(0)	0(0)	0(0)	0(0)	0(0)	0(0)	0(0)	0(0)	0(0)	0(0)	0(0)	0(0)	0(0)	0(0)	0(0)	0(0)	0(0)	0(0)
SMa2301_RC	1281993	1283339	-	putative response regulator	2.09	0.54	CDS	NC_003037	T	2(0)	0(0)	0(0)	0(0)	0(0)	1(0)	1(0)	1(0)	0(0)	0(0)	0(0)	2(0)*	0(0)	0(0)	0(0)	0(0)	0(0)	0(0)	0(0)	0(0)	0(0)	0(0)	0(0)	0(0)	0(0)	0(0)	0(0)	0(0)	0(0)	0(0)	0(0)	0(0)	0(0)	0(0)	0(0)	0(0)	0(0)	0(0)	0(0)	0(0)
SMa2359_RC	1330682	1331458	-	conserved hypothetical protein	3.83	0.68	CDS	NC_003037	R	4(0)	0(0)	1(0)	0(0)	0(0)	0(0)	0(0)	0(0)	1(0)	0(0)	1(0)	2(0)	0(0)	0(0)	0(0)	0(0)	0(0)	0(0)	0(0)	0(0)	1(0)	0(0)	0(0)	0(0)	0(0)	0(0)	0(0)	0(0)	0(0)	0(0)	0(0)	0(0)	0(0)	0(0)	0(0)	0(0)	0(0)	0(0)	0(0)	0(0)
SMb20072_RC	81239	82168	-	putative rhizopine binding protein	1.53	0.44	CDS	NC_003078	G	2(0)	0(0)	0(0)	0(0)	0(0)	0(0)	0(0)	0(0)	0(0)	0(0)	0(0)	2(0)	0(0)	0(0)	0(0)	0(0)	0(0)	0(0)	0(0)	0(0)	0(0)	0(0)	0(0)	0(0)	0(0)	0(0)	0(0)	0(0)	0(0)	0(0)	0(0)	0(0)	0(0)	0(0)	0(0)	0(0)	0(0)	0(0)	0(0)	0(0)
SMb20073_RC	82331	83188	-	putative oxidoreductase protein	2.80	0.38	CDS	NC_003078	IQR	2(0)	0(0)	1(0)	0(0)	0(0)	0(0)	0(0)	0(0)	1(0)	0(0)	0(0)	1(0)	0(0)	0(0)	0(0)	0(0)	0(0)	0(0)	0(0)	0(0)	1(0)	0(0)	0(0)	0(0)	0(0)	0(0)	0(0)	0(0)	0(0)	0(0)	0(0)	0(0)	0(0)	0(0)	0(0)	0(0)	0(0)	0(0)	0(0)	0(0)
SMb20081_RC	92735	93445	-	CONSERVED HYPOTHETICAL PROTEIN	3.06	0.41	CDS	NC_003078	R	1(0)	0(0)	0(0)	0(0)	0(0)	0(0)	0(0)	0(0)	0(0)	0(0)	0(0)	1(0)	0(0)	0(0)	0(0)	0(0)	0(0)	0(0)	0(0)	0(0)	0(0)	0(0)	0(0)	0(0)	0(0)	0(0)	0(0)	0(0)	0(0)	0(0)	0(0)	0(0)	0(0)	0(0)	0(0)	0(0)	0(0)	0(0)	0(0)	0(0)
SMb20082_RC	93442	94344	-	CONSERVED HYPOTHETICAL PROTEIN	4.64	0.26	CDS	NC_003078		3(0)	0(0)	1(0)	0(0)	0(0)	0(0)	0(0)	0(0)	1(0)	0(0)	0(0)	2(0)	0(0)	0(0)	0(0)	0(0)	0(0)	0(0)	0(0)	0(0)	0(0)	0(0)	0(0)	1(0)	0(0)	0(0)	0(0)	0(0)	0(0)	0(0)	0(0)	0(0)	0(0)	0(0)	0(0)	0(0)	0(0)	0(0)	0(0)	0(0)
SMb20084_RC	94903	95076	-	hypothetical protein TRANSMEMBRANE	2.93	0.49	CDS	NC_003078		0(0)	0(0)	0(0)	0(0)	0(0)	0(0)	0(0)	0(0)	0(0)	0(0)	0(0)	0(0)	0(0)	0(0)	0(0)	0(0)	0(0)	0(0)	0(0)	0(0)	0(0)	0(0)	0(0)	0(0)	0(0)	0(0)	0(0)	0(0)	0(0)	0(0)	0(0)	0(0)	0(0)	0(0)	0(0)	0(0)	0(0)	0(0)	0(0)	0(0)
SMb20085_RC	95128	95274	-	HYPOTHETICAL PROTEIN	3.57	0.21	CDS	NC_003078		1(0)	0(0)	1(0)	0(0)	0(0)	0(0)	0(0)	0(0)	1(0)	0(0)	0(0)	0(0)	0(0)	0(0)	0(0)	0(0)	0(0)	0(0)	0(0)	0(0)	1(0)	0(0)	0(0)	0(0)	0(0)	0(0)	0(0)	0(0)	0(0)	0(0)	0(0)	0(0)	0(0)	0(0)	0(0)	0(0)	0(0)	0(0)	0(0)	0(0)
SMb20092_RC	99778	100536	-	CONSERVED HYPOTHETICAL PROTEIN	1.94	0.73	CDS	NC_003078	R	0(0)	0(0)	0(0)	0(0)	0(0)	0(0)	0(0)	0(0)	0(0)	0(0)	0(0)	0(0)	0(0)	0(0)	0(0)	0(0)	0(0)	0(0)	0(0)	0(0)	0(0)	0(0)	0(0)	0(0)	0(0)	0(0)	0(0)	0(0)	0(0)	0(0)	0(0)	0(0)	0(0)	0(0)	0(0)	0(0)	0(0)	0(0)	0(0)	0(0)
SMb20094_RC	101410	102993	-	putative phospholipase protein	3.72	0.68	CDS	NC_003078	I	3(0)	0(0)	1(0)	0(0)	0(0)	0(0)	0(0)	0(0)	1(0)	0(0)	0(0)	2(0)	0(0)	0(0)	0(0)	0(0)	0(0)	0(0)	0(0)	0(0)	1(0)	0(0)	0(0)	0(0)	0(0)	0(0)	0(0)	0(0)	0(0)	0(0)	0(0)	0(0)	0(0)	0(0)	0(0)	0(0)	0(0)	0(0)	0(0)	0(0)
SMb20225_RC	232078	232147	-	probable osmotically inducible sensory protein	2.98	0.67	CDS	NC_003078		0(0)	0(0)	0(0)	0(0)	0(0)	0(0)	0(0)	0(0)	0(0)	0(0)	0(0)	0(0)	0(0)	0(0)	0(0)	0(0)	0(0)	0(0)	0(0)	0(0)	0(0)	0(0)	0(0)	0(0)	0(0)	0(0)	0(0)	0(0)	0(0)	0(0)	0(0)	0(0)	0(0)	0(0)	0(0)	0(0)	0(0)	0(0)	0(0)	0(0)
SMb20239_RC	243200	244240	-	putative dTDP-glucose 4,6-dehydratase protein	2.47	0.51	CDS	NC_003078	GM	1(0)	0(0)	0(0)	0(0)	0(0)	0(0)	0(0)	0(0)	0(0)	0(0)	0(0)	1(0)	0(0)	0(0)	0(0)	0(0)	0(0)	0(0)	0(0)	0(0)	0(0)	0(0)	0(0)	0(0)	0(0)	0(0)	0(0)	0(0)	0(0)	0(0)	0(0)	0(0)	0(0)	0(0)	0(0)	0(0)	0(0)	0(0)	0(0)	0(0)
SMb20241_RC	245375	246460	-	CONSERVED HYPOTHETICAL PROTEIN	3.24	0.99	CDS	NC_003078	S	0(0)	0(0)	0(0)	0(0)	0(0)	0(0)	0(0)	0(0)	0(0)	0(0)	0(0)	0(0)	0(0)	0(0)	0(0)	0(0)	0(0)	0(0)	0(0)	0(0)	0(0)	0(0)	0(0)	0(0)	0(0)	0(0)	0(0)	0(0)	0(0)	0(0)	0(0)	0(0)	0(0)	0(0)	0(0)	0(0)	0(0)	0(0)	0(0)	0(0)
SMb20242_RC	246457	247587	-	CONSERVED HYPOTHETICAL PROTEIN	3.89	0.80	CDS	NC_003078	S	0(0)	0(0)	0(0)	0(0)	0(0)	0(0)	0(0)	0(0)	0(0)	0(0)	0(0)	0(0)	0(0)	0(0)	0(0)	0(0)	0(0)	0(0)	0(0)	0(0)	0(0)	0(0)	0(0)	0(0)	0(0)	0(0)	0(0)	0(0)	0(0)	0(0)	0(0)	0(0)	0(0)	0(0)	0(0)	0(0)	0(0)	0(0)	0(0)	0(0)
SMb20243_RC	247592	248743	-	putative glycosyltransferase protein	3.85	0.58	CDS	NC_003078	M	0(0)	0(0)	0(0)	0(0)	0(0)	0(0)	0(0)	0(0)	0(0)	0(0)	0(0)	0(0)	0(0)	0(0)	0(0)	0(0)	0(0)	0(0)	0(0)	0(0)	0(0)	0(0)	0(0)	0(0)	0(0)	0(0)	0(0)	0(0)	0(0)	0(0)	0(0)	0(0)	0(0)	0(0)	0(0)	0(0)	0(0)	0(0)	0(0)	0(0)
SMb20245_RC	249858	250964	-	putative NDP-glucose dehydrataseepimerase protein	2.23	0.95	CDS	NC_003078	GM	2(0)	0(0)	1(0)	0(0)	0(0)	0(0)	0(0)	0(0)	2(0)	0(0)	0(0)	0(0)	0(0)	0(0)	0(0)	0(0)	0(0)	0(0)	0(0)	0(0)	1(0)	0(0)	0(0)	0(0)	0(0)	0(0)	0(0)	0(0)	0(0)	0(0)	0(0)	0(0)	0(0)	0(0)	0(0)	0(0)	0(0)	0(0)	0(0)	0(0)
SMb20253_RC	259295	260200	-	HYPOTHETICAL PROTEIN	2.63	0.52	CDS	NC_003078		0(0)	0(0)	0(0)	0(0)	0(0)	0(0)	0(0)	0(0)	0(0)	0(0)	0(0)	0(0)	0(0)	0(0)	0(0)	0(0)	0(0)	0(0)	0(0)	0(0)	0(0)	0(0)	0(0)	0(0)	0(0)	0(0)	0(0)	0(0)	0(0)	0(0)	0(0)	0(0)	0(0)	0(0)	0(0)	0(0)	0(0)	0(0)	0(0)	0(0)
SMb20254_RC	260409	260684	-	HYPOTHETICAL PROTEIN	5.31	0.53	CDS	NC_003078		1(0)	0(0)	1(0)	0(0)	0(0)	0(0)	0(0)	0(0)	1(0)	0(0)	0(0)	0(0)	0(0)	0(0)	0(0)	0(0)	0(0)	0(0)	0(0)	0(0)	1(0)	0(0)	0(0)	0(0)	0(0)	0(0)	0(0)	0(0)	0(0)	0(0)	0(0)	0(0)	0(0)	0(0)	0(0)	0(0)	0(0)	0(0)	0(0)	0(0)
SMb20255_RC	260759	261310	-	CONSERVED HYPOTHETICAL PROTEIN	3.75	0.31	CDS	NC_003078		1(0)	0(0)	1(0)	0(0)	0(0)	0(0)	0(0)	0(0)	1(0)	0(0)	0(0)	0(0)	0(0)	0(0)	0(0)	0(0)	0(0)	0(0)	0(0)	0(0)	1(0)	0(0)	0(0)	0(0)	0(0)	0(0)	0(0)	0(0)	0(0)	0(0)	0(0)	0(0)	0(0)	0(0)	0(0)	0(0)	0(0)	0(0)	0(0)	0(0)
SMb20274_RC	279100	279285	-	HYPOTHETICAL PROTEIN	4.60	0.50	CDS	NC_003078		1(0)	0(0)	1(0)	0(0)	0(0)	0(0)	0(0)	0(0)	1(0)	0(0)	0(0)	0(0)	0(0)	0(0)	0(0)	0(0)	0(0)	0(0)	0(0)	0(0)	1(0)	0(0)	0(0)	0(0)	0(0)	0(0)	0(0)	0(0)	0(0)	0(0)	0(0)	0(0)	0(0)	0(0)	0(0)	0(0)	0(0)	0(0)	0(0)	0(0)
SMb20302_RC	310120	310281	-	CONSERVED HYPOTHETICAL PROTEIN	1.79	0.20	CDS	NC_003078		2(0)	0(0)	0(0)	0(0)	0(0)	0(0)	0(0)	0(0)	1(0)	0(0)	0(0)	1(0)	0(0)	0(0)	0(0)	0(0)	0(0)	0(0)	0(0)	0(0)	0(0)	0(0)	0(0)	0(0)	0(0)	0(0)	0(0)	0(0)	0(0)	0(0)	0(0)	0(0)	0(0)	0(0)	0(0)	0(0)	0(0)	0(0)	0(0)	0(0)
SMb20401_RC	414654	414827	-	HYPOTHETICAL PROTEIN	1.61	0.55	CDS	NC_003078		0(0)	0(0)	0(0)	0(0)	0(0)	0(0)	0(0)	0(0)	0(0)	0(0)	0(0)	0(0)	0(0)	0(0)	0(0)	0(0)	0(0)	0(0)	0(0)	0(0)	0(0)	0(0)	0(0)	0(0)	0(0)	0(0)	0(0)	0(0)	0(0)	0(0)	0(0)	0(0)	0(0)	0(0)	0(0)	0(0)	0(0)	0(0)	0(0)	0(0)
SMb20465_RC	477065	478135	-	HYPOTHETICAL PROTEIN	3.15	0.49	CDS	NC_003078	G	4(0)	0(0)	0(0)	0(0)	0(0)	0(0)	0(0)	0(0)	0(0)	0(0)	0(0)	4(0)	0(0)	0(0)	0(0)	0(0)	0(0)	0(0)	0(0)	0(0)	0(0)	0(0)	0(0)	0(0)	0(0)	0(0)	0(0)	0(0)	0(0)	0(0)	0(0)	0(0)	0(0)	0(0)	0(0)	0(0)	0(0)	0(0)	0(0)	0(0)
SMb20491_RC	508667	509245	-	CONSERVED HYPOTHETICAL PROTEIN	3.41	0.49	CDS	NC_003078	Q	2(0)	0(0)	1(0)	0(0)	0(0)	0(0)	0(0)	0(0)	1(0)	0(0)	0(0)	1(0)	0(0)	0(0)	0(0)	0(0)	0(0)	0(0)	0(0)	0(0)	1(0)	0(0)	0(0)	0(0)	0(0)	0(0)	0(0)	0(0)	0(0)	0(0)	0(0)	0(0)	0(0)	0(0)	0(0)	0(0)	0(0)	0(0)	0(0)	0(0)
SMb21028_RC	649719	649880	-	conserved hypothetical protein, similar to Y20302	1.32	0.11	CDS	NC_003078		0(0)	0(0)	0(0)	0(0)	0(0)	0(0)	0(0)	0(0)	0(0)	0(0)	0(0)	0(0)	0(0)	0(0)	0(0)	0(0)	0(0)	0(0)	0(0)	0(0)	0(0)	0(0)	0(0)	0(0)	0(0)	0(0)	0(0)	0(0)	0(0)	0(0)	0(0)	0(0)	0(0)	0(0)	0(0)	0(0)	0(0)	0(0)	0(0)	0(0)
SMb21328_RC	997274	998092	-	putative Sir2-like transcriptional silencer protein	4.02	0.78	CDS	NC_003078		0(0)	0(0)	0(0)	0(0)	0(0)	0(0)	0(0)	0(0)	0(0)	0(0)	0(0)	0(0)	0(0)	0(0)	0(0)	0(0)	0(0)	0(0)	0(0)	0(0)	0(0)	0(0)	0(0)	0(0)	0(0)	0(0)	0(0)	0(0)	0(0)	0(0)	0(0)	0(0)	0(0)	0(0)	0(0)	0(0)	0(0)	0(0)	0(0)	0(0)
SMb21365_RC	1029186	1029638	-	hypothetical membrane protein	3.65	0.52	CDS	NC_003078	S	3(0)	0(0)	0(0)	0(0)	0(0)	0(0)	0(0)	0(0)	2(0)	0(0)	0(0)	1(0)	0(0)	0(0)	0(0)	0(0)	0(0)	0(0)	0(0)	0(0)	0(0)	0(0)	0(0)	0(0)	0(0)	0(0)	0(0)	0(0)	0(0)	0(0)	0(0)	0(0)	0(0)	0(0)	0(0)	0(0)	0(0)	0(0)	0(0)	0(0)
SMb21378_RC	1043584	1044042	-	HYPOTHETICAL PROTEIN	3.06	0.51	CDS	NC_003078	S	0(0)	0(0)	0(0)	0(0)	0(0)	0(0)	0(0)	0(0)	0(0)	0(0)	0(0)	0(0)	0(0)	0(0)	0(0)	0(0)	0(0)	0(0)	0(0)	0(0)	0(0)	0(0)	0(0)	0(0)	0(0)	0(0)	0(0)	0(0)	0(0)	0(0)	0(0)	0(0)	0(0)	0(0)	0(0)	0(0)	0(0)	0(0)	0(0)	0(0)
SMb20940_RC	1164948	1165658	-	hypothetical conserved protein	-0.75	0,49	CDS	NC_003078	R	1(0)	0(0)	0(0)	0(0)	1(0)	0(0)	1(0)	0(0)	1(0)*	0(0)	0(0)	0(0)	0(0)	0(0)	0(0)	0(0)	0(0)	0(0)	0(0)	0(0)	0(0)	0(0)	0(0)	0(0)	0(0)	0(0)	0(0)	0(0)	0(0)	0(0)	0(0)	0(0)	1(0)	0(0)	0(0)	0(0)	0(0)	0(0)	0(0)	0(0)
SMb20879_RC	1285211	1285663	-	HYPOTHETICAL PROTEIN	2.10	0.26	CDS	NC_003078	N	4(0)	0(0)	1(0)	0(0)	0(0)	0(0)	0(0)	0(0)	2(0)	0(0)	1(0)	1(0)	0(0)	0(0)	0(0)	0(0)	0(0)	0(0)	0(0)	0(0)	1(0)	0(0)	0(0)	0(0)	0(0)	0(0)	0(0)	0(0)	0(0)	0(0)	0(0)	0(0)	0(0)	0(0)	0(0)	0(0)	0(0)	0(0)	0(0)	0(0)
SMb20908_RC	1317788	1318126	-	HYPOTHETICAL PROTEIN	2.19	0.41	CDS	NC_003078		3(0)	0(0)	1(0)	0(0)	1(0)	1(0)	1(0)	1(0)	1(0)	0(0)	0(0)	2(0)*	0(0)	0(0)	0(0)	0(0)	0(0)	0(0)	0(0)	0(0)	1(0)	0(0)	0(0)	0(0)	0(0)	0(0)	0(0)	0(0)	0(0)	0(0)	0(0)	0(0)	0(0)	0(0)	0(0)	1(0)	0(0)	0(0)	0(0)	0(0)
SMb21683_RC	1331308	1331481	-	HYPOTHETICAL PROTEIN	1.39	0.33	CDS	NC_003078		5(0)	0(0)	0(0)	0(0)	0(0)	1(0)	1(0)	2(0)	3(0)*	0(0)	0(0)	2(0)	0(0)	0(0)	0(0)	0(0)	0(0)	0(0)	0(0)	0(0)	0(0)	0(0)	0(0)	0(0)	0(0)	0(0)	0(0)	0(0)	0(0)	0(0)	0(0)	0(0)	0(0)	0(0)	0(0)	0(0)	0(0)	0(0)	1(0)	0(0)
SMb21441_RC	1371045	1371485	-	putative inosine-5 PRIME -monophosphate dehydrogenase protein	3.68	0.29	CDS	NC_003078		4(0)	0(0)	0(0)	0(0)	0(0)	0(0)	0(0)	0(0)	1(0)	0(0)	0(0)	3(0)	0(0)	0(0)	0(0)	0(0)	0(0)	0(0)	0(0)	0(0)	0(0)	0(0)	0(0)	0(0)	0(0)	0(0)	0(0)	0(0)	0(0)	0(0)	0(0)	0(0)	0(0)	0(0)	0(0)	0(0)	0(0)	0(0)	0(0)	0(0)
SMb21442_RC	1371498	1371947	-	HYPOTHETICAL PROTEIN	4.44	0.35	CDS	NC_003078		1(0)	0(0)	1(0)	0(0)	0(0)	0(0)	0(0)	0(0)	0(0)	0(0)	0(0)	1(0)	0(0)	0(0)	0(0)	0(0)	0(0)	0(0)	0(0)	0(0)	0(0)	0(0)	0(0)	1(0)	0(0)	0(0)	0(0)	0(0)	0(0)	0(0)	0(0)	0(0)	0(0)	0(0)	0(0)	0(0)	0(0)	0(0)	0(0)	0(0)
SMb21443_RC	1371999	1372313	-	HYPOTHETICAL PROTEIN	2.98	0.78	CDS	NC_003078		1(0)	0(0)	1(0)	0(0)	0(0)	0(0)	0(0)	0(0)	0(0)	0(0)	0(0)	1(0)	0(0)	0(0)	0(0)	0(0)	0(0)	0(0)	0(0)	0(0)	0(0)	0(0)	0(0)	1(0)	0(0)	0(0)	0(0)	0(0)	0(0)	0(0)	0(0)	0(0)	0(0)	0(0)	0(0)	0(0)	0(0)	0(0)	0(0)	0(0)
SMb21445_RC	1373479	1374621	-	putative DNA topoisomerase I protein	3.48	0.49	CDS	NC_003078	L	4(0)	0(0)	0(0)	0(0)	0(0)	0(0)	0(0)	0(0)	0(0)	0(0)	0(0)	4(0)	0(0)	0(0)	0(0)	0(0)	0(0)	0(0)	0(0)	0(0)	0(0)	0(0)	0(0)	0(0)	0(0)	0(0)	0(0)	0(0)	0(0)	0(0)	0(0)	0(0)	0(0)	0(0)	0(0)	0(0)	0(0)	0(0)	0(0)	0(0)
SMb21446_RC	1374614	1376710	-	probable glycosyl hydrolase protein	3.81	0.27	CDS	NC_003078	G	5(0)	0(0)	1(0)	0(0)	0(0)	1(0)	1(0)	1(0)	1(0)	0(0)	0(0)	4(0)*	0(0)	0(0)	0(0)	0(0)	0(0)	0(0)	0(0)	0(0)	1(0)	0(0)	0(0)	0(0)	0(0)	0(0)	0(0)	0(0)	0(0)	0(0)	0(0)	0(0)	0(0)	0(0)	0(0)	0(0)	0(0)	0(0)	0(0)	0(0)
SMb21449_RC	1379391	1380113	-	probable glutathione S-transferase protein	2.57	0.33	CDS	NC_003078		3(0)	0(0)	1(0)	0(0)	0(0)	0(0)	0(0)	0(0)	2(0)	0(0)	0(0)	1(0)	0(0)	0(0)	0(0)	0(0)	0(0)	0(0)	0(0)	0(0)	1(0)	0(0)	0(0)	0(0)	0(0)	0(0)	0(0)	0(0)	0(0)	0(0)	0(0)	0(0)	0(0)	0(0)	0(0)	0(0)	0(0)	0(0)	0(0)	0(0)
SMb21454_RC	1381823	1382137	-	HYPOTHETICAL PROTEIN	2.87	0.34	CDS	NC_003078		0(0)	0(0)	0(0)	0(0)	0(0)	0(0)	0(0)	0(0)	0(0)	0(0)	0(0)	0(0)	0(0)	0(0)	0(0)	0(0)	0(0)	0(0)	0(0)	0(0)	0(0)	0(0)	0(0)	0(0)	0(0)	0(0)	0(0)	0(0)	0(0)	0(0)	0(0)	0(0)	0(0)	0(0)	0(0)	0(0)	0(0)	0(0)	0(0)	0(0)
SMb21477_RC	1400899	1402077	-	putative reverse transcriptasematurase protein	3.42	0.86	CDS	NC_003078	L	0(0)	0(0)	0(0)	0(0)	0(0)	0(0)	0(0)	0(0)	0(0)	0(0)	0(0)	0(0)	0(0)	0(0)	0(0)	0(0)	0(0)	0(0)	0(0)	0(0)	0(0)	0(0)	0(0)	0(0)	0(0)	0(0)	0(0)	0(0)	0(0)	0(0)	0(0)	0(0)	0(0)	0(0)	0(0)	0(0)	0(0)	0(0)	0(0)	0(0)
SMb21480_RC	1403374	1403634	-	conserved hypothetical protein	3.28	0.45	CDS	NC_003078		1(0)	0(0)	0(0)	0(0)	0(0)	0(0)	0(0)	0(0)	1(0)	0(0)	0(0)	0(0)	0(0)	0(0)	0(0)	0(0)	0(0)	0(0)	0(0)	0(0)	0(0)	0(0)	0(0)	0(0)	0(0)	0(0)	0(0)	0(0)	0(0)	0(0)	0(0)	0(0)	0(0)	0(0)	0(0)	0(0)	0(0)	0(0)	0(0)	0(0)
SMb21481_RC	1403628	1404104	-	conserved hypothetical protein	4.17	0.25	CDS	NC_003078	R	1(0)	0(0)	0(0)	0(0)	0(0)	0(0)	0(0)	0(0)	0(0)	0(0)	1(0)	0(0)	0(0)	0(0)	0(0)	0(0)	0(0)	0(0)	0(0)	0(0)	0(0)	0(0)	0(0)	0(0)	0(0)	0(0)	0(0)	0(0)	0(0)	0(0)	0(0)	0(0)	0(0)	0(0)	0(0)	0(0)	0(0)	0(0)	0(0)	0(0)
SMb21482_RC	1404401	1404703	-	HYPOTHETICAL PROTEIN	5.10	0.42	CDS	NC_003078		1(0)	0(0)	0(0)	0(0)	0(0)	0(0)	0(0)	0(0)	1(0)	0(0)	0(0)	0(0)	0(0)	0(0)	0(0)	0(0)	0(0)	0(0)	0(0)	0(0)	0(0)	0(0)	0(0)	0(0)	0(0)	0(0)	0(0)	0(0)	0(0)	0(0)	0(0)	0(0)	0(0)	0(0)	0(0)	0(0)	0(0)	0(0)	0(0)	0(0)
SMb21483_RC	1404796	1405077	-	HYPOTHETICAL PROTEIN	4.06	0.55	CDS	NC_003078		2(0)	0(0)	1(0)	0(0)	0(0)	0(0)	0(0)	0(0)	1(0)	0(0)	0(0)	1(0)	0(0)	0(0)	0(0)	0(0)	0(0)	0(0)	0(0)	0(0)	1(0)	0(0)	0(0)	0(0)	0(0)	0(0)	0(0)	0(0)	0(0)	0(0)	0(0)	0(0)	0(0)	0(0)	0(0)	0(0)	0(0)	0(0)	0(0)	0(0)
SMc04146_RC	123688	126141	-	CONSERVED HYPOTHETICAL PROTEIN	1.65	0.27	CDS	NC_003047	G	1(0)	0(0)	0(0)	0(0)	0(0)	0(0)	0(0)	0(0)	0(0)	0(0)	0(0)	1(0)	0(0)	0(0)	0(0)	0(0)	0(0)	0(0)	0(0)	0(0)	0(0)	0(0)	0(0)	0(0)	0(0)	0(0)	0(0)	0(0)	0(0)	0(0)	0(0)	0(0)	0(0)	0(0)	0(0)	0(0)	0(0)	0(0)	0(0)	0(0)
SMc02894_RC	251362	251631	-	HYPOTHETICAL PROTEIN	3.18	0.30	CDS	NC_003047		5(0)	0(0)	1(0)	0(0)	0(0)	1(0)	1(0)	1(0)	5(0)*	0(0)	0(0)	0(0)	0(0)	0(0)	0(0)	0(0)	0(0)	0(0)	0(0)	0(0)	1(0)	0(0)	0(0)	0(0)	0(0)	0(0)	0(0)	0(0)	0(0)	0(0)	0(0)	0(0)	0(0)	0(0)	0(0)	0(0)	0(0)	0(0)	1(0)	0(0)
SMc00371_RC	325767	326258	-	CONSERVED HYPOTHETICAL PROTEIN	3.54	0.32	CDS	NC_003047	S	4(1)	0(0)	1(0)	0(0)	0(0)	0(0)	0(0)	0(0)	2(0)	0(0)	0(0)	2(1)	0(0)	0(0)	0(0)	0(0)	0(0)	0(0)	0(0)	0(0)	1(0)	0(0)	0(0)	0(0)	0(0)	0(0)	0(0)	0(0)	0(0)	0(0)	0(0)	0(0)	0(0)	0(0)	0(0)	0(0)	0(0)	0(0)	0(0)	0(0)
SMc01723_RC	478809	479348	-	HYPOTHETICAL TRANSMEMBRANE PROTEIN	2.29	0.23	CDS	NC_003047	S	3(0)	0(0)	0(0)	0(0)	0(0)	0(0)	0(0)	0(0)	0(0)	0(0)	0(0)	3(0)	0(0)	0(0)	0(0)	0(0)	0(0)	0(0)	0(0)	0(0)	0(0)	0(0)	0(0)	0(0)	0(0)	0(0)	0(0)	0(0)	0(0)	0(0)	0(0)	0(0)	0(0)	0(0)	0(0)	0(0)	0(0)	0(0)	0(0)	0(0)
SMc02175_RC	520434	521138	-	PUTATIVE TRANSCRIPTION REGULATOR PROTEIN	-0.50	0,11	CDS	NC_003047	T	1(0)	0(0)	0(0)	0(0)	0(0)	0(0)	0(0)	0(0)	1(0)	0(0)	0(0)	0(0)	0(0)	0(0)	0(0)	0(0)	0(0)	0(0)	0(0)	0(0)	0(0)	0(0)	0(0)	0(0)	0(0)	0(0)	0(0)	0(0)	0(0)	0(0)	0(0)	0(0)	0(0)	0(0)	0(0)	0(0)	0(0)	0(0)	0(0)	0(0)
SMc00795_RC	816102	816350	-	CONSERVED HYPOTHETICAL PROTEIN	4.02	0.40	CDS	NC_003047		4(2)	0(0)	1(0)	0(0)	0(0)	0(0)	0(0)	0(0)	1(0)	0(0)	2(0)	1(2)	0(0)	0(0)	0(0)	0(0)	0(0)	0(0)	0(0)	0(0)	0(0)	0(0)	1(0)	0(0)	0(0)	0(0)	0(0)	0(0)	0(0)	0(0)	0(0)	0(0)	0(0)	0(0)	0(0)	0(0)	0(0)	0(0)	0(0)	0(0)
SMc00799_RC	819147	819719	-	HYPOTHETICAL TRANSMEMBRANE PROTEIN	2.64	0.23	CDS	NC_003047	S	1(1)	0(0)	1(0)	0(0)	0(0)	0(0)	0(0)	0(0)	0(1)	0(0)	0(0)	1(0)	0(0)	0(0)	0(0)	0(0)	0(0)	0(0)	0(0)	0(0)	0(0)	0(0)	0(0)	1(0)	0(0)	0(0)	0(0)	0(0)	0(0)	0(0)	0(0)	0(0)	0(0)	0(0)	0(0)	0(0)	0(0)	0(0)	0(0)	0(0)
SMc00800_RC	819830	820273	-	HYPOTHETICAL TRANSMEMBRANE PROTEIN	3.93	0.28	CDS	NC_003047		1(0)	0(0)	1(0)	0(0)	0(0)	0(0)	0(0)	0(0)	1(0)	0(0)	0(0)	0(0)	0(0)	0(0)	0(0)	0(0)	0(0)	0(0)	0(0)	0(0)	1(0)	0(0)	0(0)	0(0)	0(0)	0(0)	0(0)	0(0)	0(0)	0(0)	0(0)	0(0)	0(0)	0(0)	0(0)	0(0)	0(0)	0(0)	0(0)	0(0)
SMc00809_RC	828912	829178	-	PUTATIVE SIGNAL PEPTIDE PROTEIN	1.06	0.31	CDS	NC_003047		4(0)	0(0)	1(0)	0(0)	0(0)	0(0)	0(0)	0(0)	2(0)	0(0)	0(0)	2(0)	0(0)	0(0)	0(0)	0(0)	0(0)	0(0)	0(0)	0(0)	1(0)	0(0)	0(0)	0(0)	0(0)	0(0)	0(0)	0(0)	0(0)	0(0)	0(0)	0(0)	0(0)	0(0)	0(0)	0(0)	0(0)	0(0)	0(0)	0(0)
SMc00921_RC	862031	862417	-	HYPOTHETICAL SIGNAL PEPTIDE PROTEIN	4.05	0.26	CDS	NC_003047	S	0(0)	0(0)	0(0)	0(0)	0(0)	0(0)	0(0)	0(0)	0(0)	0(0)	0(0)	0(0)	0(0)	0(0)	0(0)	0(0)	0(0)	0(0)	0(0)	0(0)	0(0)	0(0)	0(0)	0(0)	0(0)	0(0)	0(0)	0(0)	0(0)	0(0)	0(0)	0(0)	0(0)	0(0)	0(0)	0(0)	0(0)	0(0)	0(0)	0(0)
SMc00931_RC	862491	862916	-	HYPOTHETICAL/UNKNOWN PROTEIN	4.35	0.41	CDS	NC_003047		0(0)	0(0)	0(0)	0(0)	0(0)	0(0)	0(0)	0(0)	0(0)	0(0)	0(0)	0(0)	0(0)	0(0)	0(0)	0(0)	0(0)	0(0)	0(0)	0(0)	0(0)	0(0)	0(0)	0(0)	0(0)	0(0)	0(0)	0(0)	0(0)	0(0)	0(0)	0(0)	0(0)	0(0)	0(0)	0(0)	0(0)	0(0)	0(0)	0(0)
SMc00885_RC	900992	901630	-	HYPOTHETICAL TRANSMEMBRANE SIGNAL PEPTIDE PROTEIN	2.78	0.23	CDS	NC_003047		6(2)	0(0)	1(0)	0(0)	0(0)	0(0)	0(0)	0(0)	1(0)	0(0)	0(0)	5(2)	0(0)	0(0)	0(0)	0(0)	0(0)	0(0)	0(0)	0(0)	1(0)	0(0)	0(0)	0(0)	0(0)	0(0)	0(0)	0(0)	0(0)	0(0)	0(0)	0(0)	0(0)	0(0)	0(0)	0(0)	0(0)	0(0)	0(0)	0(0)
SMc00106_RC	1066390	1066800	-	CONSERVED HYPOTHETICAL PROTEIN	1.55	0.29	CDS	NC_003047	E	0(0)	0(0)	0(0)	0(0)	0(0)	0(0)	0(0)	0(0)	0(0)	0(0)	0(0)	0(0)	0(0)	0(0)	0(0)	0(0)	0(0)	0(0)	0(0)	0(0)	0(0)	0(0)	0(0)	0(0)	0(0)	0(0)	0(0)	0(0)	0(0)	0(0)	0(0)	0(0)	0(0)	0(0)	0(0)	0(0)	0(0)	0(0)	0(0)	0(0)
SMc02401_RC	1153182	1153658	-	HYPOTHETICAL TRANSMEMBRANE PROTEIN	2.63	0.46	CDS	NC_003047		1(0)	0(0)	0(0)	0(0)	1(0)	0(0)	0(0)	0(0)	1(0)	0(0)	0(0)	0(0)	0(0)	0(0)	0(0)	0(0)	0(0)	0(0)	0(0)	0(0)	0(0)	0(0)	0(0)	0(0)	0(0)	0(0)	0(0)	0(0)	0(0)	0(0)	0(0)	0(0)	1(0)	0(0)	0(0)	0(0)	0(0)	0(0)	0(0)	0(0)
SMc02552_RC	1208645	1208794	-	HYPOTHETICAL UNKNOWN PROTEIN	0.83	0.21	CDS	NC_003047		5(0)	0(0)	1(0)	0(0)	0(0)	0(0)	1(0)	1(0)	5(0)*	0(0)	0(0)	0(0)	0(0)	0(0)	0(0)	0(0)	0(0)	0(0)	0(0)	0(0)	1(0)	0(0)	0(0)	0(0)	0(0)	0(0)	0(0)	0(0)	0(0)	0(0)	0(0)	0(0)	0(0)	0(0)	0(0)	0(0)	0(0)	0(0)	0(0)	0(0)
SMc01758_RC	1303835	1305463	-	60 KD CHAPERONIN B (GROEL) PROTEIN	1.11	0.11	CDS	NC_003047	O	5(0)	0(0)	0(0)	0(0)	0(0)	0(0)	0(0)	0(0)	1(0)	0(0)	0(0)	4(0)	0(0)	0(0)	0(0)	0(0)	0(0)	0(0)	0(0)	0(0)	0(0)	0(0)	0(0)	0(0)	0(0)	0(0)	0(0)	0(0)	0(0)	0(0)	0(0)	0(0)	0(0)	0(0)	0(0)	0(0)	0(0)	0(0)	0(0)	0(0)
SMc01264_RC	1512524	1512877	-	HYPOTHETICAL TRANSMEMBRANE PROTEIN	2.38	0.25	CDS	NC_003047		1(0)	0(0)	1(0)	0(0)	0(0)	0(0)	0(0)	0(0)	1(0)	0(0)	0(0)	0(0)	0(0)	0(0)	0(0)	0(0)	0(0)	0(0)	0(0)	0(0)	1(0)	0(0)	0(0)	0(0)	0(0)	0(0)	0(0)	0(0)	0(0)	0(0)	0(0)	0(0)	0(0)	0(0)	0(0)	0(0)	0(0)	0(0)	0(0)	0(0)
SMc00940_RC	1768591	1768842	-	HYPOTHETICAL PROTEIN	2.78	0.40	CDS	NC_003047		1(0)	0(0)	0(0)	0(0)	0(0)	0(0)	0(0)	0(0)	1(0)	0(0)	0(0)	0(0)	0(0)	0(0)	0(0)	0(0)	0(0)	0(0)	0(0)	0(0)	0(0)	0(0)	0(0)	0(0)	0(0)	0(0)	0(0)	0(0)	0(0)	0(0)	0(0)	0(0)	0(0)	0(0)	0(0)	0(0)	0(0)	0(0)	0(0)	0(0)
SMc00141_RC	2027970	2029985	-	HYPOTHETICAL PROTEIN	1.51	0.18	CDS	NC_003047		4(0)	0(0)	0(0)	0(0)	0(0)	0(0)	0(0)	0(0)	0(0)	0(0)	0(0)	4(0)	0(0)	0(0)	0(0)	0(0)	0(0)	0(0)	0(0)	0(0)	0(0)	0(0)	0(0)	0(0)	0(0)	0(0)	0(0)	0(0)	0(0)	0(0)	0(0)	0(0)	0(0)	0(0)	0(0)	0(0)	0(0)	0(0)	0(0)	0(0)
SMc00198_RC	2030050	2030202	-	HYPOTHETICAL/UNKNOWN PROTEIN	1.59	0.22	CDS	NC_003047		0(0)	0(0)	0(0)	0(0)	0(0)	0(0)	0(0)	0(0)	0(0)	0(0)	0(0)	0(0)	0(0)	0(0)	0(0)	0(0)	0(0)	0(0)	0(0)	0(0)	0(0)	0(0)	0(0)	0(0)	0(0)	0(0)	0(0)	0(0)	0(0)	0(0)	0(0)	0(0)	0(0)	0(0)	0(0)	0(0)	0(0)	0(0)	0(0)	0(0)
SMc04189_RC	2177576	2177731	-	HYPOTHETICAL TRANSMEMBRANE PROTEIN	4.43	0.59	CDS	NC_003047		1(1)	0(0)	1(0)	0(0)	0(0)	0(0)	0(0)	0(0)	1(0)	0(0)	0(0)	0(1)	0(0)	0(0)	0(0)	0(0)	0(0)	0(0)	0(0)	0(0)	1(0)	0(0)	0(0)	0(0)	0(0)	0(0)	0(0)	0(0)	0(0)	0(0)	0(0)	0(0)	0(0)	0(0)	0(0)	0(0)	0(0)	0(0)	0(0)	0(0)
SMc04299_RC	2215614	2217326	-	HYPOTHETICAL PROTEIN	2.19	0.56	CDS	NC_003047	R	4(0)	0(0)	0(0)	0(0)	0(0)	0(0)	0(0)	0(0)	0(0)	0(0)	0(0)	4(0)	0(0)	0(0)	0(0)	0(0)	0(0)	0(0)	0(0)	0(0)	0(0)	0(0)	0(0)	0(0)	0(0)	0(0)	0(0)	0(0)	0(0)	0(0)	0(0)	0(0)	0(0)	0(0)	0(0)	0(0)	0(0)	0(0)	0(0)	0(0)
SMc01445_RC	2289072	2289290	-	HYPOTHETICAL PROTEIN	2.46	0.35	CDS	NC_003047		1(0)	0(0)	0(0)	0(0)	0(0)	0(0)	0(0)	0(0)	1(0)	0(0)	0(0)	0(0)	0(0)	0(0)	0(0)	0(0)	0(0)	0(0)	0(0)	0(0)	0(0)	0(0)	0(0)	0(0)	0(0)	0(0)	0(0)	0(0)	0(0)	0(0)	0(0)	0(0)	0(0)	0(0)	0(0)	0(0)	0(0)	0(0)	0(0)	0(0)
SMc01446_RC	2289343	2289585	-	HYPOTHETICAL PROTEIN	2.68	0.36	CDS	NC_003047		1(0)	0(0)	0(0)	0(0)	0(0)	0(0)	0(0)	0(0)	0(0)	0(0)	0(0)	1(0)	0(0)	0(0)	0(0)	0(0)	0(0)	0(0)	0(0)	0(0)	0(0)	0(0)	0(0)	0(0)	0(0)	0(0)	0(0)	0(0)	0(0)	0(0)	0(0)	0(0)	0(0)	0(0)	0(0)	0(0)	0(0)	0(0)	0(0)	0(0)
SMc01447_RC	2289596	2289802	-	HYPOTHETICAL PROTEIN	2.40	0.24	CDS	NC_003047		1(0)	0(0)	1(0)	0(0)	0(0)	0(0)	0(0)	0(0)	1(0)	0(0)	0(0)	0(0)	0(0)	0(0)	0(0)	0(0)	0(0)	0(0)	0(0)	0(0)	1(0)	0(0)	0(0)	0(0)	0(0)	0(0)	0(0)	0(0)	0(0)	0(0)	0(0)	0(0)	0(0)	0(0)	0(0)	0(0)	0(0)	0(0)	0(0)	0(0)
SMc01467_RC	2314651	2315040	-	HYPOTHETICAL SIGNAL PEPTIDE PROTEIN	3.87	0.34	CDS	NC_003047		3(0)	0(0)	1(0)	0(0)	0(0)	0(0)	0(0)	0(0)	1(0)	0(0)	0(0)	2(0)	0(0)	0(0)	0(0)	0(0)	0(0)	0(0)	0(0)	0(0)	1(0)	0(0)	0(0)	0(0)	0(0)	0(0)	0(0)	0(0)	0(0)	0(0)	0(0)	0(0)	0(0)	0(0)	0(0)	0(0)	0(0)	0(0)	0(0)	0(0)
SMc01855_RC	2358575	2359114	-	HYPOTHETICAL TRANSMEMBRANE PROTEIN	-1.11	0,35	CDS	NC_003047	M	8(0)	0(0)	0(0)	0(0)	1(0)	0(0)	2(0)	0(0)	2(0)	0(0)	0(0)	6(0)	0(0)	0(0)	0(0)	0(0)	0(0)	0(0)	0(0)	0(0)	0(0)	0(0)	0(0)	0(0)	0(0)	0(0)	0(0)	0(0)	0(0)	0(0)	0(0)	0(0)	0(0)	0(0)	0(0)	1(0)	0(0)	0(0)	0(0)	0(0)
SMc01589_RC	2522598	2522753	-	HYPOTHETICAL PROTEIN	2.58	0.22	CDS	NC_003047		0(0)	0(0)	0(0)	0(0)	0(0)	0(0)	0(0)	0(0)	0(0)	0(0)	0(0)	0(0)	0(0)	0(0)	0(0)	0(0)	0(0)	0(0)	0(0)	0(0)	0(0)	0(0)	0(0)	0(0)	0(0)	0(0)	0(0)	0(0)	0(0)	0(0)	0(0)	0(0)	0(0)	0(0)	0(0)	0(0)	0(0)	0(0)	0(0)	0(0)
SMc01507_RC	2621661	2623166	-	HYPOTHETICAL PROTEIN	1.54	0.20	CDS	NC_003047	T	3(0)	0(0)	0(0)	0(0)	1(0)	1(0)	1(0)	1(0)	0(0)	0(0)	2(0)*	1(0)	0(0)	0(0)	0(0)	0(0)	0(0)	0(0)	0(0)	0(0)	0(0)	0(0)	0(0)	0(0)	0(0)	0(0)	0(0)	0(0)	0(0)	0(0)	0(0)	0(0)	0(0)	0(0)	1(0)	0(0)	0(0)	0(0)	0(0)	0(0)
SMc01506_RC	2623460	2624014	-	PUTATIVE RNA POLYMERASE SIGMA-E FACTOR (SIGMA-24) PROTEIN	3.71	0.27	CDS	NC_003047	K	4(0)	0(0)	0(0)	0(0)	0(0)	0(0)	1(0)	0(0)	0(0)	0(0)	0(0)	4(0)	0(0)	0(0)	0(0)	0(0)	0(0)	0(0)	0(0)	0(0)	0(0)	0(0)	0(0)	0(0)	0(0)	0(0)	0(0)	0(0)	0(0)	0(0)	0(0)	0(0)	0(0)	0(0)	0(0)	0(0)	0(0)	0(0)	0(0)	0(0)
SMc01505_RC	2624022	2624189	-	HYPOTHETICAL PROTEIN	3.20	0.43	CDS	NC_003047		2(0)	0(0)	1(0)	0(0)	0(0)	0(0)	0(0)	0(0)	2(0)	0(0)	0(0)	0(0)	0(0)	0(0)	0(0)	0(0)	0(0)	0(0)	0(0)	0(0)	1(0)	0(0)	0(0)	0(0)	0(0)	0(0)	0(0)	0(0)	0(0)	0(0)	0(0)	0(0)	0(0)	0(0)	0(0)	0(0)	0(0)	0(0)	0(0)	0(0)
SMc02428_RC	2799807	2801327	-	PUTATIVE OXIDOREDUCTASE PROTEIN	3.27	0.56	CDS	NC_003047	E	5(0)	0(0)	1(0)	0(0)	0(0)	0(0)	0(0)	0(0)	1(0)	0(0)	0(0)	4(0)	0(0)	0(0)	0(0)	0(0)	0(0)	0(0)	0(0)	0(0)	1(0)	0(0)	0(0)	0(0)	0(0)	0(0)	0(0)	0(0)	0(0)	0(0)	0(0)	0(0)	0(0)	0(0)	0(0)	0(0)	0(0)	0(0)	0(0)	0(0)
SMc00666_RC	2914173	2914406	-	HYPOTHETICAL TRANSMEMBRANE PROTEIN	2.64	0.35	CDS	NC_003047		1(0)	0(0)	0(0)	0(0)	0(0)	0(0)	0(0)	0(0)	1(0)	0(0)	0(0)	0(0)	0(0)	0(0)	0(0)	0(0)	0(0)	0(0)	0(0)	0(0)	0(0)	0(0)	0(0)	0(0)	0(0)	0(0)	0(0)	0(0)	0(0)	0(0)	0(0)	0(0)	0(0)	0(0)	0(0)	0(0)	0(0)	0(0)	0(0)	0(0)
SMc00665_RC	2914481	2914669	-	HYPOTHETICAL/UNKNOWN PROTEIN	4.19	0.25	CDS	NC_003047		1(0)	0(0)	1(0)	0(0)	0(0)	0(0)	0(0)	0(0)	1(0)	0(0)	0(0)	0(0)	0(0)	0(0)	0(0)	0(0)	0(0)	0(0)	0(0)	0(0)	1(0)	0(0)	0(0)	0(0)	0(0)	0(0)	0(0)	0(0)	0(0)	0(0)	0(0)	0(0)	0(0)	0(0)	0(0)	0(0)	0(0)	0(0)	0(0)	0(0)
SMc00660_RC	2916119	2916454	-	HYPOTHETICAL SIGNAL PEPTIDE PROTEIN	5.05	0.95	CDS	NC_003047		2(0)	0(0)	1(0)	0(0)	0(0)	0(0)	0(0)	0(0)	2(0)	0(0)	0(0)	0(0)	0(0)	0(0)	0(0)	0(0)	0(0)	0(0)	0(0)	0(0)	1(0)	0(0)	0(0)	0(0)	0(0)	0(0)	0(0)	0(0)	0(0)	0(0)	0(0)	0(0)	0(0)	0(0)	0(0)	0(0)	0(0)	0(0)	0(0)	0(0)
SMc03873_RC	3538506	3539372	-	PUTATIVE RNA POLYMERASE SIGMA FACTOR PROTEIN	3.62	0.39	CDS	NC_003047	K	6(0)	0(0)	1(0)	0(0)	0(0)	0(0)	0(0)	0(0)	0(0)	0(0)	4(0)	2(0)	0(0)	0(0)	0(0)	0(0)	0(0)	0(0)	0(0)	0(0)	0(0)	0(0)	1(0)	0(0)	0(0)	0(0)	0(0)	0(0)	0(0)	0(0)	0(0)	0(0)	0(0)	0(0)	0(0)	0(0)	0(0)	0(0)	0(0)	0(0)
SMa0091	47225	47920	+	hypothetical protein	4.95	1.00	CDS	NC_003037		1(0)	0(0)	0(0)	0(0)	0(0)	0(0)	0(0)	0(0)	1(0)	0(0)	0(0)	0(0)	0(0)	0(0)	0(0)	0(0)	0(0)	0(0)	0(0)	0(0)	0(0)	0(0)	0(0)	0(0)	0(0)	0(0)	0(0)	0(0)	0(0)	0(0)	0(0)	0(0)	0(0)	0(0)	0(0)	0(0)	0(0)	0(0)	0(0)	0(0)
SMa0113	59703	62264	+	putative sensory transduction histidine kinase	2.81	0.14	CDS	NC_003037	T	7(0)	0(0)	1(0)	0(0)	1(0)	1(0)	1(0)	2(0)	1(0)	0(0)	0(0)	6(0)*	0(0)	0(0)	0(0)	0(0)	0(0)	0(0)	0(0)	0(0)	1(0)	0(0)	0(0)	0(0)	0(0)	0(0)	0(0)	0(0)	0(0)	0(0)	0(0)	0(0)	0(0)	0(0)	0(0)	1(0)	0(0)	0(0)	0(0)	0(0)
SMa0114	62292	62654	+	putative sensory transduction regulatory protein	2.28	0.21	CDS	NC_003037	TK	0(0)	0(0)	0(0)	0(0)	0(0)	0(0)	0(0)	0(0)	0(0)	0(0)	0(0)	0(0)	0(0)	0(0)	0(0)	0(0)	0(0)	0(0)	0(0)	0(0)	0(0)	0(0)	0(0)	0(0)	0(0)	0(0)	0(0)	0(0)	0(0)	0(0)	0(0)	0(0)	0(0)	0(0)	0(0)	0(0)	0(0)	0(0)	0(0)	0(0)
SMa0136	72274	74286	+	hypothetical protein	1.64	0.42	CDS	NC_003037	R	7(0)	0(0)	0(0)	0(0)	0(0)	0(0)	0(0)	0(0)	0(0)	0(0)	0(0)	7(0)	0(0)	0(0)	0(0)	0(0)	0(0)	0(0)	0(0)	0(0)	0(0)	0(0)	0(0)	0(0)	0(0)	0(0)	0(0)	0(0)	0(0)	0(0)	0(0)	0(0)	0(0)	0(0)	0(0)	0(0)	0(0)	0(0)	0(0)	0(0)
SMa0187	102649	103602	+	putative oxidoreductase	3.44	0.42	CDS	NC_003037	R	1(0)	0(0)	0(0)	0(0)	0(0)	0(0)	0(0)	0(0)	1(0)	0(0)	0(0)	0(0)	0(0)	0(0)	0(0)	0(0)	0(0)	0(0)	0(0)	0(0)	0(0)	0(0)	0(0)	0(0)	0(0)	0(0)	0(0)	0(0)	0(0)	0(0)	0(0)	0(0)	0(0)	0(0)	0(0)	0(0)	0(0)	0(0)	0(0)	0(0)
SMa0319	177973	178974	+	putative AraC-type regulator	1.42	0.20	CDS	NC_003037	K	1(0)	0(0)	0(0)	0(0)	0(0)	0(0)	0(0)	0(0)	0(0)	0(0)	1(0)	0(0)	0(0)	0(0)	0(0)	0(0)	0(0)	0(0)	0(0)	0(0)	0(0)	0(0)	0(0)	0(0)	0(0)	0(0)	0(0)	0(0)	0(0)	0(0)	0(0)	0(0)	0(0)	0(0)	0(0)	0(0)	0(0)	0(0)	0(0)	0(0)
SMa0414	224805	226475	+	conserved hypothetical protein	1.92	0.42	CDS	NC_003037		1(0)	0(0)	0(0)	0(0)	0(0)	1(0)	1(0)	1(0)	0(0)	0(0)	1(0)*	0(0)	0(0)	0(0)	0(0)	0(0)	0(0)	0(0)	0(0)	0(0)	0(0)	0(0)	0(0)	0(0)	0(0)	0(0)	0(0)	0(0)	0(0)	0(0)	0(0)	0(0)	0(0)	0(0)	0(0)	0(0)	0(0)	0(0)	0(0)	0(0)
SMa0450	240985	241272	+	hypothetical protein	3.30	0.68	CDS	NC_003037		1(1)	0(0)	0(1)	0(0)	0(0)	0(0)	0(0)	0(0)	1(1)	0(0)	0(0)	0(0)	0(0)	0(0)	0(0)	0(0)	0(0)	0(0)	0(0)	0(0)	0(1)	0(0)	0(0)	0(0)	0(0)	0(0)	0(0)	0(0)	0(0)	0(0)	0(0)	0(0)	0(0)	0(0)	0(0)	0(0)	0(0)	0(0)	0(0)	0(0)
SMa0541	289833	290228	+	hypothetical protein	4.92	0.32	CDS	NC_003037		1(0)	0(0)	1(0)	0(0)	0(0)	0(0)	0(0)	0(0)	1(0)	0(0)	0(0)	0(0)	0(0)	0(0)	0(0)	0(0)	0(0)	0(0)	0(0)	0(0)	1(0)	0(0)	0(0)	0(0)	0(0)	0(0)	0(0)	0(0)	0(0)	0(0)	0(0)	0(0)	0(0)	0(0)	0(0)	0(0)	0(0)	0(0)	0(0)	0(0)
SMa0543	290367	290957	+	hypothetical protein	3.44	0.65	CDS	NC_003037		0(0)	0(0)	0(0)	0(0)	0(0)	0(0)	0(0)	0(0)	0(0)	0(0)	0(0)	0(0)	0(0)	0(0)	0(0)	0(0)	0(0)	0(0)	0(0)	0(0)	0(0)	0(0)	0(0)	0(0)	0(0)	0(0)	0(0)	0(0)	0(0)	0(0)	0(0)	0(0)	0(0)	0(0)	0(0)	0(0)	0(0)	0(0)	0(0)	0(0)
SMa0640	344135	344554	+	hypothetical protein	2.04	0.63	CDS	NC_003037		0(0)	0(0)	0(0)	0(0)	0(0)	0(0)	0(0)	0(0)	0(0)	0(0)	0(0)	0(0)	0(0)	0(0)	0(0)	0(0)	0(0)	0(0)	0(0)	0(0)	0(0)	0(0)	0(0)	0(0)	0(0)	0(0)	0(0)	0(0)	0(0)	0(0)	0(0)	0(0)	0(0)	0(0)	0(0)	0(0)	0(0)	0(0)	0(0)	0(0)
SMa1354	741258	742109	+	Putative epimerase	-1.29	0,67	CDS	NC_003037	G	5(0)	0(0)	0(0)	0(0)	0(0)	0(0)	0(0)	0(0)	1(0)	0(0)	0(0)	4(0)	0(0)	0(0)	0(0)	0(0)	0(0)	0(0)	0(0)	0(0)	0(0)	0(0)	0(0)	0(0)	0(0)	0(0)	0(0)	0(0)	0(0)	0(0)	0(0)	0(0)	0(0)	0(0)	0(0)	0(0)	0(0)	0(0)	0(0)	0(0)
SMa1580	874611	875123	+	hypothetical protein	2.75	0.36	CDS	NC_003037		3(0)	0(0)	1(0)	0(0)	0(0)	0(0)	0(0)	0(0)	2(0)	0(0)	0(0)	1(0)	0(0)	0(0)	0(0)	0(0)	0(0)	0(0)	0(0)	0(0)	1(0)	0(0)	0(0)	0(0)	0(0)	0(0)	0(0)	0(0)	0(0)	0(0)	0(0)	0(0)	0(0)	0(0)	0(0)	0(0)	0(0)	0(0)	0(0)	0(0)
SMa2061	1162596	1164041	+	conserved hypothetical protein	2.13	0.25	CDS	NC_003037	T	1(0)	0(0)	0(0)	0(0)	0(0)	0(0)	0(0)	1(0)	1(0)*	0(0)	0(0)	0(0)	0(0)	0(0)	0(0)	0(0)	0(0)	0(0)	0(0)	0(0)	0(0)	0(0)	0(0)	0(0)	0(0)	0(0)	0(0)	0(0)	0(0)	0(0)	0(0)	0(0)	0(0)	0(0)	0(0)	0(0)	0(0)	0(0)	0(0)	0(0)
SMa2063	1164048	1165091	+	hypothetical protein	1.76	0.24	CDS	NC_003037	T	1(0)	0(0)	0(0)	0(0)	0(0)	0(0)	0(0)	0(0)	0(0)	0(0)	0(0)	1(0)	0(0)	0(0)	0(0)	0(0)	0(0)	0(0)	0(0)	0(0)	0(0)	0(0)	0(0)	0(0)	0(0)	0(0)	0(0)	0(0)	0(0)	0(0)	0(0)	0(0)	0(0)	0(0)	0(0)	0(0)	0(0)	0(0)	0(0)	0(0)
SMa2349	1323061	1323708	+	probable oxidoreductase	1.95	0.24	CDS	NC_003037	C	0(0)	0(0)	0(0)	0(0)	0(0)	0(0)	0(0)	0(0)	0(0)	0(0)	0(0)	0(0)	0(0)	0(0)	0(0)	0(0)	0(0)	0(0)	0(0)	0(0)	0(0)	0(0)	0(0)	0(0)	0(0)	0(0)	0(0)	0(0)	0(0)	0(0)	0(0)	0(0)	0(0)	0(0)	0(0)	0(0)	0(0)	0(0)	0(0)	0(0)
SMa2351	1323705	1324655	+	possible oxidoreductase, molybdopterin-binding subunit	1.40	0.20	CDS	NC_003037	C	0(0)	0(0)	0(0)	0(0)	0(0)	0(0)	0(0)	0(0)	0(0)	0(0)	0(0)	0(0)	0(0)	0(0)	0(0)	0(0)	0(0)	0(0)	0(0)	0(0)	0(0)	0(0)	0(0)	0(0)	0(0)	0(0)	0(0)	0(0)	0(0)	0(0)	0(0)	0(0)	0(0)	0(0)	0(0)	0(0)	0(0)	0(0)	0(0)	0(0)
SMa2353	1324660	1326858	+	probable oxidoreductase	1.15	0.35	CDS	NC_003037	C	5(0)	0(0)	0(0)	0(0)	0(0)	0(0)	0(0)	0(0)	0(0)	0(0)	0(0)	5(0)	0(0)	0(0)	0(0)	0(0)	0(0)	0(0)	0(0)	0(0)	0(0)	0(0)	0(0)	0(0)	0(0)	0(0)	0(0)	0(0)	0(0)	0(0)	0(0)	0(0)	0(0)	0(0)	0(0)	0(0)	0(0)	0(0)	0(0)	0(0)
SMb20007	10154	12271	+	probable catalase C protein	4.89	0.36	CDS	NC_003078	P	1(0)	0(0)	1(0)	0(0)	0(0)	0(0)	0(0)	0(0)	1(0)	0(0)	0(0)	0(0)	0(0)	0(0)	0(0)	0(0)	0(0)	0(0)	0(0)	0(0)	1(0)	0(0)	0(0)	0(0)	0(0)	0(0)	0(0)	0(0)	0(0)	0(0)	0(0)	0(0)	0(0)	0(0)	0(0)	0(0)	0(0)	0(0)	0(0)	0(0)
SMb20008	12297	13364	+	putative DNA ligase protein	2.19	0.58	CDS	NC_003078	L	0(0)	0(0)	0(0)	0(0)	0(0)	0(0)	0(0)	0(0)	0(0)	0(0)	0(0)	0(0)	0(0)	0(0)	0(0)	0(0)	0(0)	0(0)	0(0)	0(0)	0(0)	0(0)	0(0)	0(0)	0(0)	0(0)	0(0)	0(0)	0(0)	0(0)	0(0)	0(0)	0(0)	0(0)	0(0)	0(0)	0(0)	0(0)	0(0)	0(0)
SMb20041	51703	52233	+	HYPOTHETICAL PROTEIN	4.31	0.47	CDS	NC_003078		1(0)	0(0)	0(0)	0(0)	0(0)	0(0)	0(0)	0(0)	0(0)	0(0)	0(0)	1(0)	0(0)	0(0)	0(0)	0(0)	0(0)	0(0)	0(0)	0(0)	0(0)	0(0)	0(0)	0(0)	0(0)	0(0)	0(0)	0(0)	0(0)	0(0)	0(0)	0(0)	0(0)	0(0)	0(0)	0(0)	0(0)	0(0)	0(0)	0(0)
SMb20065	73972	74370	+	HYPOTHETICAL PROTEIN	4.01	0.44	CDS	NC_003078		2(0)	0(0)	1(0)	0(0)	0(0)	0(0)	0(0)	0(0)	1(0)	0(0)	0(0)	1(0)	0(0)	0(0)	0(0)	0(0)	0(0)	0(0)	0(0)	0(0)	1(0)	0(0)	0(0)	0(0)	0(0)	0(0)	0(0)	0(0)	0(0)	0(0)	0(0)	0(0)	0(0)	0(0)	0(0)	0(0)	0(0)	0(0)	0(0)	0(0)
SMb20066	74537	74722	+	HYPOTHETICAL PROTEIN	2.65	0.55	CDS	NC_003078		0(0)	0(0)	0(0)	0(0)	0(0)	0(0)	0(0)	0(0)	0(0)	0(0)	0(0)	0(0)	0(0)	0(0)	0(0)	0(0)	0(0)	0(0)	0(0)	0(0)	0(0)	0(0)	0(0)	0(0)	0(0)	0(0)	0(0)	0(0)	0(0)	0(0)	0(0)	0(0)	0(0)	0(0)	0(0)	0(0)	0(0)	0(0)	0(0)	0(0)
SMb20074	83384	83626	+	HYPOTHETICAL PROTEIN	4.63	0.45	CDS	NC_003078		4(0)	0(0)	1(0)	0(0)	0(0)	0(0)	0(0)	0(0)	1(0)	0(0)	0(0)	3(0)	0(0)	0(0)	0(0)	0(0)	0(0)	0(0)	0(0)	0(0)	1(0)	0(0)	0(0)	0(0)	0(0)	0(0)	0(0)	0(0)	0(0)	0(0)	0(0)	0(0)	0(0)	0(0)	0(0)	0(0)	0(0)	0(0)	0(0)	0(0)
SMb20075	83675	83866	+	HYPOTHETICAL PROTEIN	3.94	0.57	CDS	NC_003078		0(0)	0(0)	0(0)	0(0)	0(0)	0(0)	0(0)	0(0)	0(0)	0(0)	0(0)	0(0)	0(0)	0(0)	0(0)	0(0)	0(0)	0(0)	0(0)	0(0)	0(0)	0(0)	0(0)	0(0)	0(0)	0(0)	0(0)	0(0)	0(0)	0(0)	0(0)	0(0)	0(0)	0(0)	0(0)	0(0)	0(0)	0(0)	0(0)	0(0)
SMb20076	83965	84981	+	putative oxidoreductase protein	2.94	0.49	CDS	NC_003078	IQR	1(0)	0(0)	0(0)	0(0)	0(0)	0(0)	0(0)	0(0)	0(0)	0(0)	0(0)	1(0)	0(0)	0(0)	0(0)	0(0)	0(0)	0(0)	0(0)	0(0)	0(0)	0(0)	0(0)	0(0)	0(0)	0(0)	0(0)	0(0)	0(0)	0(0)	0(0)	0(0)	0(0)	0(0)	0(0)	0(0)	0(0)	0(0)	0(0)	0(0)
SMb20083	94552	94791	+	HYPOTHETICAL PROTEIN	3.45	0.47	CDS	NC_003078		1(1)	0(0)	0(1)	0(0)	0(0)	0(0)	0(0)	0(0)	0(1)	0(0)	0(0)	1(0)	0(0)	0(0)	0(0)	0(0)	0(0)	0(0)	0(0)	0(0)	0(1)	0(0)	0(0)	0(0)	0(0)	0(0)	0(0)	0(0)	0(0)	0(0)	0(0)	0(0)	0(0)	0(0)	0(0)	0(0)	0(0)	0(0)	0(0)	0(0)
SMb20086	95472	95774	+	HYPOTHETICAL PROTEIN	1.79	0.57	CDS	NC_003078		0(0)	0(0)	0(0)	0(0)	0(0)	0(0)	0(0)	0(0)	0(0)	0(0)	0(0)	0(0)	0(0)	0(0)	0(0)	0(0)	0(0)	0(0)	0(0)	0(0)	0(0)	0(0)	0(0)	0(0)	0(0)	0(0)	0(0)	0(0)	0(0)	0(0)	0(0)	0(0)	0(0)	0(0)	0(0)	0(0)	0(0)	0(0)	0(0)	0(0)
SMb20097	105495	106724	+	hypothetical oxidoreductase protein	3.13	0.97	CDS	NC_003078	C	0(0)	0(0)	0(0)	0(0)	0(0)	0(0)	0(0)	0(0)	0(0)	0(0)	0(0)	0(0)	0(0)	0(0)	0(0)	0(0)	0(0)	0(0)	0(0)	0(0)	0(0)	0(0)	0(0)	0(0)	0(0)	0(0)	0(0)	0(0)	0(0)	0(0)	0(0)	0(0)	0(0)	0(0)	0(0)	0(0)	0(0)	0(0)	0(0)	0(0)
SMb20206	214737	215507	+	probable pyrroloquinoline quinone synthesis protein C	0.82	0.20	CDS	NC_003078		3(0)	0(0)	0(0)	0(0)	0(0)	0(0)	0(0)	0(0)	1(0)	0(0)	0(0)	2(0)	0(0)	0(0)	0(0)	0(0)	0(0)	0(0)	0(0)	0(0)	0(0)	0(0)	0(0)	0(0)	0(0)	0(0)	0(0)	0(0)	0(0)	0(0)	0(0)	0(0)	0(0)	0(0)	0(0)	0(0)	0(0)	0(0)	0(0)	0(0)
SMb20223	230995	231064	+	HYPOTHETICAL PROTEIN	2.22	0.74	CDS	NC_003078		0(0)	0(0)	0(0)	0(0)	0(0)	0(0)	0(0)	0(0)	0(0)	0(0)	0(0)	0(0)	0(0)	0(0)	0(0)	0(0)	0(0)	0(0)	0(0)	0(0)	0(0)	0(0)	0(0)	0(0)	0(0)	0(0)	0(0)	0(0)	0(0)	0(0)	0(0)	0(0)	0(0)	0(0)	0(0)	0(0)	0(0)	0(0)	0(0)	0(0)
SMb20227	232839	233417	+	probable nutrient deprivation-induced protein	5.32	0.55	CDS	NC_003078		1(0)	0(0)	0(0)	0(0)	0(0)	0(0)	0(0)	0(0)	0(0)	0(0)	0(0)	1(0)	0(0)	0(0)	0(0)	0(0)	0(0)	0(0)	0(0)	0(0)	0(0)	0(0)	0(0)	0(0)	0(0)	0(0)	0(0)	0(0)	0(0)	0(0)	0(0)	0(0)	0(0)	0(0)	0(0)	0(0)	0(0)	0(0)	0(0)	0(0)
SMb20228	233410	233829	+	putative nutrient deprivation-induced protein	4.32	0.46	CDS	NC_003078		0(0)	0(0)	0(0)	0(0)	0(0)	0(0)	0(0)	0(0)	0(0)	0(0)	0(0)	0(0)	0(0)	0(0)	0(0)	0(0)	0(0)	0(0)	0(0)	0(0)	0(0)	0(0)	0(0)	0(0)	0(0)	0(0)	0(0)	0(0)	0(0)	0(0)	0(0)	0(0)	0(0)	0(0)	0(0)	0(0)	0(0)	0(0)	0(0)	0(0)
SMb20229	233826	234800	+	probable nutrient deprivation-induced protein	3.37	0.70	CDS	NC_003078		0(0)	0(0)	0(0)	0(0)	0(0)	0(0)	0(0)	0(0)	0(0)	0(0)	0(0)	0(0)	0(0)	0(0)	0(0)	0(0)	0(0)	0(0)	0(0)	0(0)	0(0)	0(0)	0(0)	0(0)	0(0)	0(0)	0(0)	0(0)	0(0)	0(0)	0(0)	0(0)	0(0)	0(0)	0(0)	0(0)	0(0)	0(0)	0(0)	0(0)
SMb20236	241731	242075	+	HYPOTHETICAL PROTEIN	1.51	0.67	CDS	NC_003078		0(0)	0(0)	0(0)	0(0)	0(0)	0(0)	0(0)	0(0)	0(0)	0(0)	0(0)	0(0)	0(0)	0(0)	0(0)	0(0)	0(0)	0(0)	0(0)	0(0)	0(0)	0(0)	0(0)	0(0)	0(0)	0(0)	0(0)	0(0)	0(0)	0(0)	0(0)	0(0)	0(0)	0(0)	0(0)	0(0)	0(0)	0(0)	0(0)	0(0)
SMb20246	251298	252290	+	putative oxidoreductase protein	5.82	0.53	CDS	NC_003078	ER	0(0)	0(0)	0(0)	0(0)	0(0)	0(0)	0(0)	0(0)	0(0)	0(0)	0(0)	0(0)	0(0)	0(0)	0(0)	0(0)	0(0)	0(0)	0(0)	0(0)	0(0)	0(0)	0(0)	0(0)	0(0)	0(0)	0(0)	0(0)	0(0)	0(0)	0(0)	0(0)	0(0)	0(0)	0(0)	0(0)	0(0)	0(0)	0(0)	0(0)
SMb20247	252295	253308	+	putative oxidoreductase protein	2.61	0.78	CDS	NC_003078	R	0(0)	0(0)	0(0)	0(0)	0(0)	0(0)	0(0)	0(0)	0(0)	0(0)	0(0)	0(0)	0(0)	0(0)	0(0)	0(0)	0(0)	0(0)	0(0)	0(0)	0(0)	0(0)	0(0)	0(0)	0(0)	0(0)	0(0)	0(0)	0(0)	0(0)	0(0)	0(0)	0(0)	0(0)	0(0)	0(0)	0(0)	0(0)	0(0)	0(0)
SMb20249	255238	256341	+	CONSERVED HYPOTHETICAL PROTEIN	3.18	0.67	CDS	NC_003078	I	2(0)	0(0)	1(0)	0(0)	0(0)	0(0)	0(0)	0(0)	2(0)	0(0)	0(0)	0(0)	0(0)	0(0)	0(0)	0(0)	0(0)	0(0)	0(0)	0(0)	1(0)	0(0)	0(0)	0(0)	0(0)	0(0)	0(0)	0(0)	0(0)	0(0)	0(0)	0(0)	0(0)	0(0)	0(0)	0(0)	0(0)	0(0)	0(0)	0(0)
SMb20250	256338	256937	+	CONSERVED HYPOTHETICAL PROTEIN	3.32	0.59	CDS	NC_003078	G	0(0)	0(0)	0(0)	0(0)	0(0)	0(0)	0(0)	0(0)	0(0)	0(0)	0(0)	0(0)	0(0)	0(0)	0(0)	0(0)	0(0)	0(0)	0(0)	0(0)	0(0)	0(0)	0(0)	0(0)	0(0)	0(0)	0(0)	0(0)	0(0)	0(0)	0(0)	0(0)	0(0)	0(0)	0(0)	0(0)	0(0)	0(0)	0(0)	0(0)
SMb20251	257009	257971	+	HYPOTHETICAL PROTEIN	4.36	0.52	CDS	NC_003078	G	1(0)	0(0)	0(0)	0(0)	0(0)	0(0)	0(0)	0(0)	0(0)	0(0)	0(0)	1(0)	0(0)	0(0)	0(0)	0(0)	0(0)	0(0)	0(0)	0(0)	0(0)	0(0)	0(0)	0(0)	0(0)	0(0)	0(0)	0(0)	0(0)	0(0)	0(0)	0(0)	0(0)	0(0)	0(0)	0(0)	0(0)	0(0)	0(0)	0(0)
SMb20293	300703	301062	+	HYPOTHETICAL PROTEIN	2.76	0.47	CDS	NC_003078		3(0)	0(0)	1(0)	0(0)	0(0)	0(0)	0(0)	0(0)	2(0)	0(0)	0(0)	1(0)	0(0)	0(0)	0(0)	0(0)	0(0)	0(0)	0(0)	0(0)	1(0)	0(0)	0(0)	0(0)	0(0)	0(0)	0(0)	0(0)	0(0)	0(0)	0(0)	0(0)	0(0)	0(0)	0(0)	0(0)	0(0)	0(0)	0(0)	0(0)
SMb20339	344797	345279	+	hypothetical TRANSMEMBRANE protein	3.50	0.67	CDS	NC_003078		0(0)	0(0)	0(0)	0(0)	0(0)	0(0)	0(0)	0(0)	0(0)	0(0)	0(0)	0(0)	0(0)	0(0)	0(0)	0(0)	0(0)	0(0)	0(0)	0(0)	0(0)	0(0)	0(0)	0(0)	0(0)	0(0)	0(0)	0(0)	0(0)	0(0)	0(0)	0(0)	0(0)	0(0)	0(0)	0(0)	0(0)	0(0)	0(0)	0(0)
SMb20340	345349	345528	+	HYPOTHETICAL PROTEIN	2.69	0.34	CDS	NC_003078		1(0)	0(0)	1(0)	0(0)	0(0)	0(0)	0(0)	0(0)	1(0)	0(0)	0(0)	0(0)	0(0)	0(0)	0(0)	0(0)	0(0)	0(0)	0(0)	0(0)	1(0)	0(0)	0(0)	0(0)	0(0)	0(0)	0(0)	0(0)	0(0)	0(0)	0(0)	0(0)	0(0)	0(0)	0(0)	0(0)	0(0)	0(0)	0(0)	0(0)
SMb20341	345733	345918	+	HYPOTHETICAL PROTEIN	4.39	0.86	CDS	NC_003078		3(0)	0(0)	1(0)	0(0)	0(0)	0(0)	0(0)	0(0)	0(0)	0(0)	0(0)	3(0)	0(0)	0(0)	0(0)	0(0)	0(0)	0(0)	0(0)	0(0)	0(0)	0(0)	0(0)	1(0)	0(0)	0(0)	0(0)	0(0)	0(0)	0(0)	0(0)	0(0)	0(0)	0(0)	0(0)	0(0)	0(0)	0(0)	0(0)	0(0)
SMb20403	416362	416859	+	putative oxidoreductase subunit protein	1.57	0.52	CDS	NC_003078	C	0(0)	0(0)	0(0)	0(0)	0(0)	0(0)	0(0)	0(0)	0(0)	0(0)	0(0)	0(0)	0(0)	0(0)	0(0)	0(0)	0(0)	0(0)	0(0)	0(0)	0(0)	0(0)	0(0)	0(0)	0(0)	0(0)	0(0)	0(0)	0(0)	0(0)	0(0)	0(0)	0(0)	0(0)	0(0)	0(0)	0(0)	0(0)	0(0)	0(0)
SMb20454	466834	467253	+	CONSERVED HYPOTHETICAL PROTEIN	3.88	0.43	CDS	NC_003078		3(1)	0(0)	1(0)	0(0)	0(0)	0(0)	0(0)	0(0)	2(0)	0(0)	1(0)	0(1)	0(0)	0(0)	0(0)	0(0)	0(0)	0(0)	0(0)	0(0)	1(0)	0(0)	0(0)	0(0)	0(0)	0(0)	0(0)	0(0)	0(0)	0(0)	0(0)	0(0)	0(0)	0(0)	0(0)	0(0)	0(0)	0(0)	0(0)	0(0)
SMb20482	496696	498483	+	HYPOTHETICAL PROTEIN	0.82	0.17	CDS	NC_003078	R	0(0)	0(0)	0(0)	0(0)	0(0)	0(0)	0(0)	0(0)	0(0)	0(0)	0(0)	0(0)	0(0)	0(0)	0(0)	0(0)	0(0)	0(0)	0(0)	0(0)	0(0)	0(0)	0(0)	0(0)	0(0)	0(0)	0(0)	0(0)	0(0)	0(0)	0(0)	0(0)	0(0)	0(0)	0(0)	0(0)	0(0)	0(0)	0(0)	0(0)
SMb20522	548378	548746	+	HYPOTHETICAL PROTEIN	3.93	0.58	CDS	NC_003078		5(0)	0(0)	1(0)	0(0)	1(0)	1(0)	0(0)	0(0)	2(0)	0(0)	1(0)	2(0)	0(0)	0(0)	0(0)	0(0)	0(0)	0(0)	0(0)	0(0)	1(0)	0(0)	0(0)	0(0)	0(0)	0(0)	0(0)	0(0)	0(0)	0(0)	0(0)	0(0)	1(0)	0(0)	0(0)	0(0)	0(0)	0(0)	0(0)	0(0)
SMb21330	998537	998746	+	hypothetical protein with amino acid permeases signature	4.26	0.37	CDS	NC_003078	S	6(0)	0(0)	1(0)	0(0)	0(0)	0(0)	0(0)	0(0)	5(0)	0(0)	0(0)	1(0)	0(0)	0(0)	0(0)	0(0)	0(0)	0(0)	0(0)	0(0)	1(0)	0(0)	0(0)	0(0)	0(0)	0(0)	0(0)	0(0)	0(0)	0(0)	0(0)	0(0)	0(0)	0(0)	0(0)	0(0)	0(0)	0(0)	0(0)	0(0)
SMb21331	998978	999298	+	HYPOTHETICAL PROTEIN	1.71	0.43	CDS	NC_003078		0(0)	0(0)	0(0)	0(0)	0(0)	0(0)	0(0)	0(0)	0(0)	0(0)	0(0)	0(0)	0(0)	0(0)	0(0)	0(0)	0(0)	0(0)	0(0)	0(0)	0(0)	0(0)	0(0)	0(0)	0(0)	0(0)	0(0)	0(0)	0(0)	0(0)	0(0)	0(0)	0(0)	0(0)	0(0)	0(0)	0(0)	0(0)	0(0)	0(0)
SMb21332	999572	1000069	+	HYPOTHETICAL PROTEIN	2.53	0.57	CDS	NC_003078		4(0)	0(0)	2(0)	0(0)	0(0)	0(0)	1(0)	0(0)	4(0)	0(0)	0(0)	0(0)	0(0)	0(0)	0(0)	0(0)	0(0)	0(0)	0(0)	0(0)	2(0)	0(0)	0(0)	0(0)	0(0)	0(0)	0(0)	0(0)	0(0)	0(0)	0(0)	0(0)	0(0)	0(0)	0(0)	0(0)	0(0)	0(0)	0(0)	0(0)
SMb21333	1000124	1000483	+	HYPOTHETICAL PROTEIN	2.28	0.43	CDS	NC_003078		0(0)	0(0)	0(0)	0(0)	0(0)	0(0)	0(0)	0(0)	0(0)	0(0)	0(0)	0(0)	0(0)	0(0)	0(0)	0(0)	0(0)	0(0)	0(0)	0(0)	0(0)	0(0)	0(0)	0(0)	0(0)	0(0)	0(0)	0(0)	0(0)	0(0)	0(0)	0(0)	0(0)	0(0)	0(0)	0(0)	0(0)	0(0)	0(0)	0(0)
SMb21334	1000632	1001393	+	hypothetical exported glutamine-rich protein	2.14	0.70	CDS	NC_003078		2(0)	0(0)	0(0)	0(0)	0(0)	0(0)	0(0)	0(0)	0(0)	0(0)	0(0)	2(0)	0(0)	0(0)	0(0)	0(0)	0(0)	0(0)	0(0)	0(0)	0(0)	0(0)	0(0)	0(0)	0(0)	0(0)	0(0)	0(0)	0(0)	0(0)	0(0)	0(0)	0(0)	0(0)	0(0)	0(0)	0(0)	0(0)	0(0)	0(0)
SMb21357	1023267	1023785	+	hypothetical membrane protein	3.89	0.43	CDS	NC_003078	S	2(0)	0(0)	1(0)	0(0)	0(0)	0(0)	0(0)	0(0)	1(0)	0(0)	0(0)	1(0)	0(0)	0(0)	0(0)	0(0)	0(0)	0(0)	0(0)	0(0)	1(0)	0(0)	0(0)	0(0)	0(0)	0(0)	0(0)	0(0)	0(0)	0(0)	0(0)	0(0)	0(0)	0(0)	0(0)	0(0)	0(0)	0(0)	0(0)	0(0)
SMb21361	1025047	1025547	+	hypothetical membrane-anchored protein	2.74	0.27	CDS	NC_003078		2(0)	0(0)	1(0)	0(0)	0(0)	0(0)	0(0)	0(0)	1(0)	0(0)	0(0)	1(0)	0(0)	0(0)	0(0)	0(0)	0(0)	0(0)	0(0)	0(0)	1(0)	0(0)	0(0)	0(0)	0(0)	0(0)	0(0)	0(0)	0(0)	0(0)	0(0)	0(0)	0(0)	0(0)	0(0)	0(0)	0(0)	0(0)	0(0)	0(0)
SMb21362	1025671	1026111	+	hypothetical membrane-anchored protein	1.75	0.28	CDS	NC_003078	S	1(0)	0(0)	0(0)	0(0)	0(0)	0(0)	0(0)	0(0)	1(0)	0(0)	0(0)	0(0)	0(0)	0(0)	0(0)	0(0)	0(0)	0(0)	0(0)	0(0)	0(0)	0(0)	0(0)	0(0)	0(0)	0(0)	0(0)	0(0)	0(0)	0(0)	0(0)	0(0)	0(0)	0(0)	0(0)	0(0)	0(0)	0(0)	0(0)	0(0)
SMb21366	1029888	1030469	+	hypothetical membrane protein	2.22	0.82	CDS	NC_003078	S	0(0)	0(0)	0(0)	0(0)	0(0)	0(0)	0(0)	0(0)	0(0)	0(0)	0(0)	0(0)	0(0)	0(0)	0(0)	0(0)	0(0)	0(0)	0(0)	0(0)	0(0)	0(0)	0(0)	0(0)	0(0)	0(0)	0(0)	0(0)	0(0)	0(0)	0(0)	0(0)	0(0)	0(0)	0(0)	0(0)	0(0)	0(0)	0(0)	0(0)
SMb21568	1106876	1107148	+	hypothetical conserved hyothetical protein, in Caulobacter crescentus located in trpFBA operon	2.78	0.33	CDS	NC_003078	E	0(0)	0(0)	0(0)	0(0)	0(0)	0(0)	0(0)	0(0)	0(0)	0(0)	0(0)	0(0)	0(0)	0(0)	0(0)	0(0)	0(0)	0(0)	0(0)	0(0)	0(0)	0(0)	0(0)	0(0)	0(0)	0(0)	0(0)	0(0)	0(0)	0(0)	0(0)	0(0)	0(0)	0(0)	0(0)	0(0)	0(0)	0(0)	0(0)	0(0)
SMb21573	1112027	1113010	+	hypothetical exported protein	2.96	0.42	CDS	NC_003078	S	4(0)	0(0)	1(0)	0(0)	0(0)	0(0)	0(0)	0(0)	0(0)	0(0)	0(0)	4(0)	0(0)	0(0)	0(0)	0(0)	0(0)	0(0)	0(0)	0(0)	0(0)	0(0)	0(0)	1(0)	0(0)	0(0)	0(0)	0(0)	0(0)	0(0)	0(0)	0(0)	0(0)	0(0)	0(0)	0(0)	0(0)	0(0)	0(0)	0(0)
SMb21581	1120703	1121794	+	putative glycosyltransferase, similar to smb20117 protein	3.89	0.26	CDS	NC_003078	M	3(0)	0(0)	0(0)	0(0)	0(0)	0(0)	0(0)	0(0)	0(0)	0(0)	0(0)	3(0)	0(0)	0(0)	0(0)	0(0)	0(0)	0(0)	0(0)	0(0)	0(0)	0(0)	0(0)	0(0)	0(0)	0(0)	0(0)	0(0)	0(0)	0(0)	0(0)	0(0)	0(0)	0(0)	0(0)	0(0)	0(0)	0(0)	0(0)	0(0)
SMb21583	1122540	1122902	+	HYPOTHETICAL PROTEIN	3.34	0.56	CDS	NC_003078		0(0)	0(0)	0(0)	0(0)	0(0)	0(0)	0(0)	0(0)	0(0)	0(0)	0(0)	0(0)	0(0)	0(0)	0(0)	0(0)	0(0)	0(0)	0(0)	0(0)	0(0)	0(0)	0(0)	0(0)	0(0)	0(0)	0(0)	0(0)	0(0)	0(0)	0(0)	0(0)	0(0)	0(0)	0(0)	0(0)	0(0)	0(0)	0(0)	0(0)
SMb21584	1122942	1123799	+	HYPOTHETICAL PROTEIN	3.74	0.52	CDS	NC_003078		0(0)	0(0)	0(0)	0(0)	0(0)	0(0)	0(0)	0(0)	0(0)	0(0)	0(0)	0(0)	0(0)	0(0)	0(0)	0(0)	0(0)	0(0)	0(0)	0(0)	0(0)	0(0)	0(0)	0(0)	0(0)	0(0)	0(0)	0(0)	0(0)	0(0)	0(0)	0(0)	0(0)	0(0)	0(0)	0(0)	0(0)	0(0)	0(0)	0(0)
SMb20933	1157697	1160420	+	putative two-component sensor histidine kinase protein	3.70	0.41	CDS	NC_003078	T	5(0)	0(0)	1(0)	0(0)	0(0)	0(0)	0(0)	1(0)	1(0)	0(0)	0(0)	4(0)	0(0)	0(0)	0(0)	0(0)	0(0)	0(0)	0(0)	0(0)	1(0)	0(0)	0(0)	0(0)	0(0)	0(0)	0(0)	0(0)	0(0)	0(0)	0(0)	0(0)	0(0)	0(0)	0(0)	0(0)	0(0)	0(0)	0(0)	0(0)
SMb20934	1160417	1160953	+	putative two-component response regulator protein	2.03	0.12	CDS	NC_003078	T	0(0)	0(0)	0(0)	0(0)	0(0)	0(0)	0(0)	0(0)	0(0)	0(0)	0(0)	0(0)	0(0)	0(0)	0(0)	0(0)	0(0)	0(0)	0(0)	0(0)	0(0)	0(0)	0(0)	0(0)	0(0)	0(0)	0(0)	0(0)	0(0)	0(0)	0(0)	0(0)	0(0)	0(0)	0(0)	0(0)	0(0)	0(0)	0(0)	0(0)
SMb21673	1179423	1179659	+	HYPOTHETICAL PROTEIN	2.98	0.29	CDS	NC_003078		3(0)	0(0)	1(0)	0(0)	1(0)	0(0)	0(0)	0(0)	0(0)	0(0)	0(0)	3(0)	0(0)	0(0)	0(0)	0(0)	0(0)	0(0)	0(0)	0(0)	0(0)	0(0)	0(0)	1(0)	0(0)	0(0)	0(0)	0(0)	0(0)	0(0)	0(0)	0(0)	0(0)	0(0)	0(0)	1(0)	0(0)	0(0)	0(0)	0(0)
SMb20951	1179773	1180348	+	putative periplasmatic protein	1.43	0.26	CDS	NC_003078	L	1(0)	0(0)	0(0)	0(0)	0(0)	1(0)	1(0)	1(0)	0(0)	0(0)	0(0)	1(0)*	0(0)	0(0)	0(0)	0(0)	0(0)	0(0)	0(0)	0(0)	0(0)	0(0)	0(0)	0(0)	0(0)	0(0)	0(0)	0(0)	0(0)	0(0)	0(0)	0(0)	0(0)	0(0)	0(0)	0(0)	0(0)	0(0)	0(0)	0(0)
SMb20850	1253180	1254316	+	putative L-lactate dehydrogenase (cytochrome) protein	-1.24	0,72	CDS	NC_003078	C	0(0)	0(0)	0(0)	0(0)	0(0)	0(0)	0(0)	0(0)	0(0)	0(0)	0(0)	0(0)	0(0)	0(0)	0(0)	0(0)	0(0)	0(0)	0(0)	0(0)	0(0)	0(0)	0(0)	0(0)	0(0)	0(0)	0(0)	0(0)	0(0)	0(0)	0(0)	0(0)	0(0)	0(0)	0(0)	0(0)	0(0)	0(0)	0(0)	0(0)
SMb21406	1337146	1338030	+	conserved hypothetical protein	3.94	0.83	CDS	NC_003078	S	1(0)	0(0)	1(0)	0(0)	0(0)	0(0)	0(0)	0(0)	1(0)	0(0)	0(0)	0(0)	0(0)	0(0)	0(0)	0(0)	0(0)	0(0)	0(0)	0(0)	1(0)	0(0)	0(0)	0(0)	0(0)	0(0)	0(0)	0(0)	0(0)	0(0)	0(0)	0(0)	0(0)	0(0)	0(0)	0(0)	0(0)	0(0)	0(0)	0(0)
SMb21444	1372331	1373074	+	conserved hypothetical protein, homolog to osmotically inducible sensory protein SMC22-1 (AF178441)	4.22	0.58	CDS	NC_003078	R	1(0)	0(0)	1(0)	0(0)	0(0)	0(0)	0(0)	0(0)	1(0)	0(0)	0(0)	0(0)	0(0)	0(0)	0(0)	0(0)	0(0)	0(0)	0(0)	0(0)	1(0)	0(0)	0(0)	0(0)	0(0)	0(0)	0(0)	0(0)	0(0)	0(0)	0(0)	0(0)	0(0)	0(0)	0(0)	0(0)	0(0)	0(0)	0(0)	0(0)
SMb21447	1376853	1378658	+	putative 1,4-alpha-glucan branching enzyme protein	5.55	0.63	CDS	NC_003078	G	2(0)	0(0)	1(0)	0(0)	0(0)	0(0)	0(0)	0(0)	1(0)	0(0)	0(0)	1(0)	0(0)	0(0)	0(0)	0(0)	0(0)	0(0)	0(0)	0(0)	1(0)	0(0)	0(0)	0(0)	0(0)	0(0)	0(0)	0(0)	0(0)	0(0)	0(0)	0(0)	0(0)	0(0)	0(0)	0(0)	0(0)	0(0)	0(0)	0(0)
SMb21448	1378745	1379386	+	putative DNA polymerase related protein	3.26	0.50	CDS	NC_003078	L	0(0)	0(0)	0(0)	0(0)	0(0)	0(0)	0(0)	0(0)	0(0)	0(0)	0(0)	0(0)	0(0)	0(0)	0(0)	0(0)	0(0)	0(0)	0(0)	0(0)	0(0)	0(0)	0(0)	0(0)	0(0)	0(0)	0(0)	0(0)	0(0)	0(0)	0(0)	0(0)	0(0)	0(0)	0(0)	0(0)	0(0)	0(0)	0(0)	0(0)
SMb21450	1380308	1380847	+	conserved hypothetical protein	2.61	0.40	CDS	NC_003078		0(0)	0(0)	0(0)	0(0)	0(0)	0(0)	0(0)	0(0)	0(0)	0(0)	0(0)	0(0)	0(0)	0(0)	0(0)	0(0)	0(0)	0(0)	0(0)	0(0)	0(0)	0(0)	0(0)	0(0)	0(0)	0(0)	0(0)	0(0)	0(0)	0(0)	0(0)	0(0)	0(0)	0(0)	0(0)	0(0)	0(0)	0(0)	0(0)	0(0)
SMb21452	1381221	1381556	+	HYPOTHETICAL PROTEIN	4.60	0.44	CDS	NC_003078		1(0)	0(0)	1(0)	0(0)	0(0)	0(0)	0(0)	0(0)	1(0)	0(0)	0(0)	0(0)	0(0)	0(0)	0(0)	0(0)	0(0)	0(0)	0(0)	0(0)	1(0)	0(0)	0(0)	0(0)	0(0)	0(0)	0(0)	0(0)	0(0)	0(0)	0(0)	0(0)	0(0)	0(0)	0(0)	0(0)	0(0)	0(0)	0(0)	0(0)
SMb21470	1397735	1398016	+	HYPOTHETICAL PROTEIN	1.42	0.41	CDS	NC_003078		0(0)	0(0)	0(0)	0(0)	0(0)	0(0)	0(0)	0(0)	0(0)	0(0)	0(0)	0(0)	0(0)	0(0)	0(0)	0(0)	0(0)	0(0)	0(0)	0(0)	0(0)	0(0)	0(0)	0(0)	0(0)	0(0)	0(0)	0(0)	0(0)	0(0)	0(0)	0(0)	0(0)	0(0)	0(0)	0(0)	0(0)	0(0)	0(0)	0(0)
SMb21472	1398286	1398825	+	HYPOTHETICAL PROTEIN	4.70	0.72	CDS	NC_003078		1(0)	0(0)	1(0)	0(0)	0(0)	0(0)	0(0)	0(0)	0(0)	0(0)	0(0)	1(0)	0(0)	0(0)	0(0)	0(0)	0(0)	0(0)	0(0)	0(0)	0(0)	0(0)	0(0)	1(0)	0(0)	0(0)	0(0)	0(0)	0(0)	0(0)	0(0)	0(0)	0(0)	0(0)	0(0)	0(0)	0(0)	0(0)	0(0)	0(0)
SMb21473	1398866	1399300	+	conserved hypothetical protein	4.81	0.36	CDS	NC_003078		1(0)	0(0)	0(0)	0(0)	0(0)	0(0)	0(0)	0(0)	1(0)	0(0)	0(0)	0(0)	0(0)	0(0)	0(0)	0(0)	0(0)	0(0)	0(0)	0(0)	0(0)	0(0)	0(0)	0(0)	0(0)	0(0)	0(0)	0(0)	0(0)	0(0)	0(0)	0(0)	0(0)	0(0)	0(0)	0(0)	0(0)	0(0)	0(0)	0(0)
SMb21474	1399297	1400079	+	putative dehydrogenase, possibly 3-oxoacyl-[acyl-carrier protein] reductase	4.44	0.48	CDS	NC_003078	IQR	0(0)	0(0)	0(0)	0(0)	0(0)	0(0)	0(0)	0(0)	0(0)	0(0)	0(0)	0(0)	0(0)	0(0)	0(0)	0(0)	0(0)	0(0)	0(0)	0(0)	0(0)	0(0)	0(0)	0(0)	0(0)	0(0)	0(0)	0(0)	0(0)	0(0)	0(0)	0(0)	0(0)	0(0)	0(0)	0(0)	0(0)	0(0)	0(0)	0(0)
SMb21484	1405318	1405839	+	putative RNA polymerase sigma-E factor (sigma-24) protein	4.54	0.26	CDS	NC_003078	K	4(0)	0(0)	1(0)	0(0)	0(0)	0(0)	0(0)	0(0)	1(0)	0(0)	0(0)	3(0)	0(0)	0(0)	0(0)	0(0)	0(0)	0(0)	0(0)	0(0)	1(0)	0(0)	0(0)	0(0)	0(0)	0(0)	0(0)	0(0)	0(0)	0(0)	0(0)	0(0)	0(0)	0(0)	0(0)	0(0)	0(0)	0(0)	0(0)	0(0)
SMb21687	1405905	1406099	+	HYPOTHETICAL PROTEIN	4.37	0.33	CDS	NC_003078		2(0)	0(0)	0(0)	0(0)	0(0)	0(0)	0(0)	0(0)	1(0)	0(0)	0(0)	1(0)	0(0)	0(0)	0(0)	0(0)	0(0)	0(0)	0(0)	0(0)	0(0)	0(0)	0(0)	0(0)	0(0)	0(0)	0(0)	0(0)	0(0)	0(0)	0(0)	0(0)	0(0)	0(0)	0(0)	0(0)	0(0)	0(0)	0(0)	0(0)
SMb21507	1433139	1433795	+	putative amino acid transporter, exporter protein	3.85	0.73	CDS	NC_003078	E	3(0)	0(0)	0(0)	0(0)	0(0)	0(0)	0(0)	0(0)	3(0)	0(0)	0(0)	0(0)	0(0)	0(0)	0(0)	0(0)	0(0)	0(0)	0(0)	0(0)	0(0)	0(0)	0(0)	0(0)	0(0)	0(0)	0(0)	0(0)	0(0)	0(0)	0(0)	0(0)	0(0)	0(0)	0(0)	0(0)	0(0)	0(0)	0(0)	0(0)
SMb20655	1456574	1457050	+	CONSERVED HYPOTHETICAL PROTEIN	2.71	0.47	CDS	NC_003078	S	1(0)	0(0)	0(0)	0(0)	0(0)	0(0)	0(0)	0(0)	0(0)	0(0)	0(0)	1(0)	0(0)	0(0)	0(0)	0(0)	0(0)	0(0)	0(0)	0(0)	0(0)	0(0)	0(0)	0(0)	0(0)	0(0)	0(0)	0(0)	0(0)	0(0)	0(0)	0(0)	0(0)	0(0)	0(0)	0(0)	0(0)	0(0)	0(0)	0(0)
SMb20704	1505461	1506921	+	putative glycogen synthase protein	4.51	0.38	CDS	NC_003078	G	1(1)	0(0)	0(1)	0(0)	0(0)	0(0)	0(0)	0(0)	0(1)	0(0)	0(0)	1(0)	0(0)	0(0)	0(0)	0(0)	0(0)	0(0)	0(0)	0(0)	0(1)	0(0)	0(0)	0(0)	0(0)	0(0)	0(0)	0(0)	0(0)	0(0)	0(0)	0(0)	0(0)	0(0)	0(0)	0(0)	0(0)	0(0)	0(0)	0(0)
SMc01159	391073	391978	+	PUTATIVE OXIDOREDUCTASE PROTEIN	1.17	0.37	CDS	NC_003047	O	0(0)	0(0)	0(0)	0(0)	0(0)	0(0)	0(0)	0(0)	0(0)	0(0)	0(0)	0(0)	0(0)	0(0)	0(0)	0(0)	0(0)	0(0)	0(0)	0(0)	0(0)	0(0)	0(0)	0(0)	0(0)	0(0)	0(0)	0(0)	0(0)	0(0)	0(0)	0(0)	0(0)	0(0)	0(0)	0(0)	0(0)	0(0)	0(0)	0(0)
SMc00792	813351	813521	+	HYPOTHETICAL TRANSMEMBRANE PROTEIN	4.80	0.32	CDS	NC_003047		3(0)	0(0)	1(0)	0(0)	0(0)	1(0)	0(0)	1(0)	3(0)*	0(0)	0(0)	0(0)	0(0)	0(0)	0(0)	0(0)	0(0)	0(0)	0(0)	0(0)	1(0)	0(0)	0(0)	0(0)	0(0)	0(0)	0(0)	0(0)	0(0)	0(0)	0(0)	0(0)	0(0)	0(0)	0(0)	0(0)	0(0)	0(0)	1(0)	0(0)
SMc00793	813623	814753	+	PUTATIVE PERMEASE PROTEIN	2.32	0.50	CDS	NC_003047	R	3(0)	0(0)	0(0)	0(0)	0(0)	0(0)	1(0)	0(0)	0(0)	0(0)	0(0)	3(0)	0(0)	0(0)	0(0)	0(0)	0(0)	0(0)	0(0)	0(0)	0(0)	0(0)	0(0)	0(0)	0(0)	0(0)	0(0)	0(0)	0(0)	0(0)	0(0)	0(0)	0(0)	0(0)	0(0)	0(0)	0(0)	0(0)	0(0)	0(0)
SMc00796	817061	817225	+	HYPOTHETICAL TRANSMEMBRANE PROTEIN	4.08	0.45	CDS	NC_003047		2(1)	0(0)	1(0)	0(0)	0(0)	0(0)	0(0)	0(0)	1(0)	0(0)	0(0)	1(1)	0(0)	0(0)	0(0)	0(0)	0(0)	0(0)	0(0)	0(0)	1(0)	0(0)	0(0)	0(0)	0(0)	0(0)	0(0)	0(0)	0(0)	0(0)	0(0)	0(0)	0(0)	0(0)	0(0)	0(0)	0(0)	0(0)	0(0)	0(0)
SMc00798	818874	819122	+	CONSERVED HYPOTHETICAL PROTEIN	3.24	0.23	CDS	NC_003047		0(0)	0(0)	0(0)	0(0)	0(0)	0(0)	0(0)	0(0)	0(0)	0(0)	0(0)	0(0)	0(0)	0(0)	0(0)	0(0)	0(0)	0(0)	0(0)	0(0)	0(0)	0(0)	0(0)	0(0)	0(0)	0(0)	0(0)	0(0)	0(0)	0(0)	0(0)	0(0)	0(0)	0(0)	0(0)	0(0)	0(0)	0(0)	0(0)	0(0)
SMc00814	835041	836021	+	HYPOTHETICAL SIGNAL PEPTIDE PROTEIN	1.87	0.44	CDS	NC_003047	R	3(0)	0(0)	0(0)	0(0)	1(0)	0(0)	1(0)	0(0)	1(0)	0(0)	1(0)	1(0)	0(0)	0(0)	0(0)	0(0)	0(0)	0(0)	0(0)	0(0)	0(0)	0(0)	0(0)	0(0)	0(0)	0(0)	0(0)	0(0)	0(0)	0(0)	0(0)	0(0)	0(0)	0(0)	1(0)	0(0)	0(0)	0(0)	0(0)	0(0)
SMc00896	887162	887980	+	PUTATIVE SULFITE BIOSYNTHESIS PROTEIN	1.03	0.29	CDS	NC_003047	G	0(0)	0(0)	0(0)	0(0)	0(0)	0(0)	0(0)	0(0)	0(0)	0(0)	0(0)	0(0)	0(0)	0(0)	0(0)	0(0)	0(0)	0(0)	0(0)	0(0)	0(0)	0(0)	0(0)	0(0)	0(0)	0(0)	0(0)	0(0)	0(0)	0(0)	0(0)	0(0)	0(0)	0(0)	0(0)	0(0)	0(0)	0(0)	0(0)	0(0)
SMc00063	1098840	1099124	+	HYPOTHETICAL TRANSMEMBRANE PROTEIN	3.61	0.21	CDS	NC_003047		2(0)	0(0)	1(0)	0(0)	0(0)	0(0)	0(0)	0(0)	1(0)	0(0)	0(0)	1(0)	0(0)	0(0)	0(0)	0(0)	0(0)	0(0)	0(0)	0(0)	1(0)	0(0)	0(0)	0(0)	0(0)	0(0)	0(0)	0(0)	0(0)	0(0)	0(0)	0(0)	0(0)	0(0)	0(0)	0(0)	0(0)	0(0)	0(0)	0(0)
SMc02382	1136285	1137211	+	CONSERVED HYPOTHETICAL PROTEIN	0.85	0.22	CDS	NC_003047	IR	1(0)	0(0)	0(0)	0(0)	0(0)	0(0)	0(0)	1(0)	1(0)*	0(0)	0(0)	0(0)	0(0)	0(0)	0(0)	0(0)	0(0)	0(0)	0(0)	0(0)	0(0)	0(0)	0(0)	0(0)	0(0)	0(0)	0(0)	0(0)	0(0)	0(0)	0(0)	0(0)	0(0)	0(0)	0(0)	0(0)	0(0)	0(0)	0(0)	0(0)
SMc02597	1197390	1197908	+	PUTATIVE SUPEROXIDE DISMUTASE CU-ZN PRECURSOR (BACTERIOCUPREIN) TRANSMEMBRANE PROTEIN	1.63	0.29	CDS	NC_003047	P	2(0)	0(0)	1(0)	0(0)	0(0)	0(0)	0(0)	0(0)	1(0)	0(0)	0(0)	1(0)	0(0)	0(0)	0(0)	0(0)	0(0)	0(0)	0(0)	0(0)	1(0)	0(0)	0(0)	0(0)	0(0)	0(0)	0(0)	0(0)	0(0)	0(0)	0(0)	0(0)	0(0)	0(0)	0(0)	0(0)	0(0)	0(0)	0(0)	0(0)
SMc00569	1238933	1239265	+	CONSERVED HYPOTHETICAL PROTEIN	3.49	0.40	CDS	NC_003047	C	0(0)	0(0)	0(0)	0(0)	0(0)	0(0)	0(0)	0(0)	0(0)	0(0)	0(0)	0(0)	0(0)	0(0)	0(0)	0(0)	0(0)	0(0)	0(0)	0(0)	0(0)	0(0)	0(0)	0(0)	0(0)	0(0)	0(0)	0(0)	0(0)	0(0)	0(0)	0(0)	0(0)	0(0)	0(0)	0(0)	0(0)	0(0)	0(0)	0(0)
SMc01789	1334356	1334628	+	HYPOTHETICAL SIGNAL PEPTIDE PROTEIN	2.76	0.56	CDS	NC_003047		2(0)	0(0)	1(0)	0(0)	0(0)	0(0)	0(0)	0(0)	2(0)	0(0)	0(0)	0(0)	0(0)	0(0)	0(0)	0(0)	0(0)	0(0)	0(0)	0(0)	1(0)	0(0)	0(0)	0(0)	0(0)	0(0)	0(0)	0(0)	0(0)	0(0)	0(0)	0(0)	0(0)	0(0)	0(0)	0(0)	0(0)	0(0)	0(0)	0(0)
SMc01267	1507415	1509364	+	CONSERVED HYPOTHETICAL PROTEIN	0.89	0.18	CDS	NC_003047	T	17(0)	0(0)	1(0)	0(0)	0(0)	0(0)	0(0)	0(0)	3(0)	0(0)	5(0)	9(0)	0(0)	0(0)	0(0)	0(0)	0(0)	0(0)	0(0)	0(0)	1(0)	0(0)	0(0)	0(0)	0(0)	0(0)	0(0)	0(0)	0(0)	0(0)	0(0)	0(0)	0(0)	0(0)	0(0)	0(0)	0(0)	0(0)	0(0)	0(0)
SMc01266	1509389	1510705	+	CONSERVED HYPOTHETICAL PROTEIN	0.64	0.15	CDS	NC_003047	S	2(1)	0(0)	0(0)	0(0)	0(0)	0(0)	0(0)	0(0)	1(0)	0(0)	0(0)	1(1)	0(0)	0(0)	0(0)	0(0)	0(0)	0(0)	0(0)	0(0)	0(0)	0(0)	0(0)	0(0)	0(0)	0(0)	0(0)	0(0)	0(0)	0(0)	0(0)	0(0)	0(0)	0(0)	0(0)	0(0)	0(0)	0(0)	0(0)	0(0)
SMc01036	1562570	1562821	+	HYPOTHETICAL TRANSMEMBRANE PROTEIN	1.45	0.28	CDS	NC_003047	S	1(1)	0(0)	1(0)	0(0)	0(0)	0(0)	0(0)	0(0)	1(0)	0(0)	0(0)	0(1)	0(0)	0(0)	0(0)	0(0)	0(0)	0(0)	0(0)	0(0)	1(0)	0(0)	0(0)	0(0)	0(0)	0(0)	0(0)	0(0)	0(0)	0(0)	0(0)	0(0)	0(0)	0(0)	0(0)	0(0)	0(0)	0(0)	0(0)	0(0)
SMc01213	1713810	1714745	+	HYPOTHETICAL TRANSMEMBRANE PROTEIN	0.84	0.16	CDS	NC_003047	R	1(0)	0(0)	0(0)	0(0)	0(0)	0(0)	0(0)	0(0)	0(0)	0(0)	0(0)	1(0)	0(0)	0(0)	0(0)	0(0)	0(0)	0(0)	0(0)	0(0)	0(0)	0(0)	0(0)	0(0)	0(0)	0(0)	0(0)	0(0)	0(0)	0(0)	0(0)	0(0)	0(0)	0(0)	0(0)	0(0)	0(0)	0(0)	0(0)	0(0)
SMc00959	1785948	1786124	+	HYPOTHETICAL/UNKNOWN PROTEIN	1.87	0.30	CDS	NC_003047		6(0)	0(0)	1(0)	0(0)	0(0)	0(0)	0(0)	0(0)	3(0)	0(0)	3(0)	0(0)	0(0)	0(0)	0(0)	0(0)	0(0)	0(0)	0(0)	0(0)	1(0)	0(0)	0(0)	0(0)	0(0)	0(0)	0(0)	0(0)	0(0)	0(0)	0(0)	0(0)	0(0)	0(0)	0(0)	0(0)	0(0)	0(0)	0(0)	0(0)
SMc00956	1786128	1786922	+	PROBABLE EXODEOXYRIBONUCLEASE III PROTEIN	2.75	0.30	CDS	NC_003047	L	0(0)	0(0)	0(0)	0(0)	0(0)	0(0)	0(0)	0(0)	0(0)	0(0)	0(0)	0(0)	0(0)	0(0)	0(0)	0(0)	0(0)	0(0)	0(0)	0(0)	0(0)	0(0)	0(0)	0(0)	0(0)	0(0)	0(0)	0(0)	0(0)	0(0)	0(0)	0(0)	0(0)	0(0)	0(0)	0(0)	0(0)	0(0)	0(0)	0(0)
SMc00958	1786919	1787137	+	HYPOTHETICAL/UNKNOWN PROTEIN	1.69	0.75	CDS	NC_003047		0(0)	0(0)	0(0)	0(0)	0(0)	0(0)	0(0)	0(0)	0(0)	0(0)	0(0)	0(0)	0(0)	0(0)	0(0)	0(0)	0(0)	0(0)	0(0)	0(0)	0(0)	0(0)	0(0)	0(0)	0(0)	0(0)	0(0)	0(0)	0(0)	0(0)	0(0)	0(0)	0(0)	0(0)	0(0)	0(0)	0(0)	0(0)	0(0)	0(0)
SMc00253	1822399	1822800	+	HYPOTHETICAL SIGNAL PEPTIDE PROTEIN	4.07	0.58	CDS	NC_003047		1(0)	0(0)	0(0)	0(0)	0(0)	0(0)	0(0)	0(0)	0(0)	0(0)	0(0)	1(0)	0(0)	0(0)	0(0)	0(0)	0(0)	0(0)	0(0)	0(0)	0(0)	0(0)	0(0)	0(0)	0(0)	0(0)	0(0)	0(0)	0(0)	0(0)	0(0)	0(0)	0(0)	0(0)	0(0)	0(0)	0(0)	0(0)	0(0)	0(0)
SMc00254	1823706	1824113	+	CONSERVED HYPOTHETICAL PROTEIN	1.32	0.32	CDS	NC_003047		0(0)	0(0)	0(0)	0(0)	0(0)	0(0)	0(0)	0(0)	0(0)	0(0)	0(0)	0(0)	0(0)	0(0)	0(0)	0(0)	0(0)	0(0)	0(0)	0(0)	0(0)	0(0)	0(0)	0(0)	0(0)	0(0)	0(0)	0(0)	0(0)	0(0)	0(0)	0(0)	0(0)	0(0)	0(0)	0(0)	0(0)	0(0)	0(0)	0(0)
SMc04866	1855870	1856193	+	HYPOTHETICAL PROTEIN	1.10	0.40	CDS	NC_003047		1(0)	0(0)	1(0)	0(0)	0(0)	0(0)	0(0)	0(0)	0(0)	0(0)	0(0)	1(0)	0(0)	0(0)	0(0)	0(0)	0(0)	0(0)	0(0)	0(0)	0(0)	0(0)	0(0)	1(0)	0(0)	0(0)	0(0)	0(0)	0(0)	0(0)	0(0)	0(0)	0(0)	0(0)	0(0)	0(0)	0(0)	0(0)	0(0)	0(0)
SMc00179	1984639	1984917	+	HYPOTHETICAL/UNKNOWN PROTEIN	2.42	0.57	CDS	NC_003047		1(0)	0(0)	1(0)	0(0)	0(0)	0(0)	0(0)	0(0)	1(0)	0(0)	0(0)	0(0)	0(0)	0(0)	0(0)	0(0)	0(0)	0(0)	0(0)	0(0)	1(0)	0(0)	0(0)	0(0)	0(0)	0(0)	0(0)	0(0)	0(0)	0(0)	0(0)	0(0)	0(0)	0(0)	0(0)	0(0)	0(0)	0(0)	0(0)	0(0)
SMc00195	2006105	2008024	+	CYCLIC BETA-1,2-GLUCAN MODIFICATION TRANSMEMBRANE PROTEIN	0.93	0.16	CDS	NC_003047	M	2(0)	0(0)	0(0)	0(0)	0(0)	0(0)	0(0)	0(0)	0(0)	0(0)	0(0)	2(0)	0(0)	0(0)	0(0)	0(0)	0(0)	0(0)	0(0)	0(0)	0(0)	0(0)	0(0)	0(0)	0(0)	0(0)	0(0)	0(0)	0(0)	0(0)	0(0)	0(0)	0(0)	0(0)	0(0)	0(0)	0(0)	0(0)	0(0)	0(0)
SMc00195	2006105	2008024	+	CYCLIC BETA-1,2-GLUCAN MODIFICATION TRANSMEMBRANE PROTEIN	0.98	0.17	CDS	NC_003047	M	2(0)	0(0)	0(0)	0(0)	0(0)	0(0)	0(0)	0(0)	0(0)	0(0)	0(0)	2(0)	0(0)	0(0)	0(0)	0(0)	0(0)	0(0)	0(0)	0(0)	0(0)	0(0)	0(0)	0(0)	0(0)	0(0)	0(0)	0(0)	0(0)	0(0)	0(0)	0(0)	0(0)	0(0)	0(0)	0(0)	0(0)	0(0)	0(0)	0(0)
SMc00157	2010914	2011852	+	CONSERVED HYPOTHETICAL PROTEIN	1.77	0.16	CDS	NC_003047		3(0)	0(0)	1(0)	0(0)	1(0)	0(0)	0(0)	0(0)	2(0)	0(0)	0(0)	1(0)	0(0)	0(0)	0(0)	0(0)	0(0)	0(0)	0(0)	0(0)	1(0)	0(0)	0(0)	0(0)	0(0)	0(0)	0(0)	0(0)	0(0)	0(0)	0(0)	0(0)	1(0)	0(0)	0(0)	0(0)	0(0)	0(0)	0(0)	0(0)
SMc04232	2059036	2059614	+	HYPOTHETICAL GLYCINE RICH TRANSMEMBRANE PROTEIN	3.29	0.27	CDS	NC_003047		1(0)	0(0)	1(0)	0(0)	0(0)	0(0)	0(0)	1(0)	1(0)*	0(0)	0(0)	0(0)	0(0)	0(0)	0(0)	0(0)	0(0)	0(0)	0(0)	0(0)	1(0)	0(0)	0(0)	0(0)	0(0)	0(0)	0(0)	0(0)	0(0)	0(0)	0(0)	0(0)	0(0)	0(0)	0(0)	0(0)	0(0)	0(0)	0(0)	0(0)
SMc04238	2064803	2065039	+	CONSERVED HYPOTHETICAL PROTEIN	0.87	0.27	CDS	NC_003047		1(0)	0(0)	1(0)	0(0)	0(0)	0(0)	0(0)	0(0)	1(0)	0(0)	0(0)	0(0)	0(0)	0(0)	0(0)	0(0)	0(0)	0(0)	0(0)	0(0)	1(0)	0(0)	0(0)	0(0)	0(0)	0(0)	0(0)	0(0)	0(0)	0(0)	0(0)	0(0)	0(0)	0(0)	0(0)	0(0)	0(0)	0(0)	0(0)	0(0)
SMc04194	2181031	2181228	+	PUTATIVE TRANSMEMBRANE PROTEIN	2.93	0.20	CDS	NC_003047		3(0)	0(0)	1(0)	0(0)	0(0)	0(0)	0(0)	0(0)	1(0)	0(0)	1(0)	1(0)	0(0)	0(0)	0(0)	0(0)	0(0)	0(0)	0(0)	0(0)	1(0)	0(0)	0(0)	0(0)	0(0)	0(0)	0(0)	0(0)	0(0)	0(0)	0(0)	0(0)	0(0)	0(0)	0(0)	0(0)	0(0)	0(0)	0(0)	0(0)
SMc04298	2215382	2215576	+	HYPOTHETICAL PROTEIN	3.06	0.20	CDS	NC_003047		0(0)	0(0)	0(0)	0(0)	0(0)	0(0)	0(0)	0(0)	0(0)	0(0)	0(0)	0(0)	0(0)	0(0)	0(0)	0(0)	0(0)	0(0)	0(0)	0(0)	0(0)	0(0)	0(0)	0(0)	0(0)	0(0)	0(0)	0(0)	0(0)	0(0)	0(0)	0(0)	0(0)	0(0)	0(0)	0(0)	0(0)	0(0)	0(0)	0(0)
SMc04344	2230422	2230676	+	HYPOTHETICAL SIGNAL PEPTIDE PROTEIN	1.89	0.46	CDS	NC_003047		1(0)	0(0)	1(0)	0(0)	0(0)	0(0)	0(0)	0(0)	1(0)	0(0)	0(0)	0(0)	0(0)	0(0)	0(0)	0(0)	0(0)	0(0)	0(0)	0(0)	1(0)	0(0)	0(0)	0(0)	0(0)	0(0)	0(0)	0(0)	0(0)	0(0)	0(0)	0(0)	0(0)	0(0)	0(0)	0(0)	0(0)	0(0)	0(0)	0(0)
SMc01429	2273101	2273946	+	PUTATIVE OXIDOREDUCTASE PROTEIN	1.29	0.22	CDS	NC_003047	R	5(0)	0(0)	0(0)	0(0)	2(0)	1(0)	2(0)	0(0)	2(0)*	0(0)	1(0)	2(0)	0(0)	0(0)	0(0)	0(0)	0(0)	0(0)	0(0)	0(0)	0(0)	0(0)	0(0)	0(0)	0(0)	0(0)	0(0)	0(0)	0(0)	0(0)	0(0)	0(0)	2(0)	0(0)	0(0)	0(0)	0(0)	0(0)	1(0)	0(0)
SMc01433	2279026	2279376	+	CONSERVED HYPOTHETICAL PROTEIN	2.51	0.33	CDS	NC_003047		2(0)	0(0)	1(0)	0(0)	0(0)	0(0)	0(0)	0(0)	2(0)	0(0)	0(0)	0(0)	0(0)	0(0)	0(0)	0(0)	0(0)	0(0)	0(0)	0(0)	1(0)	0(0)	0(0)	0(0)	0(0)	0(0)	0(0)	0(0)	0(0)	0(0)	0(0)	0(0)	0(0)	0(0)	0(0)	0(0)	0(0)	0(0)	0(0)	0(0)
SMc01448	2290085	2290531	+	CONSERVED HYPOTHETICAL PROTEIN	3.80	0.51	CDS	NC_003047		0(0)	0(0)	0(0)	0(0)	0(0)	0(0)	0(0)	0(0)	0(0)	0(0)	0(0)	0(0)	0(0)	0(0)	0(0)	0(0)	0(0)	0(0)	0(0)	0(0)	0(0)	0(0)	0(0)	0(0)	0(0)	0(0)	0(0)	0(0)	0(0)	0(0)	0(0)	0(0)	0(0)	0(0)	0(0)	0(0)	0(0)	0(0)	0(0)	0(0)
SMc01590	2522971	2523603	+	HYPOTHETICAL PROTEIN	4.81	0.28	CDS	NC_003047	S	2(1)	0(0)	1(0)	0(0)	0(0)	0(0)	0(0)	0(0)	1(0)	0(0)	0(0)	1(1)	0(0)	0(0)	0(0)	0(0)	0(0)	0(0)	0(0)	0(0)	1(0)	0(0)	0(0)	0(0)	0(0)	0(0)	0(0)	0(0)	0(0)	0(0)	0(0)	0(0)	0(0)	0(0)	0(0)	0(0)	0(0)	0(0)	0(0)	0(0)
SMc02727	2578415	2579401	+	HYPOTHETICAL PROTEIN	2.18	0.29	CDS	NC_003047	S	0(0)	0(0)	0(0)	0(0)	0(0)	0(0)	0(0)	0(0)	0(0)	0(0)	0(0)	0(0)	0(0)	0(0)	0(0)	0(0)	0(0)	0(0)	0(0)	0(0)	0(0)	0(0)	0(0)	0(0)	0(0)	0(0)	0(0)	0(0)	0(0)	0(0)	0(0)	0(0)	0(0)	0(0)	0(0)	0(0)	0(0)	0(0)	0(0)	0(0)
SMc01509	2620654	2621016	+	HYPOTHETICAL TRANSMEMBRANE PROTEIN	4.22	0.43	CDS	NC_003047		3(1)	0(0)	1(0)	0(0)	0(0)	0(0)	0(0)	0(0)	1(0)	0(0)	0(0)	2(1)	0(0)	0(0)	0(0)	0(0)	0(0)	0(0)	0(0)	0(0)	1(0)	0(0)	0(0)	0(0)	0(0)	0(0)	0(0)	0(0)	0(0)	0(0)	0(0)	0(0)	0(0)	0(0)	0(0)	0(0)	0(0)	0(0)	0(0)	0(0)
SMc01508	2621064	2621495	+	HYPOTHETICAL TRANSMEMBRANE PROTEIN	3.35	0.50	CDS	NC_003047		4(1)	0(0)	0(0)	0(0)	0(0)	1(0)	1(0)	1(0)	1(1)	0(0)	0(0)	3(0)*	0(0)	0(0)	0(0)	0(0)	0(0)	0(0)	0(0)	0(0)	0(0)	0(0)	0(0)	0(0)	0(0)	0(0)	0(0)	0(0)	0(0)	0(0)	0(0)	0(0)	0(0)	0(0)	0(0)	0(0)	0(0)	0(0)	0(0)	0(0)
SMc01504	2624350	2625144	+	PUTATIVE RECEIVER DOMAIN PROTEIN	2.96	0.29	CDS	NC_003047	T	3(1)	0(0)	1(0)	0(0)	0(0)	0(0)	0(0)	0(0)	2(0)	0(0)	0(0)	1(1)	0(0)	0(0)	0(0)	0(0)	0(0)	0(0)	0(0)	0(0)	1(0)	0(0)	0(0)	0(0)	0(0)	0(0)	0(0)	0(0)	0(0)	0(0)	0(0)	0(0)	0(0)	0(0)	0(0)	0(0)	0(0)	0(0)	0(0)	0(0)
SMc03959	2951627	2954224	+	CONSERVED HYPOTHETICAL PROTEIN	3.21	0.30	CDS	NC_003047	L	3(0)	0(0)	1(0)	0(0)	0(0)	0(0)	0(0)	0(0)	1(0)	0(0)	0(0)	2(0)	0(0)	0(0)	0(0)	0(0)	0(0)	0(0)	0(0)	0(0)	1(0)	0(0)	0(0)	0(0)	0(0)	0(0)	0(0)	0(0)	0(0)	0(0)	0(0)	0(0)	0(0)	0(0)	0(0)	0(0)	0(0)	0(0)	0(0)	0(0)
SMc03968	2961461	2962450	+	PUTATIVE OXIDOREDUCTASE PROTEIN	1.34	0.20	CDS	NC_003047	C	3(0)	0(0)	0(0)	0(0)	0(0)	0(0)	0(0)	0(0)	0(0)	0(0)	0(0)	3(0)	0(0)	0(0)	0(0)	0(0)	0(0)	0(0)	0(0)	0(0)	0(0)	0(0)	0(0)	0(0)	0(0)	0(0)	0(0)	0(0)	0(0)	0(0)	0(0)	0(0)	0(0)	0(0)	0(0)	0(0)	0(0)	0(0)	0(0)	0(0)
SMc04053	3056489	3056962	+	HYPOTHETICAL PROTEIN	2.86	0.51	CDS	NC_003047		4(1)	0(0)	1(0)	0(0)	0(0)	0(0)	0(0)	0(0)	3(1)	0(0)	0(0)	1(0)	0(0)	0(0)	0(0)	0(0)	0(0)	0(0)	0(0)	0(0)	1(0)	0(0)	0(0)	0(0)	0(0)	0(0)	0(0)	0(0)	0(0)	0(0)	0(0)	0(0)	0(0)	0(0)	0(0)	0(0)	0(0)	0(0)	0(0)	0(0)
SMc04054	3057168	3057929	+	CONSERVED HYPOTHETICAL PROTEIN	2.18	0.37	CDS	NC_003047	R	1(0)	0(0)	0(0)	0(0)	0(0)	0(0)	0(0)	0(0)	1(0)	0(0)	0(0)	0(0)	0(0)	0(0)	0(0)	0(0)	0(0)	0(0)	0(0)	0(0)	0(0)	0(0)	0(0)	0(0)	0(0)	0(0)	0(0)	0(0)	0(0)	0(0)	0(0)	0(0)	0(0)	0(0)	0(0)	0(0)	0(0)	0(0)	0(0)	0(0)
SMc03936	3086772	3087245	+	CONSERVED HYPOTHETICAL SIGNAL PEPTIDE PROTEIN	3.26	0.44	CDS	NC_003047		0(0)	0(0)	0(0)	0(0)	0(0)	0(0)	0(0)	0(0)	0(0)	0(0)	0(0)	0(0)	0(0)	0(0)	0(0)	0(0)	0(0)	0(0)	0(0)	0(0)	0(0)	0(0)	0(0)	0(0)	0(0)	0(0)	0(0)	0(0)	0(0)	0(0)	0(0)	0(0)	0(0)	0(0)	0(0)	0(0)	0(0)	0(0)	0(0)	0(0)
SMc03176	3138173	3139183	+	HYPOTHETICAL PROTEIN	1.05	0.14	CDS	NC_003047	J	1(0)	0(0)	0(0)	0(0)	0(0)	0(0)	0(0)	1(0)	0(0)	1(0)*	0(0)	0(0)	0(0)	0(0)	0(0)	0(0)	0(0)	0(0)	0(0)	0(0)	0(0)	0(0)	0(0)	0(0)	0(0)	0(0)	0(0)	0(0)	0(0)	0(0)	0(0)	0(0)	0(0)	0(0)	0(0)	0(0)	0(0)	0(0)	0(0)	0(0)
SMc03802	3467503	3468183	+	CONSERVED HYPOTHETICAL PROTEIN	1.34	0.11	CDS	NC_003047	R	2(0)	0(0)	0(0)	0(0)	0(0)	1(0)	1(0)	1(0)	2(0)*	0(0)	0(0)	0(0)	0(0)	0(0)	0(0)	0(0)	0(0)	0(0)	0(0)	0(0)	0(0)	0(0)	0(0)	0(0)	0(0)	0(0)	0(0)	0(0)	0(0)	0(0)	0(0)	0(0)	0(0)	0(0)	0(0)	0(0)	0(0)	0(0)	1(0)	0(0)
SMc03803	3468180	3468380	+	CONSERVED HYPOTHETICAL PROTEIN	1.33	0.17	CDS	NC_003047	S	1(0)	0(0)	1(0)	0(0)	0(0)	0(0)	0(0)	0(0)	0(0)	1(0)	0(0)	0(0)	0(0)	0(0)	0(0)	0(0)	0(0)	0(0)	0(0)	0(0)	0(0)	1(0)	0(0)	0(0)	0(0)	0(0)	0(0)	0(0)	0(0)	0(0)	0(0)	0(0)	0(0)	0(0)	0(0)	0(0)	0(0)	0(0)	0(0)	0(0)
SMc01377	1452502	1452577	+	tRNA Thr_TGT	-0.56	0,16	CDS	NC_003047		3(0)	0(0)	0(0)	0(0)	0(0)	0(0)	0(0)	0(0)	1(0)	0(0)	0(0)	2(0)	0(0)	0(0)	0(0)	0(0)	0(0)	0(0)	0(0)	0(0)	0(0)	0(0)	0(0)	0(0)	0(0)	0(0)	0(0)	0(0)	0(0)	0(0)	0(0)	0(0)	0(0)	0(0)	0(0)	0(0)	0(0)	0(0)	0(0)	0(0)
SMc02668	84406	87280	+	rRNA 23S	0.65	0.22	CDS	NC_003047		0(0)	0(0)	0(0)	0(0)	0(0)	0(0)	0(0)	0(0)	0(0)	0(0)	0(0)	0(0)	0(0)	0(0)	0(0)	0(0)	0(0)	0(0)	0(0)	0(0)	0(0)	0(0)	0(0)	0(0)	0(0)	0(0)	0(0)	0(0)	0(0)	0(0)	0(0)	0(0)	0(0)	0(0)	0(0)	0(0)	0(0)	0(0)	0(0)	0(0)
SMc02676	81767	83250	+	rRNA 16S	0.63	0.26	CDS	NC_003047		0(0)	0(0)	0(0)	0(0)	0(0)	0(0)	0(0)	0(0)	0(0)	0(0)	0(0)	0(0)	0(0)	0(0)	0(0)	0(0)	0(0)	0(0)	0(0)	0(0)	0(0)	0(0)	0(0)	0(0)	0(0)	0(0)	0(0)	0(0)	0(0)	0(0)	0(0)	0(0)	0(0)	0(0)	0(0)	0(0)	0(0)	0(0)	0(0)	0(0)
SMa0021iSMa0022f1	15098	15392	+		2.52	0.56	IGR	NC_003037		0(1)	0(0)	0(0)	0(0)	0(0)	0(0)	0(0)	0(0)	0(0)	0(0)	0(0)	0(0)	0(0)	0(1)	0(0)	0(0)	0(0)	0(0)	0(0)	0(0)	0(0)	0(0)	0(0)	0(0)	0(0)	0(0)	0(0)	0(0)	0(0)	0(0)	0(0)	0(0)	0(0)	0(0)	0(0)	0(0)	0(0)	0(0)	0(0)	0(0)
SMa0021iSMa0022f2	15405	15695	+		1.94	0.69	IGR	NC_003037		2(0)	0(0)	0(0)	0(0)	0(0)	0(0)	0(0)	0(0)	1(0)	0(0)	0(0)	0(0)	0(0)	1(0)	0(0)	0(0)	0(0)	0(0)	0(0)	0(0)	0(0)	0(0)	0(0)	0(0)	0(0)	0(0)	0(0)	0(0)	0(0)	0(0)	0(0)	0(0)	0(0)	0(0)	0(0)	0(0)	0(0)	0(0)	0(0)	0(0)
SMa0114iSMa0116f1	62655	62898	+		2.22	0.65	IGR	NC_003037		0(0)	0(0)	0(0)	0(0)	0(0)	0(0)	0(0)	0(0)	0(0)	0(0)	0(0)	0(0)	0(0)	0(0)	0(0)	0(0)	0(0)	0(0)	0(0)	0(0)	0(0)	0(0)	0(0)	0(0)	0(0)	0(0)	0(0)	0(0)	0(0)	0(0)	0(0)	0(0)	0(0)	0(0)	0(0)	0(0)	0(0)	0(0)	0(0)	0(0)
SMa0134iSMa0136f1	71672	71962	+		2.84	0.44	IGR	NC_003037		5(0)	0(0)	0(0)	0(0)	0(0)	0(0)	0(0)	0(0)	0(0)	0(0)	0(0)	0(0)	5(0)	0(0)	0(0)	0(0)	0(0)	0(0)	0(0)	0(0)	0(0)	0(0)	0(0)	0(0)	0(0)	0(0)	0(0)	0(0)	0(0)	0(0)	0(0)	0(0)	0(0)	0(0)	0(0)	0(0)	0(0)	0(0)	0(0)	0(0)
SMa0246iSMa0247f1	137120	137273	+		-1.17	0,32	IGR	NC_003037		0(0)	0(0)	0(0)	0(0)	0(0)	0(0)	0(0)	0(0)	0(0)	0(0)	0(0)	0(0)	0(0)	0(0)	0(0)	0(0)	0(0)	0(0)	0(0)	0(0)	0(0)	0(0)	0(0)	0(0)	0(0)	0(0)	0(0)	0(0)	0(0)	0(0)	0(0)	0(0)	0(0)	0(0)	0(0)	0(0)	0(0)	0(0)	0(0)	0(0)
SMa0450iSMa0451f1	241277	241615	+		2.28	0.69	IGR	NC_003037		1(0)	0(0)	0(0)	0(0)	0(0)	0(0)	0(0)	0(0)	0(0)	0(0)	0(0)	0(0)	0(0)	1(0)	0(0)	0(0)	0(0)	0(0)	0(0)	0(0)	0(0)	0(0)	0(0)	0(0)	0(0)	0(0)	0(0)	0(0)	0(0)	0(0)	0(0)	0(0)	0(0)	0(0)	0(0)	0(0)	0(0)	0(0)	0(0)	0(0)
SMa1798iSMa1799f1	1021435	1021729	+		1.87	0.30	IGR	NC_003037		1(1)	0(0)	1(1)	0(0)	0(0)	0(0)	0(0)	0(0)	0(0)	0(0)	0(0)	0(0)	0(0)	1(1)	0(0)	0(0)	0(0)	0(0)	0(0)	0(0)	0(0)	0(0)	0(0)	0(0)	0(0)	1(1)	0(0)	0(0)	0(0)	0(0)	0(0)	0(0)	0(0)	0(0)	0(0)	0(0)	0(0)	0(0)	0(0)	0(0)
SMa2355iSMa2357f4	1329254	1329620	+		2.52	0.49	IGR	NC_003037		4(0)	0(0)	1(0)	0(0)	0(0)	0(0)	0(0)	0(0)	2(0)	0(0)	0(0)	2(0)	0(0)	0(0)	0(0)	0(0)	0(0)	0(0)	0(0)	0(0)	1(0)	0(0)	0(0)	0(0)	0(0)	0(0)	0(0)	0(0)	0(0)	0(0)	0(0)	0(0)	0(0)	0(0)	0(0)	0(0)	0(0)	0(0)	0(0)	0(0)
SMa2355iSMa2357f5	1329622	1329988	+		2.46	0.48	IGR	NC_003037		2(0)	0(0)	1(0)	0(0)	0(0)	0(0)	0(0)	0(0)	1(0)	0(0)	1(0)	0(0)	0(0)	0(0)	0(0)	0(0)	0(0)	0(0)	0(0)	0(0)	0(0)	0(0)	1(0)	0(0)	0(0)	0(0)	0(0)	0(0)	0(0)	0(0)	0(0)	0(0)	0(0)	0(0)	0(0)	0(0)	0(0)	0(0)	0(0)	0(0)
SMb20065iSMb20066f1	74371	74524	+		4.22	0.70	IGR	NC_003078		0(0)	0(0)	0(0)	0(0)	0(0)	0(0)	0(0)	0(0)	0(0)	0(0)	0(0)	0(0)	0(0)	0(0)	0(0)	0(0)	0(0)	0(0)	0(0)	0(0)	0(0)	0(0)	0(0)	0(0)	0(0)	0(0)	0(0)	0(0)	0(0)	0(0)	0(0)	0(0)	0(0)	0(0)	0(0)	0(0)	0(0)	0(0)	0(0)	0(0)
SMb20236iSMb20238f1	242076	242395	+		2.74	0.51	IGR	NC_003078		0(0)	0(0)	0(0)	0(0)	0(0)	0(0)	0(0)	0(0)	0(0)	0(0)	0(0)	0(0)	0(0)	0(0)	0(0)	0(0)	0(0)	0(0)	0(0)	0(0)	0(0)	0(0)	0(0)	0(0)	0(0)	0(0)	0(0)	0(0)	0(0)	0(0)	0(0)	0(0)	0(0)	0(0)	0(0)	0(0)	0(0)	0(0)	0(0)	0(0)
SMb20522iSMb20523f1	548747	548982	+		2.67	0.32	IGR	NC_003078		0(0)	0(0)	0(0)	0(0)	0(0)	0(0)	0(0)	0(0)	0(0)	0(0)	0(0)	0(0)	0(0)	0(0)	0(0)	0(0)	0(0)	0(0)	0(0)	0(0)	0(0)	0(0)	0(0)	0(0)	0(0)	0(0)	0(0)	0(0)	0(0)	0(0)	0(0)	0(0)	0(0)	0(0)	0(0)	0(0)	0(0)	0(0)	0(0)	0(0)
SMb20522iSMb20523f2	548983	549218	+		3.07	0.55	IGR	NC_003078		0(0)	0(0)	0(0)	0(0)	0(0)	0(0)	0(0)	0(0)	0(0)	0(0)	0(0)	0(0)	0(0)	0(0)	0(0)	0(0)	0(0)	0(0)	0(0)	0(0)	0(0)	0(0)	0(0)	0(0)	0(0)	0(0)	0(0)	0(0)	0(0)	0(0)	0(0)	0(0)	0(0)	0(0)	0(0)	0(0)	0(0)	0(0)	0(0)	0(0)
SMb21662iSMb21696f1	669875	670192	+		3.12	0.44	IGR	NC_003078		3(0)	0(0)	1(0)	0(0)	0(0)	1(0)	1(0)	1(0)	2(0)*	0(0)	0(0)	1(0)	0(0)	0(0)	0(0)	0(0)	0(0)	0(0)	0(0)	0(0)	1(0)	0(0)	0(0)	0(0)	0(0)	0(0)	0(0)	0(0)	0(0)	0(0)	0(0)	0(0)	0(0)	0(0)	0(0)	0(0)	0(0)	0(0)	1(0)	0(0)
SMb21662iSMb21696f7	671938	672279	+		2.39	0.56	IGR	NC_003078		1(0)	0(0)	0(0)	0(0)	0(0)	0(0)	0(0)	0(0)	0(0)	0(0)	0(0)	0(0)	0(0)	1(0)	0(0)	0(0)	0(0)	0(0)	0(0)	0(0)	0(0)	0(0)	0(0)	0(0)	0(0)	0(0)	0(0)	0(0)	0(0)	0(0)	0(0)	0(0)	0(0)	0(0)	0(0)	0(0)	0(0)	0(0)	0(0)	0(0)
SMb21662iSMb21696f8	672287	672621	+		2.93	0.62	IGR	NC_003078		3(0)	0(0)	1(0)	0(0)	0(0)	0(0)	0(0)	0(0)	0(0)	1(0)	1(0)	0(0)	0(0)	1(0)	0(0)	0(0)	0(0)	0(0)	0(0)	0(0)	0(0)	1(0)	0(0)	0(0)	0(0)	0(0)	0(0)	0(0)	0(0)	0(0)	0(0)	0(0)	0(0)	0(0)	0(0)	0(0)	0(0)	0(0)	0(0)	0(0)
SMb21330iSMb21331f1	998747	998966	+		3.75	0.55	IGR	NC_003078		1(0)	0(0)	0(0)	0(0)	0(0)	0(0)	0(0)	0(0)	0(0)	0(0)	0(0)	1(0)	0(0)	0(0)	0(0)	0(0)	0(0)	0(0)	0(0)	0(0)	0(0)	0(0)	0(0)	0(0)	0(0)	0(0)	0(0)	0(0)	0(0)	0(0)	0(0)	0(0)	0(0)	0(0)	0(0)	0(0)	0(0)	0(0)	0(0)	0(0)
SMb21331iSMb21332f1	999301	999571	+		2.23	0.44	IGR	NC_003078		4(0)	0(0)	2(0)	0(0)	0(0)	0(0)	1(0)	0(0)	4(0)	0(0)	0(0)	0(0)	0(0)	0(0)	0(0)	0(0)	0(0)	0(0)	0(0)	0(0)	2(0)	0(0)	0(0)	0(0)	0(0)	0(0)	0(0)	0(0)	0(0)	0(0)	0(0)	0(0)	0(0)	0(0)	0(0)	0(0)	0(0)	0(0)	0(0)	0(0)
SMb21576iSMb21577f2	1115967	1116172	+		5.03	0.56	IGR	NC_003078		4(0)	0(0)	1(0)	0(0)	1(0)	0(0)	0(0)	0(0)	3(0)	1(0)	0(0)	0(0)	0(0)	0(0)	0(0)	0(0)	0(0)	0(0)	0(0)	0(0)	1(0)	0(0)	0(0)	0(0)	0(0)	0(0)	0(0)	0(0)	0(0)	0(0)	0(0)	0(0)	0(0)	1(0)	0(0)	0(0)	0(0)	0(0)	0(0)	0(0)
SMb20916iSMb20918f3	1325553	1325826	+		2.47	0.37	IGR	NC_003078		2(1)	0(0)	2(0)	0(0)	0(0)	0(0)	0(0)	0(0)	0(0)	0(0)	0(0)	0(0)	0(0)	2(1)	0(0)	0(0)	0(0)	0(0)	0(0)	0(0)	0(0)	0(0)	0(0)	0(0)	0(0)	2(0)	0(0)	0(0)	0(0)	0(0)	0(0)	0(0)	0(0)	0(0)	0(0)	0(0)	0(0)	0(0)	0(0)	0(0)
SMb21689iSMb21495f1	1416785	1417059	+		-0.67	0,08	IGR	NC_003078		0(0)	0(0)	0(0)	0(0)	0(0)	0(0)	0(0)	0(0)	0(0)	0(0)	0(0)	0(0)	0(0)	0(0)	0(0)	0(0)	0(0)	0(0)	0(0)	0(0)	0(0)	0(0)	0(0)	0(0)	0(0)	0(0)	0(0)	0(0)	0(0)	0(0)	0(0)	0(0)	0(0)	0(0)	0(0)	0(0)	0(0)	0(0)	0(0)	0(0)
SMb20654iSMb20655f1	1456384	1456570	+		4.97	0.69	IGR	NC_003078		0(0)	0(0)	0(0)	0(0)	0(0)	0(0)	0(0)	0(0)	0(0)	0(0)	0(0)	0(0)	0(0)	0(0)	0(0)	0(0)	0(0)	0(0)	0(0)	0(0)	0(0)	0(0)	0(0)	0(0)	0(0)	0(0)	0(0)	0(0)	0(0)	0(0)	0(0)	0(0)	0(0)	0(0)	0(0)	0(0)	0(0)	0(0)	0(0)	0(0)
SMb20704iSMb20705f1	1506925	1507233	+		3.13	0.20	IGR	NC_003078		1(0)	0(0)	0(0)	0(0)	0(0)	0(0)	0(0)	0(0)	1(0)	0(0)	0(0)	0(0)	0(0)	0(0)	0(0)	0(0)	0(0)	0(0)	0(0)	0(0)	0(0)	0(0)	0(0)	0(0)	0(0)	0(0)	0(0)	0(0)	0(0)	0(0)	0(0)	0(0)	0(0)	0(0)	0(0)	0(0)	0(0)	0(0)	0(0)	0(0)
SMc01704iSMc01703f2	509200	509456	+		2.72	0.73	IGR	NC_003047		0(0)	0(0)	0(0)	0(0)	0(0)	0(0)	0(0)	0(0)	0(0)	0(0)	0(0)	0(0)	0(0)	0(0)	0(0)	0(0)	0(0)	0(0)	0(0)	0(0)	0(0)	0(0)	0(0)	0(0)	0(0)	0(0)	0(0)	0(0)	0(0)	0(0)	0(0)	0(0)	0(0)	0(0)	0(0)	0(0)	0(0)	0(0)	0(0)	0(0)
SMc00795iSMc00796f1	816351	816690	+		1.68	0.54	IGR	NC_003047		0(0)	0(0)	0(0)	0(0)	0(0)	0(0)	0(0)	0(0)	0(0)	0(0)	0(0)	0(0)	0(0)	0(0)	0(0)	0(0)	0(0)	0(0)	0(0)	0(0)	0(0)	0(0)	0(0)	0(0)	0(0)	0(0)	0(0)	0(0)	0(0)	0(0)	0(0)	0(0)	0(0)	0(0)	0(0)	0(0)	0(0)	0(0)	0(0)	0(0)
SMc00063iSMc00128f1	1099127	1099390	+		3.55	0.47	IGR	NC_003047		3(0)	0(0)	0(0)	0(0)	0(0)	0(0)	0(0)	0(0)	0(0)	0(0)	0(0)	0(0)	0(0)	3(0)	0(0)	0(0)	0(0)	0(0)	0(0)	0(0)	0(0)	0(0)	0(0)	0(0)	0(0)	0(0)	0(0)	0(0)	0(0)	0(0)	0(0)	0(0)	0(0)	0(0)	0(0)	0(0)	0(0)	0(0)	0(0)	0(0)
SMc00063iSMc00128f2	1099408	1099682	+		2.15	0.29	IGR	NC_003047		0(0)	0(0)	0(0)	0(0)	0(0)	0(0)	0(0)	0(0)	0(0)	0(0)	0(0)	0(0)	0(0)	0(0)	0(0)	0(0)	0(0)	0(0)	0(0)	0(0)	0(0)	0(0)	0(0)	0(0)	0(0)	0(0)	0(0)	0(0)	0(0)	0(0)	0(0)	0(0)	0(0)	0(0)	0(0)	0(0)	0(0)	0(0)	0(0)	0(0)
SMc00253iSMc00254f1	1822805	1823083	+		3.49	0.94	IGR	NC_003047		1(1)	0(0)	1(0)	0(0)	0(0)	0(0)	0(0)	0(0)	0(0)	0(0)	0(0)	0(0)	0(0)	1(1)	0(0)	0(0)	0(0)	0(0)	0(0)	0(0)	0(0)	0(0)	0(0)	0(0)	0(0)	1(0)	0(0)	0(0)	0(0)	0(0)	0(0)	0(0)	0(0)	0(0)	0(0)	0(0)	0(0)	0(0)	0(0)	0(0)
SMc04232iSMc04233f1	2059618	2059879	+		1.95	0.54	IGR	NC_003047		0(0)	0(0)	0(0)	0(0)	0(0)	0(0)	0(0)	0(0)	0(0)	0(0)	0(0)	0(0)	0(0)	0(0)	0(0)	0(0)	0(0)	0(0)	0(0)	0(0)	0(0)	0(0)	0(0)	0(0)	0(0)	0(0)	0(0)	0(0)	0(0)	0(0)	0(0)	0(0)	0(0)	0(0)	0(0)	0(0)	0(0)	0(0)	0(0)	0(0)
SMc04194iSMc04195f1	2181230	2181412	+		1.21	0.18	IGR	NC_003047		1(0)	0(0)	0(0)	0(0)	0(0)	0(0)	0(0)	0(0)	0(0)	0(0)	0(0)	1(0)	0(0)	0(0)	0(0)	0(0)	0(0)	0(0)	0(0)	0(0)	0(0)	0(0)	0(0)	0(0)	0(0)	0(0)	0(0)	0(0)	0(0)	0(0)	0(0)	0(0)	0(0)	0(0)	0(0)	0(0)	0(0)	0(0)	0(0)	0(0)
SMc01590iSMc01591f1	2523605	2523911	+		3.79	0.34	IGR	NC_003047		0(1)	0(0)	0(0)	0(0)	0(0)	0(0)	0(0)	0(0)	0(0)	0(0)	0(0)	0(1)	0(0)	0(0)	0(0)	0(0)	0(0)	0(0)	0(0)	0(0)	0(0)	0(0)	0(0)	0(0)	0(0)	0(0)	0(0)	0(0)	0(0)	0(0)	0(0)	0(0)	0(0)	0(0)	0(0)	0(0)	0(0)	0(0)	0(0)	0(0)
SMc01510iSMc01509f1	2620453	2620651	+		4.48	0.31	IGR	NC_003047		1(0)	0(0)	1(0)	0(0)	0(0)	0(0)	0(0)	0(0)	1(0)	0(0)	0(0)	0(0)	0(0)	0(0)	0(0)	0(0)	0(0)	0(0)	0(0)	0(0)	1(0)	0(0)	0(0)	0(0)	0(0)	0(0)	0(0)	0(0)	0(0)	0(0)	0(0)	0(0)	0(0)	0(0)	0(0)	0(0)	0(0)	0(0)	0(0)	0(0)
SMc01504iSMc01503f1	2625146	2625334	+		2.45	0.25	IGR	NC_003047		0(2)	0(0)	0(0)	0(0)	0(0)	0(0)	0(0)	0(0)	0(0)	0(0)	0(0)	0(1)	0(0)	0(1)	0(0)	0(0)	0(0)	0(0)	0(0)	0(0)	0(0)	0(0)	0(0)	0(0)	0(0)	0(0)	0(0)	0(0)	0(0)	0(0)	0(0)	0(0)	0(0)	0(0)	0(0)	0(0)	0(0)	0(0)	0(0)	0(0)
SMc04053iSMc04054f1	3056963	3057153	+		2.01	0.58	IGR	NC_003047		2(0)	0(0)	0(0)	0(0)	0(0)	0(0)	0(0)	0(0)	1(0)	0(0)	0(0)	1(0)	0(0)	0(0)	0(0)	0(0)	0(0)	0(0)	0(0)	0(0)	0(0)	0(0)	0(0)	0(0)	0(0)	0(0)	0(0)	0(0)	0(0)	0(0)	0(0)	0(0)	0(0)	0(0)	0(0)	0(0)	0(0)	0(0)	0(0)	0(0)
SMc03873iSMc03874f1	3539346	3539559	+		2.23	0.39	IGR	NC_003047		3(0)	0(0)	0(0)	0(0)	0(0)	1(0)	1(0)	2(0)	0(0)	0(0)	0(0)	0(0)	1(0)*	2(0)*	0(0)	0(0)	0(0)	0(0)	0(0)	0(0)	0(0)	0(0)	0(0)	0(0)	0(0)	0(0)	0(0)	0(0)	0(0)	0(0)	0(0)	0(0)	0(0)	0(0)	0(0)	0(0)	0(0)	0(0)	0(0)	0(0)
SMc03873iSMc03874f2	3539571	3539781	+		1.51	0.52	IGR	NC_003047		2(0)	0(0)	0(0)	0(0)	0(0)	1(0)	1(0)	1(0)	0(0)	0(0)	0(0)	0(0)	0(0)	2(0)*	0(0)	0(0)	0(0)	0(0)	0(0)	0(0)	0(0)	0(0)	0(0)	0(0)	0(0)	0(0)	0(0)	0(0)	0(0)	0(0)	0(0)	0(0)	0(0)	0(0)	0(0)	0(0)	0(0)	0(0)	0(0)	0(0)
SMa0134iSMa0136f1_RC	71678	71975	-		3.96	0.61	IGR	NC_003037		5(0)	0(0)	1(0)	0(0)	0(0)	0(0)	0(0)	0(0)	2(0)	0(0)	0(0)	3(0)	0(0)	0(0)	0(0)	0(0)	0(0)	0(0)	0(0)	0(0)	1(0)	0(0)	0(0)	0(0)	0(0)	0(0)	0(0)	0(0)	0(0)	0(0)	0(0)	0(0)	0(0)	0(0)	0(0)	0(0)	0(0)	0(0)	0(0)	0(0)
SMa0436iSMa0439f2_RC	234928	235192	-		1.44	0.30	IGR	NC_003037		2(1)	0(0)	0(1)	0(0)	0(0)	0(0)	0(0)	0(0)	0(0)	0(0)	0(0)	0(0)	0(0)	2(1)	0(0)	0(0)	0(0)	0(0)	0(0)	0(0)	0(0)	0(0)	0(0)	0(0)	0(0)	0(1)	0(0)	0(0)	0(0)	0(0)	0(0)	0(0)	0(0)	0(0)	0(0)	0(0)	0(0)	0(0)	0(0)	0(0)
SMa0538iSMa0541f2_RC	289059	289411	-		1.46	0.48	IGR	NC_003037		5(0)	0(0)	1(0)	0(0)	0(0)	0(0)	0(0)	0(0)	2(0)	1(0)	0(0)	2(0)	0(0)	0(0)	0(0)	0(0)	0(0)	0(0)	0(0)	0(0)	1(0)	0(0)	0(0)	0(0)	0(0)	0(0)	0(0)	0(0)	0(0)	0(0)	0(0)	0(0)	0(0)	0(0)	0(0)	0(0)	0(0)	0(0)	0(0)	0(0)
SMa1021iSMa1024f2_RC	566699	566896	-		2.39	0.66	IGR	NC_003037		0(0)	0(0)	0(0)	0(0)	0(0)	0(0)	0(0)	0(0)	0(0)	0(0)	0(0)	0(0)	0(0)	0(0)	0(0)	0(0)	0(0)	0(0)	0(0)	0(0)	0(0)	0(0)	0(0)	0(0)	0(0)	0(0)	0(0)	0(0)	0(0)	0(0)	0(0)	0(0)	0(0)	0(0)	0(0)	0(0)	0(0)	0(0)	0(0)	0(0)
SMa1024iSMa1025f1_RC	567241	567525	-		3.37	0.85	IGR	NC_003037		0(0)	0(0)	0(0)	0(0)	0(0)	0(0)	0(0)	0(0)	0(0)	0(0)	0(0)	0(0)	0(0)	0(0)	0(0)	0(0)	0(0)	0(0)	0(0)	0(0)	0(0)	0(0)	0(0)	0(0)	0(0)	0(0)	0(0)	0(0)	0(0)	0(0)	0(0)	0(0)	0(0)	0(0)	0(0)	0(0)	0(0)	0(0)	0(0)	0(0)
SMa2069iSMa2071f2_RC	1168290	1168551	-		5.08	0.80	IGR	NC_003037		0(0)	0(0)	0(0)	0(0)	0(0)	0(0)	0(0)	0(0)	0(0)	0(0)	0(0)	0(0)	0(0)	0(0)	0(0)	0(0)	0(0)	0(0)	0(0)	0(0)	0(0)	0(0)	0(0)	0(0)	0(0)	0(0)	0(0)	0(0)	0(0)	0(0)	0(0)	0(0)	0(0)	0(0)	0(0)	0(0)	0(0)	0(0)	0(0)	0(0)
SMb20245iSMb20246f1_RC	250965	251294	-		3.47	1.03	IGR	NC_003078		3(0)	0(0)	1(0)	0(0)	0(0)	0(0)	0(0)	0(0)	2(0)	0(0)	0(0)	0(0)	1(0)	0(0)	0(0)	0(0)	0(0)	0(0)	0(0)	0(0)	1(0)	0(0)	0(0)	0(0)	0(0)	0(0)	0(0)	0(0)	0(0)	0(0)	0(0)	0(0)	0(0)	0(0)	0(0)	0(0)	0(0)	0(0)	0(0)	0(0)
SMb20253iSMb20254f1_RC	260204	260408	-		5.15	0.77	IGR	NC_003078		0(0)	0(0)	0(0)	0(0)	0(0)	0(0)	0(0)	0(0)	0(0)	0(0)	0(0)	0(0)	0(0)	0(0)	0(0)	0(0)	0(0)	0(0)	0(0)	0(0)	0(0)	0(0)	0(0)	0(0)	0(0)	0(0)	0(0)	0(0)	0(0)	0(0)	0(0)	0(0)	0(0)	0(0)	0(0)	0(0)	0(0)	0(0)	0(0)	0(0)
SMb20413iSMb20414f1_RC	427369	427504	-		1.89	0.24	IGR	NC_003078		2(0)	0(0)	0(0)	0(0)	1(0)	0(0)	1(0)	0(0)	2(0)	0(0)	0(0)	0(0)	0(0)	0(0)	0(0)	0(0)	0(0)	0(0)	0(0)	0(0)	0(0)	0(0)	0(0)	0(0)	0(0)	0(0)	0(0)	0(0)	0(0)	0(0)	0(0)	0(0)	1(0)	0(0)	0(0)	0(0)	0(0)	0(0)	0(0)	0(0)
SMb20519iSMb20520f3_RC	545076	545412	-		3.28	0.59	IGR	NC_003078		1(0)	0(0)	1(0)	0(0)	0(0)	0(0)	0(0)	0(0)	0(0)	0(0)	0(0)	0(0)	0(0)	1(0)	0(0)	0(0)	0(0)	0(0)	0(0)	0(0)	0(0)	0(0)	0(0)	0(0)	0(0)	1(0)	0(0)	0(0)	0(0)	0(0)	0(0)	0(0)	0(0)	0(0)	0(0)	0(0)	0(0)	0(0)	0(0)	0(0)
SMb20548iSMb20549f4_RC	575403	575721	-		3.24	0.81	IGR	NC_003078		0(0)	0(0)	0(0)	0(0)	0(0)	0(0)	0(0)	0(0)	0(0)	0(0)	0(0)	0(0)	0(0)	0(0)	0(0)	0(0)	0(0)	0(0)	0(0)	0(0)	0(0)	0(0)	0(0)	0(0)	0(0)	0(0)	0(0)	0(0)	0(0)	0(0)	0(0)	0(0)	0(0)	0(0)	0(0)	0(0)	0(0)	0(0)	0(0)	0(0)
SMb20907iSMb20908f1_RC	1317570	1317787	-		2.32	0.72	IGR	NC_003078		0(0)	0(0)	0(0)	0(0)	0(0)	0(0)	0(0)	0(0)	0(0)	0(0)	0(0)	0(0)	0(0)	0(0)	0(0)	0(0)	0(0)	0(0)	0(0)	0(0)	0(0)	0(0)	0(0)	0(0)	0(0)	0(0)	0(0)	0(0)	0(0)	0(0)	0(0)	0(0)	0(0)	0(0)	0(0)	0(0)	0(0)	0(0)	0(0)	0(0)
SMb21440iSMb21441f1_RC	1370496	1370759	-		1.64	0.36	IGR	NC_003078		2(0)	0(0)	0(0)	0(0)	0(0)	0(0)	0(0)	0(0)	0(0)	0(0)	0(0)	0(0)	2(0)	0(0)	0(0)	0(0)	0(0)	0(0)	0(0)	0(0)	0(0)	0(0)	0(0)	0(0)	0(0)	0(0)	0(0)	0(0)	0(0)	0(0)	0(0)	0(0)	0(0)	0(0)	0(0)	0(0)	0(0)	0(0)	0(0)	0(0)
SMb21440iSMb21441f2_RC	1370785	1371044	-		3.01	0.53	IGR	NC_003078		0(0)	0(0)	0(0)	0(0)	0(0)	0(0)	0(0)	0(0)	0(0)	0(0)	0(0)	0(0)	0(0)	0(0)	0(0)	0(0)	0(0)	0(0)	0(0)	0(0)	0(0)	0(0)	0(0)	0(0)	0(0)	0(0)	0(0)	0(0)	0(0)	0(0)	0(0)	0(0)	0(0)	0(0)	0(0)	0(0)	0(0)	0(0)	0(0)	0(0)
SMb21449iSMb21450f1_RC	1380114	1380307	-		3.01	0.59	IGR	NC_003078		3(0)	0(0)	1(0)	0(0)	0(0)	0(0)	0(0)	0(0)	2(0)	0(0)	0(0)	1(0)	0(0)	0(0)	0(0)	0(0)	0(0)	0(0)	0(0)	0(0)	1(0)	0(0)	0(0)	0(0)	0(0)	0(0)	0(0)	0(0)	0(0)	0(0)	0(0)	0(0)	0(0)	0(0)	0(0)	0(0)	0(0)	0(0)	0(0)	0(0)
SMb21450iSMb21452f1_RC	1380859	1381026	-		4.23	0.63	IGR	NC_003078		1(0)	0(0)	1(0)	0(0)	0(0)	0(0)	0(0)	0(0)	1(0)	0(0)	0(0)	0(0)	0(0)	0(0)	0(0)	0(0)	0(0)	0(0)	0(0)	0(0)	1(0)	0(0)	0(0)	0(0)	0(0)	0(0)	0(0)	0(0)	0(0)	0(0)	0(0)	0(0)	0(0)	0(0)	0(0)	0(0)	0(0)	0(0)	0(0)	0(0)
SMb21452iSMb21454f1_RC	1381563	1381820	-		2.35	0.45	IGR	NC_003078		0(0)	0(0)	0(0)	0(0)	0(0)	0(0)	0(0)	0(0)	0(0)	0(0)	0(0)	0(0)	0(0)	0(0)	0(0)	0(0)	0(0)	0(0)	0(0)	0(0)	0(0)	0(0)	0(0)	0(0)	0(0)	0(0)	0(0)	0(0)	0(0)	0(0)	0(0)	0(0)	0(0)	0(0)	0(0)	0(0)	0(0)	0(0)	0(0)	0(0)
SMb21481iSMb21482f1_RC	1404123	1404400	-		4.28	0.53	IGR	NC_003078		1(0)	0(0)	0(0)	0(0)	0(0)	0(0)	0(0)	0(0)	0(0)	0(0)	1(0)	0(0)	0(0)	0(0)	0(0)	0(0)	0(0)	0(0)	0(0)	0(0)	0(0)	0(0)	0(0)	0(0)	0(0)	0(0)	0(0)	0(0)	0(0)	0(0)	0(0)	0(0)	0(0)	0(0)	0(0)	0(0)	0(0)	0(0)	0(0)	0(0)
SMc00794iSMc00795f1_RC	815580	815839	-		3.10	0.44	IGR	NC_003047		4(0)	0(0)	0(0)	0(0)	1(0)	0(0)	0(0)	0(0)	4(0)	0(0)	0(0)	0(0)	0(0)	0(0)	0(0)	0(0)	0(0)	0(0)	0(0)	0(0)	0(0)	0(0)	0(0)	0(0)	0(0)	0(0)	0(0)	0(0)	0(0)	0(0)	0(0)	0(0)	1(0)	0(0)	0(0)	0(0)	0(0)	0(0)	0(0)	0(0)
SMc00794iSMc00795f2_RC	815847	816101	-		3.87	0.52	IGR	NC_003047		0(1)	0(0)	0(0)	0(0)	0(0)	0(0)	0(0)	0(0)	0(0)	0(0)	0(0)	0(1)	0(0)	0(0)	0(0)	0(0)	0(0)	0(0)	0(0)	0(0)	0(0)	0(0)	0(0)	0(0)	0(0)	0(0)	0(0)	0(0)	0(0)	0(0)	0(0)	0(0)	0(0)	0(0)	0(0)	0(0)	0(0)	0(0)	0(0)	0(0)
SMc00795iSMc00796f1_RC	816370	816705	-		4.25	0.34	IGR	NC_003047		4(0)	0(0)	1(0)	0(0)	0(0)	0(0)	0(0)	0(0)	1(0)	0(0)	2(0)	1(0)	0(0)	0(0)	0(0)	0(0)	0(0)	0(0)	0(0)	0(0)	0(0)	0(0)	1(0)	0(0)	0(0)	0(0)	0(0)	0(0)	0(0)	0(0)	0(0)	0(0)	0(0)	0(0)	0(0)	0(0)	0(0)	0(0)	0(0)	0(0)
SMc00922iSMc00921f1_RC	861844	862027	-		4.02	0.29	IGR	NC_003047		1(0)	0(0)	0(0)	0(0)	0(0)	0(0)	0(0)	0(0)	1(0)	0(0)	0(0)	0(0)	0(0)	0(0)	0(0)	0(0)	0(0)	0(0)	0(0)	0(0)	0(0)	0(0)	0(0)	0(0)	0(0)	0(0)	0(0)	0(0)	0(0)	0(0)	0(0)	0(0)	0(0)	0(0)	0(0)	0(0)	0(0)	0(0)	0(0)	0(0)
SMc00063iSMc00128f1_RC	1099127	1099406	-		3.81	1.08	IGR	NC_003047		0(0)	0(0)	0(0)	0(0)	0(0)	0(0)	0(0)	0(0)	0(0)	0(0)	0(0)	0(0)	0(0)	0(0)	0(0)	0(0)	0(0)	0(0)	0(0)	0(0)	0(0)	0(0)	0(0)	0(0)	0(0)	0(0)	0(0)	0(0)	0(0)	0(0)	0(0)	0(0)	0(0)	0(0)	0(0)	0(0)	0(0)	0(0)	0(0)	0(0)
SMc01265iSMc01264f1_RC	1512266	1512513	-		1.91	0.55	IGR	NC_003047		0(0)	0(0)	0(0)	0(0)	0(0)	0(0)	0(0)	0(0)	0(0)	0(0)	0(0)	0(0)	0(0)	0(0)	0(0)	0(0)	0(0)	0(0)	0(0)	0(0)	0(0)	0(0)	0(0)	0(0)	0(0)	0(0)	0(0)	0(0)	0(0)	0(0)	0(0)	0(0)	0(0)	0(0)	0(0)	0(0)	0(0)	0(0)	0(0)	0(0)
SMc01210iSMc01209f1_RC	1718593	1718949	-		2.78	0.22	IGR	NC_003047		0(1)	0(0)	0(0)	0(0)	0(0)	0(0)	0(0)	0(0)	0(0)	0(0)	0(0)	0(0)	0(0)	0(1)	0(0)	0(0)	0(0)	0(0)	0(0)	0(0)	0(0)	0(0)	0(0)	0(0)	0(0)	0(0)	0(0)	0(0)	0(0)	0(0)	0(0)	0(0)	0(0)	0(0)	0(0)	0(0)	0(0)	0(0)	0(0)	0(0)
SMc01507iSMc01506f1_RC	2623169	2623459	-		2.54	0.25	IGR	NC_003047		2(0)	0(0)	0(0)	0(0)	1(0)	1(0)	1(0)	1(0)	0(0)	0(0)	2(0)	0(0)	0(0)	0(0)	0(0)	0(0)	0(0)	0(0)	0(0)	0(0)	0(0)	0(0)	0(0)	0(0)	0(0)	0(0)	0(0)	0(0)	0(0)	0(0)	0(0)	0(0)	0(0)	0(0)	1(0)	0(0)	0(0)	0(0)	0(0)	0(0)
SMc01504iSMc01503f1_RC	2625146	2625334	-		2.30	0.31	IGR	NC_003047		2(1)	0(0)	1(0)	0(0)	0(0)	0(0)	1(0)	1(0)	0(0)	0(0)	0(0)	0(0)	0(1)	2(0)*	0(0)	0(0)	0(0)	0(0)	0(0)	0(0)	0(0)	0(0)	0(0)	0(0)	0(0)	1(0)	0(0)	0(0)	0(0)	0(0)	0(0)	0(0)	0(0)	0(0)	0(0)	0(0)	0(0)	0(0)	0(0)	0(0)
SMc00660iSMc00758f1_RC	2916470	2916794	-		2.58	0.59	IGR	NC_003047		2(0)	0(0)	1(0)	0(0)	0(0)	0(0)	0(0)	0(0)	2(0)	0(0)	0(0)	0(0)	0(0)	0(0)	0(0)	0(0)	0(0)	0(0)	0(0)	0(0)	1(0)	0(0)	0(0)	0(0)	0(0)	0(0)	0(0)	0(0)	0(0)	0(0)	0(0)	0(0)	0(0)	0(0)	0(0)	0(0)	0(0)	0(0)	0(0)	0(0)
SMc03873iSMc03874f1_RC	3539346	3539569	-		3.31	0.34	IGR	NC_003047		6(0)	0(0)	1(0)	0(0)	0(0)	0(0)	0(0)	0(0)	0(0)	0(0)	4(0)	2(0)	0(0)	0(0)	0(0)	0(0)	0(0)	0(0)	0(0)	0(0)	0(0)	0(0)	1(0)	0(0)	0(0)	0(0)	0(0)	0(0)	0(0)	0(0)	0(0)	0(0)	0(0)	0(0)	0(0)	0(0)	0(0)	0(0)	0(0)	0(0)
[truncated: 16 more columns]

## Sheet: S19 E2 ORF
Table S19. rpoE2-dependent genes with transcriptional activity correlated with transcription start sites (TSS) and promoter predictions
Gene	Average signal log ratio	-35	Spacer	-10	Discriminator and TSS	Promoter position		TSS id	Strand	TSS position	TSS category	Replicon	Promoter class
SMa0113	2.81	GGAACAA	AACCGCGTCTGGT	ACGTTC	ATGCACG	59589	59614	SMa_TSS0142	+	59621	mTSS	NC_003037	RpoE2
SMa0280	2.64	GGAACTT	ATAGTCCTGCCAA	CGATTT	CACAAGAA	158369	158394	SMa_TSS0429	-	158361	mTSS	NC_003037	RpoE2
SMa0288	3.54	GGAACAA	GATCGCGCGGCAG	ACATTG	TTTCCCCA	161405	161430	SMa_TSS0443	-	161397	mTSS	NC_003037	RpoE2
SMa0293	4.04	GGAACCG	TTTGCCAAACCGC	GCGTTC	ACGGGAA	162698	162723	SMa_TSS0465	-	162691	mTSS	NC_003037	RpoE2
SMa0414	1.92	TTTGTT	TGCTTGGTAAGATGGA	TCTACAT	GCCCATGCA	224514	224542	SMa_TSS0596	+	224551	pmTSS	NC_003037	RpoH1,RpoH1/2,RpoH2
SMa0450	3.3	GGAACCA	ACGTTACTCCAGC	AAGTTG	TGCATTGA	240856	240881	SmelA021	+	240889	cis-encoded mRNA leader	NC_003037	RpoE2
SMa0541	4.92	GGAACTT	TCGATTGCATCATG	GCGTTT	CCGGGTTC	289772	289798	SMa_TSS0756	+	289806	mTSS	NC_003037	RpoE2
SMa1580	2.75	GGAACGC	AAGAGACGTCCAG	CCGTTG	ACTTCGA	874553	874578	SMa_TSS2195	+	874585	mTSS	NC_003037	RpoE2
SMa2061	2.13	CTCGAA	ATCATACCTGGACGC	CCTAACT	TCCATTCT	1162532	1162559	SMa_TSS2870	+	1162567	mTSS	NC_003037	RpoH1/2
SMa2359	3.83	GGAACAA	GCCCGACGTGCGT	TCGTTT	TCCAGCTTG	1331574	1331599	SMa_TSS3275	-	1331565	mTSS	NC_003037	RpoE2
SMb20007	4.89	GGAACCA	ACCTCCCTCGCCA	AGGTTT	CGTGCCCA	10094	10119	SMb_TSS0015	+	10127	mTSS	NC_003078	RpoE2
SMb20065	4.01	GGAACTC	CGGGCCCCCGGCCG	CCGTTT	CCGGGTTG	73895	73921	SMb_TSS0158	+	73929	mTSS	NC_003078	RpoE2
SMb20073	2.8	GGAACAA	AGCCAGTCTGCCC	GAGTTA	GGGCCGCG	83267	83292	SMb_TSS0179	-	83259	mTSS	NC_003078	RpoE2
SMb20074	4.63	GGAACTT	CGCCTACGGCTTC	ACGTTG	CCCTCCTG	83324	83349	SMb_TSS0180	+	83357	mTSS	NC_003078	RpoE2
SMb20083	3.45	GGAACCG	CTGGCCACGTCATG	GCGTTT	GTCTGGCA	94409	94435	SmelB015	+	94443	cis-encoded mRNA leader	NC_003078	RpoE2
SMb20085	3.57	GGAACTT	TATCGCCCTTCCC	CGGTTG	CATCCGCT	95322	95347	SMb_TSS0204	-	95314	mTSS	NC_003078	RpoE2
SMb20094	3.72	GGAACAA	ATCACGGTTGAAAG	GGATTC	ATTTCCA	103025	103051	SMb_TSS0213	-	103018	mTSS	NC_003078	RpoE2
SMb20245	2.23	GGAACAC	TCCCGCGAAAGAG	AGGTTT	GTACCTTGG	251104	251129	SMb_TSS0411	-	251095	mTSS	NC_003078	RpoE2
SMb20249	3.18	GGAACCA	ATCGGTTGCGCGC	GGGTTT	GGCAAGCA	255174	255199	SMb_TSS0418	+	255207	mTSS	NC_003078	RpoE2
SMb20254	5.31	GGAACAA	TCGGCCGGGCCCG	TCATTT	TGACGACTG	260713	260738	SMb_TSS0422	-	260704	mTSS	NC_003078	RpoE2
SMb20255	3.75	GGAACTT	TGCGGAGCCTGAC	GTGTTT	GCCGGTAG	261362	261387	SMb_TSS0423	-	261354	mTSS	NC_003078	RpoE2
SMb20274	4.6	GGAACCG	GTGAACGCCGGTT	TCGTTC	TCCCATGA	279407	279432	SMb_TSS0448	-	279399	mTSS	NC_003078	RpoE2
SMb20293	2.76	GGAACCA	AGAATGGGCGCCGG	ATGTTT	TCCTCCTT	300651	300677	SMb_TSS0500	+	300685	mTSS	NC_003078	RpoE2
SMb20340	2.69	GGAACAT	CCTCCGGTCTGAC	CGGTTA	GACCGGGTG	345261	345286	SMb_TSS0589	+	345295	mTSS	NC_003078	RpoE2
SMb20454	3.88	GGAACAA	CTCCTCAACCCAAC	GGGTTG	TTTGGCGG	466765	466791	SMb_TSS0819	+	466799	mTSS	NC_003078	RpoE2
SMb20491	3.41	GGAACTC	CACTCCTTTCTTG	GAGTTC	TTACCGTCA	509301	509326	SMb_TSS0912	-	509292	mTSS	NC_003078	RpoE2
SMb20522	3.93	ATTGCT	CTATCCGACCGCCTCGC	CAATGA	TTCTGGCC	548236	548264	SMb_TSS0983	+	548272	mTSS	NC_003078	RpoD
SMb20522	3.93	GGAACAA	GTTGCCTGACGCC	CCGTTA	GGCACCTG	548312	548337	SMb_TSS0985	+	548345	mTSS	NC_003078	RpoE2
SMb20704	4.51	GGAACTT	TGTTGCTCATGATT	GTGTTG	ATGGAGGG	1505371	1505397	SmelB155	+	1505405	cis-encoded mRNA leader	NC_003078	RpoE2
SMb20879	2.1	GGAACCT	GAAGCGGCCTCAG	CCGTTC	TGTCCGTG	1285713	1285738	SMb_TSS2784	-	1285705	mTSS	NC_003078	RpoE2
SMb20908	2.19	CGAACTA	GATCTTTGTTGAC	GCGTTA	AGGAGAGCA	1318158	1318183	SMb_TSS2865	-	1318149	mTSS	NC_003078	RpoE2
SMb20933	3.7	GGAACAA	AGCAGCGGTCACT	GCGTTT	TTTGAAG	1157641	1157666	SMb_TSS2483	+	1157673	mTSS	NC_003078	RpoE2
SMb20940	-0.75	ATTCAC	AAGCCGTCCTCTTTGG	CCTAAAA	GGCGCGCA	1165714	1165742	SMb_TSS2507	-	1165706	mTSS	NC_003078	RpoH2,RpoD
SMb21330	4.26	TGAACCA	AATGCGTTCTCAT	GAGTTC	CAACTTCAATG	998477	998502	SMb_TSS2128	+	998513	mTSS	NC_003078	RpoE2
SMb21332	2.53	ATTGAA	CAAAAGCCAGCCGGT	TTTGTTT	GACCTCTG	999516	999543	SMb_TSS2134	+	999551	mTSS	NC_003078	RpoH2
SMb21332	2.53	GGAACAA	CCGGAACCGGGTT	TGGTTA	CCCAGTGA	999446	999471	SMb_TSS2133	+	999479	mTSS	NC_003078	RpoE2
SMb21332	2.53	TGAACAA	AAGCCAGCCGGTT	TTGTTT	GACCTCTG	999518	999543	SMb_TSS2134	+	999551	mTSS	NC_003078	RpoE2
SMb21357	3.89	GGAACAA	TCGCCGCTTCTTAC	GCATTT	CAGGAAGA	1023202	1023228	SMb_TSS2168	+	1023236	mTSS	NC_003078	RpoE2
SMb21361	2.74	GGAACAT	TTCCGCCCGTTCAG	CCATTC	TACAAAGC	1024993	1025019	SMb_TSS2171	+	1025027	mTSS	NC_003078	RpoE2
SMb21406	3.94	GGAACAA	AGCGGAATGCGATT	CGGTTG	ACTCCCCTG	1337091	1337117	SMb_TSS2957	+	1337126	mTSS	NC_003078	RpoE2
SMb21444	4.22	GGAACCC	TTTGGGTCGATCGC	GGGTTT	GACCCAACA	1372265	1372291	SMb_TSS3015	+	1372300	mTSS	NC_003078	RpoE2
SMb21446	3.81	GGAACAA	ATGCCTGCCCGTC	GCGTTG	CATCAAAG	1376751	1376776	SMb_TSS3026	-	1376743	mTSS	NC_003078	RpoE2
SMb21447	5.55	GGAACTT	TCCCCGCCCTCGGC	CAGTTC	CTCGCCT	1376798	1376824	SMb_TSS3028	+	1376831	mTSS	NC_003078	RpoE2
SMb21449	2.57	GGAACGA	ATTCCGCGGCTGT	ATGTTT	CCTTCAA	1380237	1380262	SMb_TSS3033	-	1380230	mTSS	NC_003078	RpoE2
SMb21452	4.6	GGAACAT	AGACGTCGCTTCC	GAGTTG	ATGACGCTTA	1381172	1381197	SMb_TSS3036	+	1381207	mTSS	NC_003078	RpoE2
SMb21483	4.06	GGAACCA	AAAGCGACATCAC	CAGTTT	GAGTGGTC	1405119	1405144	SMb_TSS3080	-	1405111	mTSS	NC_003078	RpoE2
SMb21484	4.54	GGAACCA	AAGGGCCGGAAAG	GCATTT	CCTAACG	1405243	1405268	SMb_TSS3081	+	1405275	mTSS	NC_003078	RpoE2
SMb21683	1.39	CTTGCC	GGCGGCCGGTCGGCT	CCTATTC	TTTATCCATG	1331507	1331534	SMb_TSS2922	-	1331497	mTSS	NC_003078	RpoH1,RpoH1/2,RpoH2
SMb21683	1.39	CTGGCA	GTCCCAAATGAGCTGC	TTCATCT	TCTCTTTA	1331601	1331629	SMb_TSS2924	-	1331593	mTSS	NC_003078	RpoH1/2
SMc00063	3.61	GGAACCA	ATCCGGCCTCGAC	GCGTTG	AAATCGCG	1098771	1098796	SMc_TSS02898	+	1098804	mTSS	NC_003047	RpoE2
SMc00157	1.77	CTTGCG	CATTGAGCATAACGCGT	GAATGG	TAAATGTG	2010859	2010887	SMc_TSS06069	+	2010895	mTSS	NC_003047	RpoD
SMc00157	1.77	GAAACAA	AACGCAGGCCTTGC	GCATTG	AGCATAACG	2010843	2010869	SMc_TSS06068	+	2010878	mTSS	NC_003047	RpoE2
SMc00179	2.42	CGAACAA	ATGCGCCGCCTCG	GCGTTT	CCTCTCCA	1984587	1984612	SMc_TSS05987	+	1984620	mTSS	NC_003047	RpoE2
SMc00371	3.54	GGAACAA	ATCTTCGCCCTTTG	CTGTTG	ATTGCGGG	326305	326331	SMc_TSS00733	-	326297	mTSS	NC_003047	RpoE2
SMc00660	5.05	GGAACTA	ATCCGCTCCCCTG	CCGTTC	AGATATGA	2916503	2916528	SMc_TSS08366	-	2916495	mTSS	NC_003047	RpoE2
SMc00665	4.19	GGAACCA	TTTGTGCCCGTTCG	ACGTTA	GAACCAACG	2914696	2914722	SMc_TSS08353	-	2914687	mTSS	NC_003047	RpoE2
SMc00792	4.8	CTTACA	CGCGTGTCGCGCAGGA	ACGATTT	CCGCAG	813275	813303	SMc_TSS02106	+	813309	mTSS	NC_003047	RpoH1,RpoH1/2
SMc00792	4.8	GGAACGA	TTTCCGCAGTTGCG	GCGTTT	ATCGGTG	813294	813320	SMc_TSS02107	+	813327	mTSS	NC_003047	RpoE2
SMc00795	4.02	GGAACAA	AAGGCGCCAATCG	GCGTTT	TGGCGACA	816561	816586	SMc_TSS02121	-	816553	pmTSS	NC_003047	RpoE2
SMc00796	4.08	GGAACAA	AGGCGAGCCGACAC	GCGTTT	CGATTTCG	817002	817028	SMc_TSS02123	+	817036	mTSS	NC_003047	RpoE2
SMc00800	3.93	GGAACCT	TGCAGGTTTTCGG	ACGTTA	ATCGTTG	820420	820445	SMc_TSS02134	-	820413	mTSS	NC_003047	RpoE2
SMc00809	1.06	GAAACTA	AGCGCTCAGAGAT	GCGTTG	ATCCGGCA	829215	829240	SMc_TSS02155	-	829207	mTSS	NC_003047	RpoE2
SMc00814	1.87	CTTAAT	TCGAAATCGATTTGAGGA	CAAAAT	CATCAGAA	834835	834864	SMc_TSS02178	+	834872	pmTSS	NC_003047	RpoD
SMc00814	1.87	CCTGTC	CATTTCTGTCAAGGC	ACTACTT	CTCGCCTG	834959	834986	SMc_TSS02179	+	834994	mTSS	NC_003047	RpoH2
SMc00885	2.78	GGAACAG	TTTGCGTTGCCGG	GCGTTG	CTTGAGTG	901796	901821	SMc_TSS02360	-	901788	mTSS	NC_003047	RpoE2
SMc00959	1.87	GTAACTT	TTCGGCTTTCCGT	GCGTTC	TGTCGGG	1785892	1785917	SMc_TSS05434	+	1785924	mTSS	NC_003047	RpoE2
SMc01036	1.45	GGAACTT	TCGGCTTTTTCAC	GCATTG	ATTGCATG	1562511	1562536	SMc_TSS04539	+	1562544	mTSS	NC_003047	RpoE2
SMc01264	2.38	GGAACAT	TGTCGGCCTCCGCT	CCGTTC	CCTACTGCA	1513002	1513028	SMc_TSS04367	-	1512993	mTSS	NC_003047	RpoE2
SMc01267	0.89	GGAACTT	TGAAGCTAGGAAAA	CCGTTC	ACCTGAA	1507322	1507348	SMc_TSS04351	+	1507355	mTSS	NC_003047	RpoE2
SMc01429	1.29	ATTGTG	TTTCTTACAAGGCACA	ATTTTAT	TTTCT	2272939	2272967	SMc_TSS06766	+	2272972	mTSS	NC_003047	RpoH1,RpoH2,RpoD
SMc01429	1.29	CTTGTG	GACTTTCCCCCAACGGGCC	TTAAAT	CTCCGCA	2273036	2273066	SMc_TSS06767	+	2273073	mTSS	NC_003047	RpoD
SMc01433	2.51	GGATCCG	GGGGCTCTTCTCAA	GCGTTG	AGGTGACG	2278972	2278998	SMc_TSS06788	+	2279006	mTSS	NC_003047	RpoE2
SMc01447	2.4	GGAACAT	TCGCGGTTCAGTG	CGGTTA	AACGAGGG	2289860	2289885	SMc_TSS06812	-	2289852	mTSS	NC_003047	RpoE2
SMc01467	3.87	GGAACCC	CTGCACGCGAAAC	GAGTTA	TGAACAGG	2315131	2315156	SMc_TSS06859	-	2315123	mTSS	NC_003047	RpoE2
SMc01504	2.96	GGAACCA	TTTTTTCGGAGAA	ACGTTT	CCGCAACG	2624285	2624310	SMc_TSS07712	+	2624318	mTSS	NC_003047	RpoE2
SMc01505	3.2	GGAACAT	TTCATTTTTCCGAG	GCGTTA	TGGTGCA	2624253	2624279	SMc_TSS07710	-	2624246	mTSS	NC_003047	RpoE2
SMc01507	1.54	CTTGAA	TCGGTAACGATTCAAG	GACATAT	GCAGTAGAG	2623363	2623391	SMc_TSS07703	-	2623354	pmTSS	NC_003047	RpoH1,RpoH1/2,RpoH2,RpoD
SMc01509	4.22	GAAACAA	ATTCCTCCCTCAT	GCGTTG	ATCTACAA	2620482	2620507	SMc_TSS07695	+	2620515	mTSS	NC_003047	RpoE2
SMc01590	4.81	GGAACAT	CCCTGAGGCGCGGC	GCGTTC	TGGCCTGCA	2522918	2522944	SMc_TSS07384	+	2522953	mTSS	NC_003047	RpoE2
SMc01789	2.76	GAAACCA	AGGCATCGCAGGA	ACGTTA	GATTCCGA	1334303	1334328	SMc_TSS03705	+	1334336	mTSS	NC_003047	RpoE2
SMc01855	-1.11	CATGTT	TACCATGATGCGCCG	GTCATTT	CCGTTGCA	2359245	2359272	SMc_TSS06995	-	2359237	mTSS	NC_003047	RpoH2
SMc02382	0.85	ATGGAA	ACCCCCGCGGCCGCT	CTTATCT	GAGAAGCT	1136218	1136245	SMc_TSS03005	+	1136253	mTSS	NC_003047	RpoH1/2
SMc02401	2.63	ATTTCG	GCCATTTTCCCCTGGAAG	GGATTT	ACTTT	1153689	1153718	SMc_TSS03111	-	1153684	mTSS	NC_003047	RpoD
SMc02428	3.27	GGAACTT	TGTGTTTCCGTTGT	TCTTTA	TTGAGTG	2801353	2801379	SMc_TSS08079	-	2801346	mTSS	NC_003047	RpoE2
SMc02552	0.83	CATGAC	GGCCATGGATTTGTC	ACGATTT	GGCTTA	1208952	1208979	SMc_TSS03312	-	1208946	mTSS	NC_003047	RpoH1/2,RpoH2
SMc02552	0.83	GGAACAA	CAGGGACATGGTTT	TCGTTG	AAAATTCA	1208849	1208875	SMc_TSS03308	-	1208841	mTSS	NC_003047	RpoE2
SMc02597	1.63	GGAACGA	CCCCGGCAGCCGC	GCGTTG	TCTCCTA	1197328	1197353	SMc_TSS03259	+	1197360	mTSS	NC_003047	RpoE2
SMc02894	3.18	CTTGAT	TCGAGGACAACCCAAG	CCAACAT	GCAGCAATTA	251729	251757	SMc_TSS00493	-	251719	mTSS	NC_003047	RpoH1,RpoH1/2,RpoH2
SMc02894	3.18	GGAACAT	TCCGGGGCTGCCAA	GCGTTG	CGATCAA	251657	251683	SMc_TSS00490	-	251650	mTSS	NC_003047	RpoE2
SMc03176	1.05	CTGGCA	GATGCGCCGCCGCCG	GCTATGT	TTATCCGTA	3138137	3138164	SMc_TSS08965	+	3138173	lmTSS	NC_003047	RpoH1/2
SMc03802	1.34	CTTGAG	ATTTCGAAGGGCCGC	ACCATTT	TTTGGTCC	3467415	3467442	SMc_TSS09975	+	3467450	mTSS	NC_003047	RpoH1,RpoH1/2,RpoH2
SMc03803	1.33	GCAACTT	CGGCGACCTCGACA	ATATTC	TGCAA	3468149	3468175	SMc_TSS09976	+	3468180	lmTSS	NC_003047	RpoE2
SMc03873	3.62	GGAACTT	TTCGCGCCCGCGC	ACGTTT	AACACTC	3539585	3539610	SMc_TSS10170	-	3539578	pmTSS	NC_003047	RpoE2
SMc03959	3.21	GGAACTT	CGCAGCAGGTCGC	ACGTTT	CGGTGCCA	2951537	2951562	SMc_TSS08481	+	2951570	mTSS	NC_003047	RpoE2
SMc04053	2.86	GGAACCT	TCGGACGCTGAGCG	GCGTTT	CAGCGCCG	3056408	3056434	SMc_TSS08750	+	3056442	mTSS	NC_003047	RpoE2
SMc04189	4.43	GGAACAT	ATTCTGCCTTTTC	GCATTC	GGTAGAATG	2177860	2177885	SMc_TSS06517	-	2177851	mTSS	NC_003047	RpoE2
SMc04194	2.93	GGAACCA	CAGCTGCCCGCGAT	GCATTT	TGCCTTC	2180976	2181002	SMc_TSS06529	+	2181009	mTSS	NC_003047	RpoE2
SMc04232	3.29	ATGGAA	CATTTCTCTCCCGGT	TCGAATT	TAAGTTGA	2058979	2059006	SMc_TSS06225	+	2059014	mTSS	NC_003047	RpoH1/2
SMc04232	3.29	GGAACAT	TTCTCTCCCGGTTC	GAATTT	AAGTTGA	2058981	2059007	SMc_TSS06225	+	2059014	mTSS	NC_003047	RpoE2
SMc04238	0.87	GGAACCG	GGGCTGACCCGGCA	GCGTTC	TTGTACA	2064646	2064672	SMc_TSS06262	+	2064679	mTSS	NC_003047	RpoE2
SMc04344	1.89	GGAACTG	ATCGGTCCCTCGG	CGGTTT	GGAGCCG	2230354	2230379	SMc_TSS06632	+	2230386	mTSS	NC_003047	RpoE2

## Sheet: S20 E2 IGR
Table S20. rpoE2-dependent intergenic regions (IGR) with transcriptional activity correlated with transcription start sites (TSS) and promoter predictions
IGR region	Genes flanking IGR	Average signal log ratio	-35	Spacer	-10	Discriminator and TSS	Position		Promoter class	TSS id	Strand	Position	Category	Replicon	Assigned gene	Target gene of asRNA
1	SMa0021-SMa0022	2.52								SmelA003	+	15179	sTSS	NC_003037	SmelA003
2	SMa0021-SMa0022	1.94								SMa_TSS0037	+	15479	sTSS	NC_003037	SMa_sRNA_7
	SMa0021-SMa0022	1.94								SMa_TSS0038	+	15633	mTSS	NC_003037	SMa0022
3	SMa0134-SMa0136	2.84								SMa_TSS0196	+	71680	asTSS	NC_003037	SMa_asRNA_44	SMa5002
	SMa0134-SMa0136	2.84								SMa_TSS0197	+	71851	asTSS	NC_003037	SMa_asRNA_45
	SMa0134-SMa0136	2.84								SMa_TSS0198	+	71859	asTSS	NC_003037	SMa_asRNA_45
	SMa0134-SMa0136	2.84								SMa_TSS0202	+	71928	asTSS	NC_003037	SMa_asRNA_45
	SMa0134-SMa0136	2.84								SMa_TSS0205	+	71982	asTSS	NC_003037	SMa_asRNA_45
4	SMa0134-SMa0136	3.96								SMa_TSS0199	-	71962	seTSS	NC_003037	SMa5002
	SMa0134-SMa0136	3.96								SMa_TSS0200	-	72017	seTSS	NC_003037	SMa5002
	SMa0134-SMa0136	3.96								SMa_TSS0201	-	72022	seTSS	NC_003037	SMa5002
	SMa0134-SMa0136	3.96								SMa_TSS0203	-	72057	mTSS	NC_003037	SMa5002
	SMa0134-SMa0136	3.96	GGAACCA	ATCTCCGTCCGGC	GTGTTT	CTGGGACG	72070	72095	RpoE2	SMa_TSS0204	-	72062	mTSS	NC_003037	SMa5002
5	SMa0436-SMa0439	1.44	GCAACTG	CCTTGTTGTGCGA	TGATTC	AACGATAAAAC	234941	234966	RpoE2	SmelA018	-	234930	trans-encoded sRNA	NC_003037	SmelA018
	SMa0436-SMa0439	1.44								SMa_TSS0618	-	234939	sTSS	NC_003037	SMa_sRNA_28
	SMa0436-SMa0439	1.44								SMa_TSS0619	-	235305	sTSS	NC_003037	SMa_sRNA_29
6	SMa0450-SMa0451	2.28								SMa_TSS0639	+	241431	sTSS	NC_003037	SMa_sRNA_33
7	SMa0538-SMa0541	1.46								SMa_TSS0751	-	289301	seTSS	NC_003037	SMa_ORF_5
	SMa0538-SMa0541	1.46								SMa_TSS0752	-	289326	seTSS	NC_003037	SMa_ORF_5
	SMa0538-SMa0541	1.46								SMa_TSS0753	-	289439	lmTSS	NC_003037	SMa_ORF_5
	SMa0538-SMa0541	1.46	GGAACAA	CGTTGGTTCCTTA	GCGTTT	GCTATTTG	289465	289490	RpoE2	SMa_TSS0754	-	289457	mTSS	NC_003037	SMa_ORF_5
	SMa0538-SMa0541	1.46								SMa_TSS0755	-	289522	mTSS	NC_003037	SMa_ORF_5
8	SMa1798-SMa1799	1.87	GGAACAT	TTCAACAAGCAAG	CGGTTA	AAAGAGA	1021502	1021527	RpoE2	SmelA060	+	1021534	trans-encoded sRNA	NC_003037	SmelA060
	SMa1798-SMa1799	1.87	GGAACAT	ACCGTCGCCTGCA	GGGTTG	AGCACGA	1021672	1021697	RpoE2	SMa_TSS2584	+	1021704	sTSS	NC_003037	SMa_sRNA_126
9	SMa2355-SMa2357	2.52								SMa_TSS3263	+	1329305	mTSS	NC_003037	SMa_ORF_29
	SMa2355-SMa2357	2.52	GGAACTG	CTGCATCGCTGGC	TCGTTC	TCACTTTG	1329275	1329300	RpoE2	SMa_TSS3264	+	1329308	mTSS	NC_003037	SMa_ORF_29
	SMa2355-SMa2357	2.52								SMa_TSS3265	+	1329333	seTSS	NC_003037	SMa_ORF_29
	SMa2355-SMa2357	2.52								SMa_TSS3267	+	1329434	seTSS	NC_003037	SMa_ORF_29
10	SMa2355-SMa2357	2.46	GGAACTA	CGAGGCCTACCGGG	GAGTTG	CTAGATA	1329651	1329677	RpoE2	SMa_TSS3268	+	1329684	pmTSS	NC_003037	SMa2357
	SMa2355-SMa2357	2.46								SMa_TSS3271	+	1329910	mTSS	NC_003037	SMa2357
11	SMc00794-SMc00795	3.10								SMc_TSS02113	-	815627	mTSS	NC_003047	SMc00794
	SMc00794-SMc00795	3.10								SMc_TSS02114	-	815628	mTSS	NC_003047	SMc00794
	SMc00794-SMc00795	3.10	CTTTCC	ATAAACCGGAATACGTGC	TCAAAA	CATTTG	815648	815677	RpoD	SMc_TSS02115	-	815642	mTSS	NC_003047	SMc00794
	SMc00794-SMc00795	3.10								SMc_TSS02116	-	815699	mTSS	NC_003047	SMc00794
12	SMc00794-SMc00795	3.87								SmelC137	-	816132	seTSS	NC_003047	SMc00795
13	SMc00795-SMc00796	4.25								SMc_TSS02119	-	816361	seTSS	NC_003047	SMc00795
	SMc00795-SMc00796	4.25								SMc_TSS02120	-	816374	mTSS	NC_003047	SMc00795
	SMc00795-SMc00796	4.25	GGAACAA	AAGGCGCCAATCG	GCGTTT	TGGCGACA	816561	816586	RpoE2	SMc_TSS02121	-	816553	pmTSS	NC_003047	SMc00795
	SMc00795-SMc00796	4.25								SMc_TSS02122	-	816617	pmTSS	NC_003047	SMc00795
14	SMc00922-SMc00921	4.02								SMc_TSS02272	-	861869	mTSS	NC_003047	SMc00922
15	SMc00063-SMc00128	3.55								SMc_TSS02900	+	1099201	sTSS	NC_003047	SMc_sRNA_217
	SMc00063-SMc00128	3.55								SMc_TSS02901	+	1099234	sTSS	NC_003047	SMc_sRNA_217
	SMc00063-SMc00128	3.55								SMc_TSS02902	+	1099254	sTSS	NC_003047	SMc_sRNA_217
16	SMc01210-SMc01209	2.78								SmelC416	-	1718919	sTSS	NC_003047	SmelC416
17	SMc00253-SMc00254	3.49	GGAACTT	ACCCGCGGCGTGC	CCGTTC	ACCCGTGA	1822874	1822899	RpoE2	SMc_TSS05530	+	1822907	sTSS	NC_003047	SMc_sRNA_259
	SMc00253-SMc00254	3.49								SmelC435	+	1823103	sTSS	NC_003047	SmelC435
18	SMc04194-SMc04195	1.21								SMc_TSS06530	+	2181151	seTSS	NC_003047	SMc04194
19	SMc01590-SMc01591	3.79								SmelC575	+	2523559	seTSS	NC_003047	SMc01590
20	SMc01510-SMc01509	4.48	GAAACAA	ATTCCTCCCTCAT	GCGTTG	ATCTACAA	2620482	2620507	RpoE2	SMc_TSS07695	+	2620515	mTSS	NC_003047	SMc01509
21	SMc01507-SMc01506	2.54	CTTGAA	TCGGTAACGATTCAAG	GACATAT	GCAGTAGAG	2623363	2623391	RpoH1,RpoH1H2,RpoH2,RpoD	SMc_TSS07703	-	2623354	pmTSS	NC_003047	SMc01507
	SMc01507-SMc01506	2.54								SMc_TSS07704	-	2623357	pmTSS	NC_003047	SMc01507
22	SMc01504-SMc01503	2.45								SmelC598	+	2625094	seTSS	NC_003047	SMc01504
	SMc01504-SMc01503	2.45								SmelC600	+	2625202	sTSS	NC_003047	SmelC600
23	SMc01504-SMc01503	2.30								SmelC599	-	2625280	asTSS	NC_003047	SmelC599
	SMc01504-SMc01503	2.30	GGAACCT	TTTTTCGCCTCGT	GCATTA	TGGCGATA	2625447	2625472	RpoE2	SMc_TSS07716	-	2625439	sTSS	NC_003047	SMc_sRNA_298
	SMc01504-SMc01503	2.30	CTTGAC	GATTATCCGCGGAAC	CTTTTTT	CGCCTCGTGCA	2625461	2625488	RpoH1H2,RpoH2	SMc_TSS07717	-	2625450	sTSS	NC_003047	SMc_sRNA_298
24	SMc00660-SMc00758	2.58								SMc_TSS08365	-	2916492	mTSS	NC_003047	SMc00660
	SMc00660-SMc00758	2.58	GGAACTA	ATCCGCTCCCCTG	CCGTTC	AGATATGA	2916503	2916528	RpoE2	SMc_TSS08366	-	2916495	mTSS	NC_003047	SMc00660
25	SMc04053-SMc04054	2.01								SMc_TSS08751	+	3056870	seTSS	NC_003047	SMc04053
	SMc04053-SMc04054	2.01								SMc_TSS08752	+	3057021	mTSS	NC_003047	SMc04054
26	SMc03873-SMc03874	2.23	ATCGAA	ATCACCAGACGCATGT	GCGACAT	TGCGATCT	3539209	3539237	RpoH1H2	SMc_TSS10167	+	3539245	asTSS	NC_003047	SMc_asRNA_2210	SMc03873 (rpoH2)
27	SMc03873-SMc03874	3.31								SMc_TSS10166	-	3539333	seTSS	NC_003047	SMc03873
	SMc03873-SMc03874	3.31								SMc_TSS10168	-	3539352	seTSS	NC_003047	SMc03873
	SMc03873-SMc03874	3.31								SMc_TSS10169	-	3539575	pmTSS	NC_003047	SMc03873
	SMc03873-SMc03874	3.31	GGAACTT	TTCGCGCCCGCGC	ACGTTT	AACACTC	3539585	3539610	RpoE2	SMc_TSS10170	-	3539578	pmTSS	NC_003047	SMc03873
	SMc03873-SMc03874	3.31								SMc_TSS10171	-	3539587	pmTSS	NC_003047	SMc03873
	SMc03873-SMc03874	3.31								SMc_TSS10173	-	3539612	pmTSS	NC_003047	SMc03873
28	SMc03873-SMc03874	2.23	GTTGAC	GAAATGACAGGGCGC	CCTAGAT	GGAAGAATA	3539471	3539498	RpoH1,RpoH1H2,RpoH2	SMc_TSS10172	+	3539507	sTSS	NC_003047	SMc_sRNA_356
	SMc03873-SMc03874	2.23								SMc_TSS10174	+	3539575	sTSS	NC_003047	SMc_sRNA_356
29	SMb20245-SMb20246	3.47								SMb_TSS0410	-	251051	mTSS	NC_003078	SMb20245
	SMb20245-SMb20246	3.47	GGAACAC	TCCCGCGAAAGAG	AGGTTT	GTACCTTGG	251104	251129	RpoE2	SMb_TSS0411	-	251095	mTSS	NC_003078	SMb20245
	SMb20245-SMb20246	3.47								SMb_TSS0412	-	251407	asTSS	NC_003078	SMb_asRNA_2357
30	SMb20413-SMb20414	1.89	CTTGAG	AATGCCGACCTCTTG	CTTAATG	ATGCGTGATGA	427394	427421	RpoH2,RpoD	SMb_TSS0720	-	427383	mTSS	NC_003078	SMb20413
	SMb20413-SMb20414	1.89								SMb_TSS0721	-	427386	mTSS	NC_003078	SMb20413
31	SMb20519-SMb20520	3.28	GGAACAT	TCCAGCCAACACG	GCGTTT	GATAGGCG	545479	545504	RpoE2	SMb_TSS0976	-	545471	sTSS	NC_003078	SMb_sRNA_381
32	SMb21662-SMb21696	3.12	TTTGAA	ACCGGTGGAACAGACG	CCCACGT	TTCGAGTT	669857	669885	RpoH1,RpoH1H2	SMb_TSS1358	+	669893	mTSS	NC_003078	SMb_ORF_9
	SMb21662-SMb21696	3.12	GGAACAG	ACGCCCACGTTTC	GAGTTT	TGTCGGAA	669869	669894	RpoE2	SMb_TSS1359	+	669902	mTSS	NC_003078	SMb_ORF_9
	SMb21662-SMb21696	3.12	CATGTC	GTAGCTCCGGATGAG	CACATTT	TAACGGTC	669958	669985	RpoH2	SMb_TSS1360	+	669993	seTSS	NC_003078	SMb_ORF_9
33	SMb21662-SMb21696	2.39								SMb_TSS1364	+	672212	sTSS	NC_003078	SMb_sRNA_403
34	SMb21662-SMb21696	2.93								SMb_TSS1365	+	672418	pmTSS	NC_003078	SMb21696
	SMb21662-SMb21696	2.93	CGAACGG	GAGGCGGCCTTTCC	GCGTTT	TGGAATTA	672602	672628	RpoE2	SMb_TSS1366	+	672636	lmTSS	NC_003078	SMb21696
35	SMb21330-SMb21331	3.75								SMb_TSS2131	+	998639	seTSS	NC_003078	SMb21330
36	SMb21331-SMb21332	2.23								SMb_TSS2132	+	999469	mTSS	NC_003078	SMb21332
	SMb21331-SMb21332	2.23	GGAACAA	CCGGAACCGGGTT	TGGTTA	CCCAGTGA	999446	999471	RpoE2	SMb_TSS2133	+	999479	mTSS	NC_003078	SMb21332
	SMb21331-SMb21332	2.23	ATTGAA	CAAAAGCCAGCCGGT	TTTGTTT	GACCTCTG	999516	999543	RpoH2	SMb_TSS2134	+	999551	mTSS	NC_003078	SMb21332
	SMb21331-SMb21332	2.23	TGAACAA	AAGCCAGCCGGTT	TTGTTT	GACCTCTG	999518	999543	RpoE2	SMb_TSS2134	+	999551	mTSS	NC_003078	SMb21332
	SMb21331-SMb21332	2.23								SMb_TSS2135	+	999556	mTSS	NC_003078	SMb21332
37	SMb21576-SMb21577	5.03	GGAACGA	TCGGCCTGCCGAT	TTGTTT	TCACACA	1115874	1115899	RpoE2	SMb_TSS2411	+	1115906	mTSS	NC_003078	SMb_ORF_12
	SMb21576-SMb21577	5.03								SMb_TSS2412	+	1115910	mTSS	NC_003078	SMb_ORF_12
	SMb21576-SMb21577	5.03								SMb_TSS2413	+	1115919	mTSS	NC_003078	SMb_ORF_12
	SMb21576-SMb21577	5.03	TTTGTT	TTCACACATCTGGTTCGG	AGATAA	AGGAGATTACAA	1115893	1115922	RpoD	SMb_TSS2414	+	1115934	lmTSS	NC_003078	SMb_ORF_12
38	SMb20916-SMb20918	2.47	GGAACAT	TCCAGCCAACACG	GCGTTT	GAGAGGCG	1325443	1325468	RpoE2	SMb_TSS2900	+	1325476	sTSS	NC_003078	SMb_sRNA_432
	SMb20916-SMb20918	2.47								SmelB127	+	1325667	sTSS	NC_003078	SmelB127
	SMb20916-SMb20918	2.47	GGAACTA	TCGGCGGGCCAAG	GAGTTC	GTTAGCAG	1325644	1325669	RpoE2	SMb_TSS2901	+	1325677	sTSS	NC_003078	SMb_sRNA_433
39	SMb21440-SMb21441	1.64								SMb_TSS3004	-	1370483	asTSS	NC_003078	SMb_asRNA_2936	SMb21440
	SMb21440-SMb21441	1.64								SMb_TSS3005	-	1370560	asTSS	NC_003078	SMb_asRNA_2936
40	SMb21449-SMb21450	3.01								SMb_TSS3031	-	1380097	seTSS	NC_003078	SMb21449
	SMb21449-SMb21450	3.01								SMb_TSS3032	-	1380209	mTSS	NC_003078	SMb21449
	SMb21449-SMb21450	3.01	GGAACGA	ATTCCGCGGCTGT	ATGTTT	CCTTCAA	1380237	1380262	RpoE2	SMb_TSS3033	-	1380230	mTSS	NC_003078	SMb21449
41	SMb21450-SMb21452	4.23	GGAACTT	CCCGCGACGGCCG	CCGTTT	TCCTCTCG	1381105	1381130	RpoE2	SMb_TSS3034	-	1381097	mTSS	NC_003078	SMb_ORF_15
42	SMb21481-SMb21482	4.28								SMb_TSS3077	-	1404268	pmTSS	NC_003078	SMb21481
43	SMb20704-SMb20705	3.13								SMb_TSS3324	+	1507146	mTSS	NC_003078	SMb20705

## Sheet: S21 RACE
Table S21: 5' RACE mapping of transcription start sites (TSS) and comparison to RNAseq TSS.
RNA for 5' RACE mapping was purified from a strain overexpressing RpoE2, as described in Materials and Methods.
CDS, coding sequence; ncRNA, noncoding RNA; IGR, intergenic region
Gene Information		Primers Used for 5' RACE Mapping		Expression RpoE2-dependent?		TSS Information						Promoter Information (RACE)					RpoH-dependence in Barnett et al. 2012
Gene ID	Type	RT primer	PCR primer	Array, probe set type	RACE	TSS location (RACE)	Strand	TSS ID (RNAseq)	TSS Position (RNAseq)		RNAseq TSS vs RACE TSS (nt)	-35	Spacer	-10	Discriminator & TSS	Promoter class	RpoH, condition
SMa_ORF_5	CDS	CAAAATTACACGCCCGTGA	CTCGGCGTTGCTTCGCTT	Yes, IGR	Yes	289457	-	SMa_TSS0754	289360	289457	0	GGAACAA	CGTTGGTTCCTTA	GCGTTT	GCTATTTG	RpoE2
SMa_ORF_29	CDS	TCCTGTGTTTGCGCGACA	GGCAGATAGACTTTGGAA	Yes, IGR	Yes	1329308	+	SMa_TSS3264	1329308	1329409	0	GGAACTG	CTGCATCGCTGGC	TCGTTC	TCACTTTG	RpoE2
SMa_sRNA_126	ncRNA	CCTTGAGCCACGTCACGG	TACCAAGGAGAATCATGAT	Yes, IGR	Yes	1021704	+	SMa_TSS2584	1021704	1021801	0	GGAACAT	ACCGTCGCCTGCA	GGGTTG	AGCACGA	RpoE2
SMb_ORF_9	CDS	CTCCTGTTCGAGTTTCAT	TCCTGGACCGTTAAAATGT	Yes, IGR	Yes	669902	+	SMb_TSS1359	669901	670001	0	GGAACAG	ACGCCCACGTTTC	GAGTTT	TGTCGGAA	RpoE2
SMb_ORF_12	CDS	AGAGGCATCGTCTGACCGT	CAGCATTGTTCTCGGTCT	Yes, IGR	Yes	1115906	+	SMb_TSS2411	1115906	1116004	0	GGAACGA	TCGGCCTGCCGAT	TTGTTT	TCACACA	RpoE2
SMb_ORF_15	CDS	GCTGCCCGCTCTTTCAGT	AGGCGAATTTCTGGGCCG	Yes, IGR	Yes	1381097	-	SMb_TSS3034	1381000	1381097	0	GGAACTT	CCCGCGACGGCCG	CCGTTT	TCCTCTCG	RpoE2
SMb_sRNA_381	ncRNA	TCCGGCAGATGCGATACGA	TCCGGCAGATGCGATACGA	Yes, IGR	Yes	545471	-	SMb_TSS0976	545374	545471	0	GGAACAT	TCCAGCCAACACG	GCGTTT	GATAGGCG	RpoE2
SMb_sRNA_432	ncRNA	TCTGGCAGATGCGATCAG	GAGCGCTGCAGTTGTCCGA	Yes, IGR	Yes	1325476	+	SMb_TSS2900	1325476	1325574	0	GGAACAT	TCCAGCCAACACG	GCGTTT	GAGAGGCG	RpoE2
SMc_sRNA_259	ncRNA	ATCGTCTCAATTCAGCTC	CAAGCCGAAGAACGACAA	Yes, IGR	Yes	1822907	+	SMc_TSS05530	1822906	1823009	0	GGAACTT	ACCCGCGGCGTGC	CCGTTC	ACCCGTGA	RpoE2
SMa0319	CDS	GGCTATGTACTGCTCAAGA	ACGAGGACCGCTGGATAAA	Yes, IGR	Yes	177888	+	None	-	-	-	GAAACCAAATGCTGCATTGCATCATTGGCGGTGGTTGTGG				No prediction	RpoH1/2, heat shock
SMa2357	CDS	AGTATCGGCCGAGAGTGA	TGATCTTGCGGGCCTTCAT	Yes, IGR	Yes	1329684	+	SMa_TSS3268	1329684	1329782	0	GGAACTA	CGAGGCCTACCGGG	GAGTTG	CTAGATA	RpoE2
SMa5002	CDS	AATCCGCTGACGTCGGTAT	GTTCCTTGGCTTGCGCTT	Yes, IGR (Array lacks ORF probe set)	Yes	72062	-	SMa_TSS0204	71966	72062	0	GGAACCA	ATCTCCGTCCGGC	GTGTTT	CTGGGACG	RpoE2
SMb20413	CDS	ACGCCAGTTCGTCACGCA	CGTTGACGATCTCGAGCGT	Yes, IGR; No, ORF	No	427384	-	SMb_TSS0720	427287	427383	-2	ACCTTGAGAATGCCGACCTCTTGCTTAATGATGCGTGATG				No prediction
SMb20705	CDS	CTGCGGATAAGCACCACC	TCACCGAGAACATCAACAT	Yes, IGR; No, ORF	No	1507146	+	SMb_TSS3324	1507146	1507243	0	GGCATGGATTGCGCCGCCCGAATATGCGAATGGCTGCGCA				No prediction
SMb20705	CDS	CTGCGGATAAGCACCACC	TCACCGAGAACATCAACAT	Yes, IGR; No, ORF	Yes	1507053	+	None	-	-	-	AGCATGCGCCGGCGCCGTCCCTCGCCTTTCCCGGAATTCC				No prediction
SMb20908	CDS	ATCGAGACGATGATTTCAT	TCAAAACGACGCTGGTGAT	Yes, ORF	Yes	1318151	-	SMb_TSS2865	1318052	1318151	0/-2	CGAACTA	GATCTTTGTTGAC	GCGTTA	AGGAGAG	RpoE2	RpoH1, heat shock
SMb21484 (rpoE5)	CDS	TTGCGCATGATCGTGAACA	AACTGCTCGATGCTTCTCA	Yes, IGR & ORF	Yes	1405275	+	SMb_TSS3081	1405275	1405373	0	GGAACCA	AAGGGCCGGAAAG	GCATTT	CCTAACG	RpoE2
SMb21687	CDS	TGTAGCAGGATCCGGGTCG	GGGCGAATGGACGATAGCA	Yes, ORF	Yes	1405826	+	SMb_TSS3085	1405757	1405854	-69	GCCGGGCACGCGACGAACTGACGGCGCAAATGCACGGAAA				No prediction
SMb21687	CDS	TGTAGCAGGATCCGGGTCG	GGGCGAATGGACGATAGCA	Yes, ORF	Yes	1405561	+	None	-	-	-	TTCACGATCATGCGCAATGCGTTTCGCACGCAGTACAAGA				No prediction
SMc00646 (rpoH1)	CDS	TGGCTCGTTACGAGCTTGT	ATGCTCCTGATACCGCTT	No	No	2929169	+	SMc_TSS08414	2929169	2929269	0	CTTGAA	TTTGCGTGTGAAGATT	CCGATCT	TATAGGCG	RpoH
SMc00646 (rpoH1)	CDS	TGGCTCGTTACGAGCTTGT	ATGCTCCTGATACCGCTT	No	No	2929259	+	SMc_TSS08415	2929259	2929358	0	CTTGAA	TCATGCTTTCGCCGCA	CTTATCT	ATTAGCCT	RpoH; RpoD
SMc00795	CDS	TGACATCATTCGATATGGC	ACCTCGTTCGGTTTGCGT	Yes, IGR & ORF	Yes	816553	-	SMc_TSS02121	816455	816553	0	GGAACAA	AAGGCGCCAATCG	GCGTTT	TGGCGACA	RpoE2
SMc00795	CDS	TGACATCATTCGATATGGC	ACCTCGTTCGGTTTGCGT	Yes, IGR & ORF	Yes	816856	-	None	-	-	-	GGAACCT	TCGAAAGGCGCTTG	GCGTTG	TTCGCATTG	RpoE2
SMc00922	CDS	AAGCTGCATCAGGAAGAA	ATGCCGATGGCCAGGAGGAA	Yes, IGR; No, ORF	No	861869	-	SMc_TSS02272	861773	861869	0	ATATTGACAGTGGGCCGCAAGCTCCTCTTCCATAGGCACA				No prediction
SMc00922	CDS	AAGCTGCATCAGGAAGAA	ATGCCGATGGCCAGGAGGAA	Yes, IGR; No, ORF	Yes	861945	-	None	-	-	-	GGACGAACGTTTAACGTGACGAACGGAAAGATTTTCGCGT				No prediction
SMc01447	CDS	TTGCGCGGTCGTGTCGTT	GATGGTGTTGCCGCGTTT	Yes, ORF	Yes	2289852	-	SMc_TSS06812	2289756	2289852	0	GGAACAT	TCGCGGTTCAGTG	CGGTTA	AACGAGGG	RpoE2	RpoH1, heat shock
SMc01507	CDS	CGATAGGCGCGTCGAAAAG	ACGGCAGCCTGAAGGACA	Yes, IGR & ORF	No	2623354	-	SMc_TSS07703	2623258	2623354	0	CTTGAA	TCGGTAACGATTCAAG	GACATAT	GCAGTAGAG	RpoH; RpoD	RpoH1, heat shock
SMc01507	CDS	CGATAGGCGCGTCGAAAAG	ACGGCAGCCTGAAGGACA	Yes, IGR & ORF	Yes	2623202	-	None	-	-	-	GGATCGGCTCCGGTCGAAGGAAACATTCAGCGGAGCCGAAT				No prediction	RpoH1, heat shock
SMc02894	CDS	TCGAAACACCGATGACCGA	CAGAGGCGATGTCGGCTT	Yes, ORF	Yes	251649	-	SMc_TSS00490	251553	251650	0	GGAACAT	TCCGGGGCTGCCAA	GCGTTG	CGATCAAG	RpoE2	RpoH1, heat shock
SMc03873 (rpoH2)	CDS	CTGTGCGAGCGCATGTTC	TCATACGCCTGTCTGCTGT	Yes, ORF	Yes	3539578	-	SMc_TSS10170	3539482	3539578	0	GGAACTT	TTCGCGCCCGCGC	ACGTTT	AACACTC	RpoE2
SMc03968	CDS	ATGATGCCACCTGAGCCGA	ATGCGAAATCACGAGAGA	Yes, ORF	Yes	2961431	+	None	-	-	-	CTTGGC	GTAAGGAAACTTGAA	CCTACAT	TGCGGAAG	RpoH	RpoH1, heat shock
SMc04884 (rsiA2)	CDS	GTCGTTCTTCGGCCTCAT	TGCAGAAGGTCCAGAAAG	No, IGR (Array lacks ORF probe set)	No	815620	+	SMc_TSS02117	815615	815714	-5	ATTTAGACCTTCCTAAACTATTATGCATATGTTCCTGTCTTGCCG				No prediction
Reference
Barnett, M. J., A. N. Bittner, C. J. Toman, V. Oke, and S. R. Long. 2012. Dual RpoH sigma factors and transcriptional plasticity in a symbiotic bacterium. J Bacteriol 194:4983-4994.

## Sheet: S22 promoter parameters
Table S22: Promoter-specific parameters used for promoter identification upstream of TSS
Sigma factor	-35 element length	Spacer length threshold	-10 element length
RpoD	6	17-19	6
RpoH1, RpoH2, RpoH1/2	6	15-16	7
RpoE2	7	13-14	6
RpoN	7	4	5
RpoE1	4	18	4
RpoE9	7	16	4

## Sheet: S23 model promoters
Table S23. Number of TSS (transcription start sites) assigned to each type of promoter sequence (virtual or model) used in the initial promoter search (IPS), by TSS category.
Input promoters were designated as either "virtual", if no TSS corresponding to the promoter was identified in our RNAseq data, or as "model" if located an appropriate distance upstream of an RNAseq TSS
	RpoD		RpoH1		RpoH2		RpoH1/2		combined RpoH		RpoN		RpoE2		RpoE1		RpoE9
	model	virtual	model	virtual	model	virtual	model	virtual	model	virtual	model	virtual	model	virtual	model	virtual	model	virtual	Total, not including the values in "combined RpoH" column
mTSS	13	5	16	4	4	5	9	3	29	12	2	4	21	5	2	0	1	0	94
lmTSS	0	0	0	0	0	0	1	0	1	0	0	0	0	0	0	0	0	0	1
pmTSS	2	0	0	0	0	1	0	1	0	2	0	2	1	2	0	0	0	0	9
asTSS	1	1	0	0	0	0	0	0	0	0	0	0	0	0	0	0	0	0	2
sTSS	1	2	0	0	0	0	0	0	0	0	0	0	0	0	0	0	0	0	3
seTSS	0	0	0	0	1	0	0	0	1	0	0	0	2	4	0	0	0	0	7
Total	17	8	16	4	5	6	10	4	31	14	2	6	24	11	2	0	1	0	77/39
IPS	25		20		11		14		45		8		35		2		1		116
