# Supplementary material for: Global mapping of transcription start sites and promoter motifs in the symbiotic α-proteobacterium Sinorhizobium meliloti 1021
Source: BMC Genomics. 2013 Mar 7;14:156. doi: 10.1186/1471-2164-14-156 (PMC3616915; doi:10.1186/1471-2164-14-156)
Supplement: Additional file 3: Table S6 — - RpoD promoter sequences and their corresponding TSS; Table S7- RpoH1 promoter sequences and their corresponding TSS; Table S8- RpoH2 promoter sequences and their corresponding TSS; Table S9- Dual (RpoH1/H2) promoter sequences and their corresponding TSS; Table S10- RpoN promoter sequences and their corresponding TSS; Table S11- RpoE2 promoter sequences and their corresponding TSS; Table S12- RpoE1 promoter sequences and their corresponding TSS; Table S13- RpoE9 promoter sequences and their corresponding TSS. [file 1471-2164-14-156-S3.xlsx]

## Sheet: S6 RpoD
Table S6. RpoD promoter sequences and their corresponding transcription start sites (TSS). Promoters used for the initial search model were named promoterX and assigned to a "virtual" category if no associated TSS was identified downstream.
TSS INFORMATION					GENE INFORMATION							PROMOTER INFORMATION								PSSM CALCULATION
ID	Category	Position	Strand	Replicon	Gene id	Position		Type	Gene product (protein-coding genes)	Target gene of asRNA	Gene id (Schlueter 2010)	Position		-35	Spacer	-10	length-35	length spacer	length-10	-35 start	-35 stop	-35 pssm score	-35 min model score	-35 max model score	-35 p-value	-35 e-value	-10 start	-10 stop	-10 pssm score	-10 min model score	-10 max model score	-10 p-value	-10 e-value	Max p-value	Search phase
SMa_TSS0005	asTSS	1550	-	NC_003037	SMa_asRNA_1	1454	1550	misc_RNA		SMa0002	SmelAR002	1558	1586	CTTGCG	GAGGTCGCCCTTCGAAT	AGATGA	6	17	6	1581	1586	5.826100	-28.515001	9.362499	0.004952	6706.631517	1558	1563	3.114800	-20.874001	9.199900	0.015669	21219.976737	0.015669	second search
SMa_TSS0641	asTSS	242847	-	NC_003037	SMa_asRNA_142	242748	242847	misc_RNA		SMa_ORF_4		242855	242883	CTAGAC	TGTCTAGCTATATAGTC	CTATTT	6	17	6	242878	242883	1.243400	-28.515001	9.362499	0.017436	23612.761801	242855	242860	7.814100	-20.874001	9.199900	0.000484	655.408600	0.017436	second search
SMa_TSS0678	asTSS	254777	-	NC_003037	SMa_asRNA_149	254680	254777	misc_RNA		SMa0467		254785	254813	GTTGAC	CAGCACGACGAAGGCGG	AAAAAA	6	17	6	254808	254813	8.037000	-28.515001	9.362499	0.001665	2255.462557	254785	254790	3.317000	-20.874001	9.199900	0.015669	21219.976737	0.015669	second search
SMa_TSS0780	asTSS	300530	-	NC_003037	SMa_asRNA_171	300432	300536	misc_RNA		SMa0564	SmelAR024	300538	300567	GTTTCC	TTTCTGGAGCTTAATAGT	CCATGA	6	18	6	300562	300567	1.390100	-28.515001	9.362499	0.017436	23612.761801	300538	300543	4.154700	-20.874001	9.199900	0.008873	12015.998979	0.017436	second search
SMa_TSS0781	asTSS	300536	-	NC_003037	SMa_asRNA_171	300432	300536	misc_RNA		SMa0564		300546	300576	CTTCAT	CTCGTTTCCTTTCTGGAGC	TTAATA	6	19	6	300571	300576	1.128200	-28.515001	9.362499	0.017436	23612.761801	300546	300551	3.274000	-20.874001	9.199900	0.015669	21219.976737	0.017436	second search
SMa_TSS0961	asTSS	362910	+	NC_003037	SMa_asRNA_213	362815	363009	misc_RNA		SMa0678		362874	362902	CATGAC	GAAGAGTGCGGAAAGGG	AGATGA	6	17	6	362874	362879	1.243400	-28.515001	9.362499	0.017436	23612.761801	362897	362902	3.114800	-20.874001	9.199900	0.015669	21219.976737	0.017436	second search
SMa_TSS1032	asTSS	377110	-	NC_003037	SMa_asRNA_229	376987	377110	misc_RNA		SMa0695		377115	377145	GTTGAT	GTTTTTTCGAAGATCAGGC	AGATTT	6	19	6	377140	377145	7.890900	-28.515001	9.362499	0.001665	2255.462557	377115	377120	4.640300	-20.874001	9.199900	0.005205	7048.716359	0.005205	second search
SMa_TSS1059	asTSS	391800	-	NC_003037	SMa_asRNA_236	391704	391800	misc_RNA		SMa0719		391807	391837	GTTTCC	ATGTCTACCGAAATTCGTG	CCATGT	6	19	6	391832	391837	1.390100	-28.515001	9.362499	0.017436	23612.761801	391807	391812	4.840200	-20.874001	9.199900	0.005205	7048.716359	0.017436	second search
SMa_TSS1101	asTSS	410242	-	NC_003037	SMa_asRNA_244	410145	410242	misc_RNA		SMa0757		410250	410279	CTTGAG	CGTCAAATAAGTTCAGTG	AAATAC	6	18	6	410274	410279	7.914800	-28.515001	9.362499	0.001665	2255.462557	410250	410255	2.795400	-20.874001	9.199900	0.015669	21219.976737	0.015669	second search
SMa_TSS1120	asTSS	418290	-	NC_003037	SMa_asRNA_252	418107	418290	misc_RNA		SMa0771		418297	418325	TTTGAT	GGTTGATAGGGGGTTGC	CGATGT	6	17	6	418320	418325	6.607600	-28.515001	9.362499	0.003136	4246.588798	418297	418302	4.461600	-20.874001	9.199900	0.008873	12015.998979	0.008873	second search
SMa_TSS1169	asTSS	443978	+	NC_003037	SMa_asRNA_264	443978	444075	misc_RNA		SMa0811		443942	443970	CTTAAA	ATCGAAGTTCTGTCGGA	ACATAT	6	17	6	443942	443947	1.017000	-28.515001	9.362499	0.017436	23612.761801	443965	443970	6.404700	-20.874001	9.199900	0.003046	4124.872617	0.017436	second search
SMa_TSS1208	asTSS	457018	-	NC_003037	SMa_asRNA_275	456922	457018	misc_RNA		SMa0829	SmelA031	457023	457053	TTTGCA	ATATTCCAGGGTTCTGCGA	GTATTG	6	19	6	457048	457053	3.690400	-28.515001	9.362499	0.007651	10360.831518	457023	457028	4.376000	-20.874001	9.199900	0.008873	12015.998979	0.008873	second search
SMa_TSS1219	asTSS	459257	-	NC_003037	SMa_asRNA_279	459160	459257	misc_RNA		SMa0830		459264	459293	GTTGAA	TGTGATTCCCCGGACCTA	CGATAT	6	18	6	459288	459293	4.582700	-21.968000	9.901800	0.004998	6768.538559	459264	459269	5.963900	-11.607900	7.832500	0.001911	2587.564538	0.004998	new from initial search
SMa_TSS1395	asTSS	557809	-	NC_003037	SMa_asRNA_313	557711	557809	misc_RNA		SMa1007		557819	557849	CTTTAG	CCACTCCTGAAGCTGCATA	GTATAT	6	19	6	557844	557849	3.356600	-28.515001	9.362499	0.008639	11699.107966	557819	557824	8.790800	-20.874001	9.199900	0.000484	655.408600	0.008639	second search
SMa_TSS1524	asTSS	599390	-	NC_003037	SMa_asRNA_336	599290	599390	misc_RNA		SMa1096		599396	599425	CTTGCC	GGCCGCCCGCCAAAGTCG	CAAAAA	6	18	6	599420	599425	7.273800	-28.515001	9.362499	0.003136	4246.588798	599396	599401	3.978300	-20.874001	9.199900	0.008873	12015.998979	0.008873	second search
SMa_TSS1796	asTSS	672599	+	NC_003037	SMa_asRNA_376	672599	672897	misc_RNA		SMa1226		672561	672591	TTTGCA	CGGAGTCGTAGGATTCCGT	GTAATA	6	19	6	672561	672566	3.690400	-28.515001	9.362499	0.007651	10360.831518	672586	672591	2.984700	-20.874001	9.199900	0.015669	21219.976737	0.015669	second search
SMa_TSS1826	asTSS	678217	+	NC_003037	SMa_asRNA_381	678217	678314	misc_RNA		SMa1236		678179	678208	ATTGTC	CGGATTGCGGTAGCCCTG	ATAAGT	6	18	6	678179	678184	6.980900	-28.515001	9.362499	0.003136	4246.588798	678203	678208	2.578000	-20.874001	9.199900	0.015669	21219.976737	0.015669	second search
SMa_TSS1951	asTSS	733046	-	NC_003037	SMa_asRNA_413	732950	733046	misc_RNA		SMa1339		733054	733084	CCTGAC	CGGTAACCGACACGATCAC	GTATTT	6	19	6	733079	733084	0.526100	-28.515001	9.362499	0.017436	23612.761801	733054	733059	7.405000	-20.874001	9.199900	0.000970	1313.284289	0.017436	second search
SMa_TSS2004	asTSS	747792	+	NC_003037	SMa_asRNA_426	747792	747888	misc_RNA		SMa1363		747756	747786	CTTGCG	AGGGGAGCCGCATCTCCTA	GAATTG	6	19	6	747756	747761	5.826100	-28.515001	9.362499	0.004952	6706.631517	747781	747786	3.574700	-20.874001	9.199900	0.008873	12015.998979	0.008873	second search
SMa_TSS2019	asTSS	761194	+	NC_003037	SMa_asRNA_431	761194	761329	misc_RNA		SMa1381		761156	761185	CTTGTG	TTCATCTGTGTACCCCTC	TTATTG	6	18	6	761156	761161	6.299400	-28.515001	9.362499	0.004952	6706.631517	761180	761185	4.665300	-20.874001	9.199900	0.005205	7048.716359	0.005205	second search
SMa_TSS2066	asTSS	797197	-	NC_003037	SMa_asRNA_445	797101	797197	misc_RNA		SMa1445		797206	797234	CTTGCT	CCCGATTCAGGTACTTT	TTATCT	6	17	6	797229	797234	7.127700	-28.515001	9.362499	0.003136	4246.588798	797206	797211	2.625900	-20.874001	9.199900	0.015669	21219.976737	0.015669	second search
SMa_TSS2199	asTSS	875748	+	NC_003037	SMa_asRNA_478	875746	875847	misc_RNA		SMa1582		875711	875739	CTTGAT	CGATTTGTCGAGCAGGA	TGATGA	6	17	6	875711	875716	9.216399	-28.515001	9.362499	0.000574	777.006667	875734	875739	3.656300	-20.874001	9.199900	0.008873	12015.998979	0.008873	second search
SMa_TSS2204	asTSS	876572	+	NC_003037	SMa_asRNA_480	876572	876669	misc_RNA		SMa1582	SmelAR046	876537	876567	CTAGAT	CTTTAAACCCCCTGTTACA	AAATGT	6	19	6	876537	876542	1.097300	-28.515001	9.362499	0.017436	23612.761801	876562	876567	5.511500	-20.874001	9.199900	0.003046	4124.872617	0.017436	second search
SMa_TSS2239	asTSS	887908	+	NC_003037	SMa_asRNA_485	887908	888011	misc_RNA		SMa1592		887871	887900	ATTGAC	TGGCTTTCGCCGTTCTGG	TGATAA	6	18	6	887871	887876	8.568400	-21.968000	9.901800	0.000653	883.704647	887895	887900	5.433200	-11.607900	7.832500	0.004895	6628.754234	0.004895	new from initial search
SMa_TSS2309	asTSS	935627	-	NC_003037	SMa_asRNA_502	935422	935627	misc_RNA		SMa1668		935635	935663	CTTGAA	GAAGAAGAACAGGATGA	TGATGA	6	17	6	935658	935663	8.387900	-28.515001	9.362499	0.001665	2255.462557	935635	935640	3.656300	-20.874001	9.199900	0.008873	12015.998979	0.008873	second search
SMa_TSS2311	asTSS	936349	-	NC_003037	SMa_asRNA_503	936164	936349	misc_RNA		SMa1668		936356	936386	CTTGAT	GCCGCCGGCGACAATCATG	AAAAAT	6	19	6	936381	936386	9.216400	-28.515001	9.362499	0.000574	777.006667	936356	936361	4.002500	-20.874001	9.199900	0.008873	12015.998979	0.008873	second search
SMa_TSS2414	asTSS	971124	-	NC_003037	SMa_asRNA_524	971027	971141	misc_RNA		SMa1720		971132	971160	GTTGTG	CCAAATAATCAGGGCTG	GCATAG	6	17	6	971155	971160	4.973900	-28.515001	9.362499	0.006498	8799.898868	971132	971137	3.627900	-20.874001	9.199900	0.008873	12015.998979	0.008873	second search
SMa_TSS2415	asTSS	971139	-	NC_003037	SMa_asRNA_524	971027	971141	misc_RNA		SMa1720		971147	971176	TTTGCC	GGTTGATCGTGTTGTGCC	AAATAA	6	18	6	971171	971176	4.665000	-28.515001	9.362499	0.006498	8799.898868	971147	971152	7.051800	-20.874001	9.199900	0.000970	1313.284289	0.006498	second search
SMa_TSS2431	asTSS	973921	+	NC_003037	SMa_asRNA_526	973921	974018	misc_RNA		SMa1726		973885	973913	ATTGCT	GAAACCTCTCAGCGGGG	GTATTT	6	17	6	973885	973890	6.361500	-28.515001	9.362499	0.004952	6706.631517	973908	973913	7.405000	-20.874001	9.199900	0.000970	1313.284289	0.004952	second search
SMa_TSS2452	asTSS	980609	-	NC_003037	SMa_asRNA_532	980513	980609	misc_RNA		SMa1735		980616	980644	GTTGAA	GCGGCCGGCTATGTCGG	CAATTT	6	17	6	980639	980644	4.582700	-21.968000	9.901800	0.004998	6768.538559	980616	980621	5.543000	-11.607900	7.832500	0.001911	2587.564538	0.004998	new from initial search
SMa_TSS2571	asTSS	1017943	+	NC_003037	SMa_asRNA_548	1017943	1018041	misc_RNA		SMa_ORF_20		1017907	1017936	CTTTCG	CGTCAACGACGAGCGCAA	TAATGT	6	18	6	1017907	1017912	1.267900	-28.515001	9.362499	0.017436	23612.761801	1017931	1017936	6.053000	-20.874001	9.199900	0.003046	4124.872617	0.017436	second search
SMa_TSS2580	asTSS	1020734	-	NC_003037	SMa_asRNA_552	1020636	1020734	misc_RNA		SMa1798		1020742	1020770	ATTGAA	CAGGGGAAGCAGGACAG	CTATGG	6	17	6	1020765	1020770	7.621700	-28.515001	9.362499	0.001665	2255.462557	1020742	1020747	3.945100	-20.874001	9.199900	0.008873	12015.998979	0.008873	second search
SMa_TSS2588	asTSS	1026686	+	NC_003037	SMa_asRNA_556	1026686	1026784	misc_RNA		SMa1809		1026648	1026677	GTTGAA	AGTGCGGCGACATCCGCT	GCATAG	6	18	6	1026648	1026653	7.062400	-28.515001	9.362499	0.003136	4246.588798	1026672	1026677	3.627900	-20.874001	9.199900	0.008873	12015.998979	0.008873	second search
SMa_TSS2636	asTSS	1055208	-	NC_003037	SMa_asRNA_568	1055112	1055208	misc_RNA		SMa1860		1055216	1055244	CTTTAT	CGAGGAAGGCGAGGCGA	TTATAG	6	17	6	1055239	1055244	4.790401	-21.968000	9.901800	0.004998	6768.538559	1055216	1055221	5.420700	-11.607900	7.832500	0.004895	6628.754234	0.004998	new from initial search
SMa_TSS2711	asTSS	1093854	+	NC_003037	SMa_asRNA_590	1093812	1093955	misc_RNA		SMa1921		1093818	1093846	GTTGAT	GCCGTAGTACACTCTGA	TAATTT	6	17	6	1093818	1093823	8.173100	-21.968000	9.901800	0.001255	1699.706659	1093841	1093846	5.017700	-11.607900	7.832500	0.004895	6628.754234	0.004895	new from initial search
SMa_TSS2774	asTSS	1121092	-	NC_003037	SMa_asRNA_601	1120995	1121092	misc_RNA		SMa1969		1121098	1121128	ATTGCG	GCCTCGTCACCGCCGAAAT	ACATGT	6	19	6	1121123	1121128	5.059900	-28.515001	9.362499	0.006498	8799.898868	1121098	1121103	4.178901	-20.874001	9.199900	0.008873	12015.998979	0.008873	second search
SMa_TSS2855	asTSS	1155344	+	NC_003037	SMa_asRNA_612	1155344	1155442	misc_RNA		SMa2041		1155308	1155338	CTTTCA	GTTATGTGTCTCAGGGCGT	CTATAG	6	19	6	1155308	1155313	1.741000	-28.515001	9.362499	0.011942	16172.036597	1155333	1155338	6.170899	-20.874001	9.199900	0.003046	4124.872617	0.011942	second search
SMa_TSS2903	asTSS	1188078	-	NC_003037	SMa_asRNA_626	1187982	1188078	misc_RNA		SMa2105		1188087	1188115	CTAGAC	CGAACATCATGGCGTCA	ACATAG	6	17	6	1188110	1188115	1.243400	-28.515001	9.362499	0.017436	23612.761801	1188087	1188092	3.375700	-20.874001	9.199900	0.015669	21219.976737	0.017436	second search
SMa_TSS2932	asTSS	1191262	+	NC_003037	SMa_asRNA_631	1191262	1191430	misc_RNA		VBISMa1337	SmelA074	1191226	1191255	ATTTAC	CTTCGGCTCACGCCTCCG	ATATAG	6	18	6	1191226	1191231	4.038100	-28.515001	9.362499	0.007651	10360.831518	1191250	1191255	5.509600	-20.874001	9.199900	0.003046	4124.872617	0.007651	second search
SMa_TSS2988	asTSS	1218435	-	NC_003037	SMa_asRNA_644	1218339	1218435	misc_RNA		SMa2159		1218443	1218471	CTTGCA	GCAGTTACGATTTAGGG	TCATAG	6	17	6	1218466	1218471	6.299200	-28.515001	9.362499	0.004952	6706.631517	1218443	1218448	3.917200	-20.874001	9.199900	0.008873	12015.998979	0.008873	second search
SMa_TSS3026	asTSS	1234307	+	NC_003037	SMa_asRNA_654	1234307	1234405	misc_RNA		SMa2205		1234274	1234302	GTTGTT	CAGAAGCGCCTCGCGAT	AAATGA	6	17	6	1234274	1234279	6.275500	-28.515001	9.362499	0.004952	6706.631517	1234297	1234302	4.826000	-20.874001	9.199900	0.005205	7048.716359	0.005205	second search
SMa_TSS3075	asTSS	1253110	+	NC_003037	SMa_asRNA_664	1253036	1253207	misc_RNA		SMa2237		1253072	1253101	GTTGAC	GGGCAACCGCGGCCCATC	GAAAAT	6	18	6	1253072	1253077	8.037000	-28.515001	9.362499	0.001665	2255.462557	1253096	1253101	4.254700	-20.874001	9.199900	0.008873	12015.998979	0.008873	second search
SMa_TSS3120	asTSS	1257730	+	NC_003037	SMa_asRNA_677	1257730	1257827	misc_RNA		SMa2245		1257695	1257723	CTTGCA	TTCAAACAATAGGTACT	GGATAT	6	17	6	1257695	1257700	6.299200	-28.515001	9.362499	0.004952	6706.631517	1257718	1257723	6.278300	-20.874001	9.199900	0.003046	4124.872617	0.004952	second search
SMa_TSS0309	asTSS	104012	-	NC_003037	SMa_asRNA_69	103916	104012	misc_RNA		SMa0189		104020	104048	ATTGAC	TAAGTCCGTTCTCATCG	TGATGA	6	17	6	104043	104048	8.596300	-28.515001	9.362499	0.000574	777.006667	104020	104025	3.656300	-20.874001	9.199900	0.008873	12015.998979	0.008873	second search
SMa_TSS3192	asTSS	1292040	-	NC_003037	SMa_asRNA_691	1291944	1292040	misc_RNA		SMa2317		1292049	1292077	CTTGGC	AGCTTCCGACCCAAGCT	TCATAG	6	17	6	1292072	1292077	1.302500	-28.515001	9.362499	0.017436	23612.761801	1292049	1292054	3.917200	-20.874001	9.199900	0.008873	12015.998979	0.017436	second search
SMa_TSS0025	asTSS	12159	-	NC_003037	SMa_asRNA_7	12061	12159	misc_RNA		SMa0017		12166	12195	GTTGCA	GAACAGCCCAAGAATGCG	CAATTT	6	18	6	12190	12195	4.973700	-28.515001	9.362499	0.006498	8799.898868	12166	12171	7.012800	-20.874001	9.199900	0.000970	1313.284289	0.006498	second search
SMa_TSS0311	asTSS	104414	-	NC_003037	SMa_asRNA_70	104317	104414	misc_RNA		SMa0189		104420	104449	CTTTCC	GCCGGACGGGCGGCCGCC	CAAAAT	6	18	6	104444	104449	2.715600	-28.515001	9.362499	0.008639	11699.107966	104420	104425	4.663800	-20.874001	9.199900	0.005205	7048.716359	0.008639	second search
SMa_TSS3278	asTSS	1331714	-	NC_003037	SMa_asRNA_715	1331612	1331714	misc_RNA		SMa2361		1331722	1331750	CTTTTT	ACCGATTGGTAGAATCT	TTATTT	6	17	6	1331745	1331750	3.042800	-28.515001	9.362499	0.008639	11699.107966	1331722	1331727	7.694300	-20.874001	9.199900	0.000484	655.408600	0.008639	second search
SMa_TSS3309	asTSS	1351302	+	NC_003037	SMa_asRNA_719	1351302	1351402	misc_RNA		SMa2393		1351265	1351293	CTTGAC	TGTGATTCGTGGAAATG	CGATTC	6	17	6	1351265	1351270	9.901800	-21.968000	9.901800	0.000203	0.001220	1351288	1351293	1.939300	-11.607900	7.832500	0.040568	0.243406	0.040568	model
SMa_TSS2294	sTSS	925746	-	NC_003037	SMa_sRNA_105	925647	925746	misc_RNA				925753	925783	CTTGAT	GTTGAGGGAGAAGCATGGC	AGATGA	6	19	6	925778	925783	9.216400	-28.515001	9.362499	0.000574	777.006667	925753	925758	3.114800	-20.874001	9.199900	0.015669	21219.976737	0.015669	second search
SMa_TSS0281	sTSS	95535	-	NC_003037	SMa_sRNA_12	95439	95535	misc_RNA				95543	95572	CTTGTA	ACCTTCCTCGATCCACCG	GAATAT	6	18	6	95567	95572	6.772500	-28.515001	9.362499	0.003136	4246.588798	95543	95548	7.989500	-20.874001	9.199900	0.000484	655.408600	0.003136	second search
SMa_TSS2539	sTSS	1008415	+	NC_003037	SMa_sRNA_124	1008415	1008512	misc_RNA				1008377	1008405	GTTTTT	TCTCAACAGCCAAACCG	TTATAA	6	17	6	1008377	1008382	1.717300	-28.515001	9.362499	0.011942	16172.036597	1008400	1008405	8.394600	-20.874001	9.199900	0.000484	655.408600	0.011942	second search
SMa_TSS2586	sTSS	1025485	+	NC_003037	SMa_sRNA_127	1025485	1025583	misc_RNA				1025448	1025477	GTTGCA	GAGTTCACGTTGTGGCCG	ATATTG	6	18	6	1025448	1025453	4.973700	-28.515001	9.362499	0.006498	8799.898868	1025472	1025477	4.123800	-20.874001	9.199900	0.008873	12015.998979	0.008873	second search
SMa_TSS2693	sTSS	1085389	+	NC_003037	SMa_sRNA_136	1085389	1085538	misc_RNA				1085348	1085378	ATTTAT	TTGAACCACGCAAAGCACA	GAATAT	6	19	6	1085348	1085353	3.892000	-28.515001	9.362499	0.007651	10360.831518	1085373	1085378	7.989500	-20.874001	9.199900	0.000484	655.408600	0.007651	second search
SMa_TSS0367	sTSS	131042	-	NC_003037	SMa_sRNA_14	130946	131042	misc_RNA				131049	131079	GTTTTC	CGTCTGGAAGTGCGTCGGA	TCAAAT	6	19	6	131074	131079	1.863400	-28.515001	9.362499	0.011942	16172.036597	131049	131054	3.211400	-20.874001	9.199900	0.015669	21219.976737	0.015669	second search
SMa_TSS2841	sTSS	1149789	-	NC_003037	SMa_sRNA_151	1149692	1149789	misc_RNA				1149797	1149825	CTTGAG	AAATTTGACCAAATTGA	TAATAG	6	17	6	1149820	1149825	7.914800	-28.515001	9.362499	0.001665	2255.462557	1149797	1149802	5.249799	-20.874001	9.199900	0.005205	7048.716359	0.005205	second search
SMa_TSS2983	sTSS	1214898	+	NC_003037	SMa_sRNA_159	1214898	1215061	misc_RNA				1214861	1214890	CTTGCT	GCGACGATTCTGAATCAG	GTATGG	6	18	6	1214861	1214866	7.127700	-28.515001	9.362499	0.003136	4246.588798	1214885	1214890	3.536000	-20.874001	9.199900	0.008873	12015.998979	0.008873	second search
SMa_TSS2985	sTSS	1214962	+	NC_003037	SMa_sRNA_159	1214898	1215061	misc_RNA				1214925	1214953	CTTGAT	AGGTGTAGCACGGAGTG	CTAGAT	6	17	6	1214925	1214930	9.216399	-28.515001	9.362499	0.000574	777.006667	1214948	1214953	2.827900	-20.874001	9.199900	0.015669	21219.976737	0.015669	second search
SMa_TSS3317	sTSS	1353642	-	NC_003037	SMa_sRNA_180	1353545	1353642	misc_RNA				1353650	1353679	ATTGAT	GGCCATAGCCGAATCGGA	GTACGT	6	18	6	1353674	1353679	8.232200	-21.968000	9.901800	0.001255	0.007531	1353650	1353655	2.310300	-11.607900	7.832500	0.040568	0.243406	0.040568	model
SMa_TSS0613	sTSS	233105	+	NC_003037	SMa_sRNA_27	233105	233202	misc_RNA				233070	233098	CTTGCA	ACGGAAAGGCGGCGGAT	CAAATT	6	17	6	233070	233075	6.299200	-28.515001	9.362499	0.004952	6706.631517	233093	233098	3.278000	-20.874001	9.199900	0.015669	21219.976737	0.015669	second search
SMa_TSS0651	sTSS	244511	+	NC_003037	SMa_sRNA_40	244511	244615	misc_RNA				244473	244503	ATTTTT	GGCTCGACATAATCGAGCT	GTATTA	6	19	6	244473	244478	2.276600	-28.515001	9.362499	0.011942	16172.036597	244498	244503	6.719500	-20.874001	9.199900	0.000970	1313.284289	0.011942	second search
SMa_TSS0773	sTSS	295258	+	NC_003037	SMa_sRNA_46	295258	295357	misc_RNA				295220	295249	ATTCAC	GGTCTGGCCAAGAAGATC	GCATAA	6	18	6	295220	295225	0.508100	-28.515001	9.362499	0.017436	23612.761801	295244	295249	5.971400	-20.874001	9.199900	0.003046	4124.872617	0.017436	second search
SMa_TSS0790	sTSS	304133	-	NC_003037	SMa_sRNA_47	304037	304133	misc_RNA			SmelAR025	304139	304169	CTCGAC	TTGTGACTCCCTTTCTGCT	CCATTG	6	19	6	304164	304169	0.526100	-28.515001	9.362499	0.017436	23612.761801	304139	304144	2.651200	-20.874001	9.199900	0.015669	21219.976737	0.017436	second search
SMa_TSS1320	sTSS	510468	+	NC_003037	SMa_sRNA_77	510468	510577	misc_RNA				510432	510461	CTCGAC	AAGCTTGCATTTCTTGAG	AAATGT	6	18	6	510432	510437	0.526100	-28.515001	9.362499	0.017436	23612.761801	510456	510461	5.511500	-20.874001	9.199900	0.003046	4124.872617	0.017436	second search
SMa_TSS1321	sTSS	510477	+	NC_003037	SMa_sRNA_77	510468	510577	misc_RNA			SmelAR035	510441	510471	CTTGCA	TTTCTTGAGAAATGTGTAC	ACATTT	6	19	6	510441	510446	6.299200	-28.515001	9.362499	0.004952	6706.631517	510466	510471	5.018900	-20.874001	9.199900	0.005205	7048.716359	0.005205	second search
SMa_TSS1400	sTSS	558389	-	NC_003037	SMa_sRNA_80	558284	558474	misc_RNA				558398	558428	GTTGTC	CCGATCCGGAGAAGCTTCT	GAATAG	6	19	6	558423	558428	6.152200	-21.968000	9.901800	0.003007	4072.166556	558398	558403	4.546700	-11.607900	7.832500	0.004895	6628.754234	0.004895	new from initial search
SMa_TSS1854	sTSS	687163	-	NC_003037	SMa_sRNA_85	687066	687163	misc_RNA				687171	687199	ATTGTA	GACATTGGACCGATTGC	CTATGT	6	17	6	687194	687199	6.006299	-28.515001	9.362499	0.004952	6706.631517	687171	687176	6.974100	-20.874001	9.199900	0.000970	1313.284289	0.004952	second search
SMa_TSS2230	sTSS	884037	-	NC_003037	SMa_sRNA_97	883941	884105	misc_RNA				884045	884073	CTTTTA	AAGTAGGCCGAGCGACG	CCATAA	6	17	6	884068	884073	2.214300	-28.515001	9.362499	0.011942	16172.036597	884045	884050	6.380500	-20.874001	9.199900	0.003046	4124.872617	0.011942	second search
SMa_TSS1064	seTSS	395022	-	NC_003037	SMa_ORF_12	394948	395193	CDS	HYPOTHETICAL PROTEIN		SmelAR030	395027	395056	ATTTTT	GTCCCTTACCGCTGATAA	ATATGT	6	18	6	395051	395056	2.276600	-28.515001	9.362499	0.011942	16172.036597	395027	395032	6.312800	-20.874001	9.199900	0.003046	4124.872617	0.011942	second search
SMa_TSS1370	mTSS	547169	-	NC_003037	SMa_ORF_13	546881	547150	CDS	HYPOTHETICAL PROTEIN			547178	547206	CTTGAA	ATCCAGCCCATGGGGAT	GTATAT	6	17	6	547201	547206	5.975200	-21.968000	9.901800	0.003007	4072.166556	547178	547183	7.590600	-11.607900	7.832500	0.000392	531.218770	0.003007	new from initial search
SMa_TSS1377	seTSS	551053	-	NC_003037	SMa_ORF_14	550742	551053	CDS	HYPOTHETICAL PROTEIN			551063	551092	CTTGTT	TCCAAATTGGAAACGCGT	TAATTA	6	18	6	551087	551092	7.601000	-28.515001	9.362499	0.001665	2255.462557	551063	551068	6.207500	-20.874001	9.199900	0.003046	4124.872617	0.003046	second search
SMa_TSS2068	mTSS	799084	-	NC_003037	SMa_ORF_17	798865	799065	CDS	HYPOTHETICAL PROTEIN			799093	799122	CTTGCG	ATCGCTTCTGCCAATGGT	GTACGT	6	18	6	799117	799122	4.698800	-21.968000	9.901800	0.004998	0.029989	799093	799098	2.310300	-11.607900	7.832500	0.040568	0.243406	0.040568	extended model
SMa_TSS2794	lmTSS	1128797	+	NC_003037	SMa_ORF_23	1128797	1129051	CDS	HYPOTHETICAL PROTEIN		SmelA066	1128761	1128790	CTTGCA	TAATCAGCAAGCGTCTCT	ATATTT	6	18	6	1128761	1128766	6.299200	-28.515001	9.362499	0.004952	6706.631517	1128785	1128790	7.152800	-20.874001	9.199900	0.000970	1313.284289	0.004952	second search
SMa_TSS3147	mTSS	1262984	+	NC_003037	SMa_ORF_27	1263008	1263298	CDS	HYPOTHETICAL PROTEIN		SmelAR070	1262948	1262976	GTTGTA	CGCTTCTCAAACCAATG	ATATGG	6	17	6	1262948	1262953	5.447000	-28.515001	9.362499	0.006498	8799.898868	1262971	1262976	3.283800	-20.874001	9.199900	0.015669	21219.976737	0.015669	second search
SMa_TSS3157	mTSS	1266106	+	NC_003037	SMa_ORF_28	1266131	1266400	CDS	HYPOTHETICAL PROTEIN			1266070	1266098	CTTGTT	TCGCAGACATCGCCGCG	GTATGT	6	17	6	1266070	1266075	7.208500	-21.968000	9.901800	0.002027	2745.601662	1266093	1266098	6.120400	-11.607900	7.832500	0.001911	2587.564538	0.002027	new from initial search
SMa_TSS3156	pmTSS	1265833	+	NC_003037	SMa_ORF_28	1266131	1266400	CDS	HYPOTHETICAL PROTEIN		SmelAR071	1265795	1265823	ATTGCT	GACGACGCGACATGTCG	ATAAAT	6	17	6	1265795	1265800	6.361500	-28.515001	9.362499	0.004952	6706.631517	1265818	1265823	4.803800	-20.874001	9.199900	0.005205	7048.716359	0.005205	second search
SMa_TSS0643	mTSS	242877	+	NC_003037	SMa_ORF_4	242901	243155	CDS	HYPOTHETICAL PROTEIN			242840	242868	CTTTCA	ATGGCAGATAAATAGGA	CTATAT	6	17	6	242840	242845	1.741000	-28.515001	9.362499	0.011942	16172.036597	242863	242868	9.199900	-20.874001	9.199900	0.000484	655.408600	0.011942	second search
SMa_TSS0792	mTSS	304209	+	NC_003037	SMa_ORF_6	304285	304560	CDS	HYPOTHETICAL PROTEIN			304170	304199	CTTAAA	GGTTGTGCTAGAGAAATC	GCATAA	6	18	6	304170	304175	1.017000	-28.515001	9.362499	0.017436	23612.761801	304194	304199	5.971400	-20.874001	9.199900	0.003046	4124.872617	0.017436	second search
SMa_TSS0040	mTSS	17359	-	NC_003037	SMa0025	16251	17318	CDS	hypothetical protein		SmelAR005	17366	17395	GTTTCC	AAGCGTCGAGCATGGTAG	TAATTT	6	18	6	17390	17395	1.390100	-28.515001	9.362499	0.017436	23612.761801	17366	17371	6.893000	-20.874001	9.199900	0.000970	1313.284289	0.017436	second search
SMa_TSS0045	seTSS	18564	-	NC_003037	SMa0028	17865	18914	CDS	selenide, water dikinase		SmelAR006	18573	18602	ATTGTC	GGAATGCCTATCAACAAG	CTAGAT	6	18	6	18597	18602	6.980900	-28.515001	9.362499	0.003136	4246.588798	18573	18578	2.827900	-20.874001	9.199900	0.015669	21219.976737	0.015669	second search
SMa_TSS0065	mTSS	21405	+	NC_003037	SMa0036	21429	23051	CDS	ABC transporter, ATP-binding protein			21368	21396	CGTGAC	AGCTACGCCAACCCGTG	GCATAG	6	17	6	21368	21373	0.532100	-28.515001	9.362499	0.017436	23612.761801	21391	21396	3.627900	-20.874001	9.199900	0.008873	12015.998979	0.017436	second search
SMa_TSS0103	mTSS	40933	+	NC_003037	SMa0078	40959	41981	CDS	Transcriptional regulator, LacI family			40896	40925	ATTGCT	CTAGCGATTGACCGTCGA	CTATAA	6	18	6	40896	40901	6.361500	-28.515001	9.362499	0.004952	6706.631517	40920	40925	8.514400	-20.874001	9.199900	0.000484	655.408600	0.004952	second search
SMa_TSS0106	mTSS	42045	+	NC_003037	SMa0079	42106	42774	CDS	ABC transporter, permease			42009	42037	GTTGAC	GCATGTCAGGAAACATT	TTAGAT	6	17	6	42009	42014	8.037000	-28.515001	9.362499	0.001665	2255.462557	42032	42037	2.708100	-20.874001	9.199900	0.015669	21219.976737	0.015669	second search
SMa_TSS0144	seTSS	59848	+	NC_003037	SMa0113	59703	62264	CDS	Sensor histidine kinase		SmelAR008	59811	59839	CTTGAT	GCTATACCGGGAGCCGT	TTATGT	6	17	6	59811	59816	9.216399	-28.515001	9.362499	0.000574	777.006667	59834	59839	6.854300	-20.874001	9.199900	0.000970	1313.284289	0.000970	second search
SMa_TSS0173	seTSS	64803	+	NC_003037	SMa0118	64679	65206	CDS	hypothetical protein			64766	64796	ATTGCG	CGAGGGGAATATCTCGTCA	CAATGG	6	19	6	64766	64771	5.059900	-28.515001	9.362499	0.006498	8799.898868	64791	64796	3.143800	-20.874001	9.199900	0.015669	21219.976737	0.015669	second search
SMa_TSS0185	mTSS	68673	+	NC_003037	SMa0126	68805	69014	CDS	CspA8 Cold shock family protein			68638	68666	GTTGAC	GTGGCCGCCGCTCTCGT	CTATGA	6	17	6	68638	68643	8.509300	-21.968000	9.901800	0.000653	883.704647	68661	68666	6.356900	-11.607900	7.832500	0.001911	2587.564538	0.001911	new from initial search
SMa_TSS0246	seTSS	87107	-	NC_003037	SMa0155	86647	87216	CDS	hypothetical protein			87114	87144	ATTGCG	GCGATGCTCGTCGTCTGCC	AGATGA	6	19	6	87139	87144	5.059900	-28.515001	9.362499	0.006498	8799.898868	87114	87119	3.114800	-20.874001	9.199900	0.015669	21219.976737	0.015669	second search
SMa_TSS0250	mTSS	88381	+	NC_003037	SMa0160	88416	89090	CDS	Transcriptional regulator, GntR family			88344	88373	CTTGCG	TACCGTGTCAAGATTTTT	GTATAC	6	18	6	88344	88349	4.698800	-21.968000	9.901800	0.004998	6768.538559	88368	88373	4.698101	-11.607900	7.832500	0.004895	6628.754234	0.004998	new from initial search
SMa_TSS0284	pmTSS	97039	-	NC_003037	SMa0175	95789	96871	CDS	conserved hypothetical protein			97048	97076	ATTGAT	CTGAACGATGATATAAT	GGATTA	6	17	6	97071	97076	8.232201	-21.968000	9.901800	0.001255	1699.706659	97048	97053	4.584500	-11.607900	7.832500	0.004895	6628.754234	0.004895	new from initial search
SMa_TSS0293	mTSS	99395	-	NC_003037	SMa0179	98400	99317	CDS	Transcriptional regulator, LysR family			99405	99434	TTTGCA	CCTCGACTTTAATGAGTT	AGATTT	6	18	6	99429	99434	3.690400	-28.515001	9.362499	0.007651	10360.831518	99405	99410	4.640300	-20.874001	9.199900	0.005205	7048.716359	0.007651	second search
SMa_TSS0310	mTSS	104006	+	NC_003037	SMa0189	104028	104471	CDS	hypothetical protein		SmelAR012	103969	103997	ATTGAC	GTATCTGCAACGGTGTA	GTATAC	6	17	6	103969	103974	8.568400	-21.968000	9.901800	0.000653	883.704647	103992	103997	4.698101	-11.607900	7.832500	0.004895	6628.754234	0.004895	new from initial search
SMa_TSS0334	seTSS	122062	+	NC_003037	SMa0222	122050	122778	CDS	Transcriptional regulator, GntR family			122024	122053	GTTGCG	CCTGAATTGTATGGTACT	GTATGG	6	18	6	122024	122029	4.500600	-28.515001	9.362499	0.006498	8799.898868	122048	122053	3.536000	-20.874001	9.199900	0.008873	12015.998979	0.008873	second search
SMa_TSS0336	mTSS	123483	+	NC_003037	SMa0224	123589	125061	CDS	Permease, MFS			123446	123474	TTTGTT	CGGCCTGCTTGACATCA	CTATAT	6	17	6	123446	123451	4.992200	-28.515001	9.362499	0.006498	8799.898868	123469	123474	9.199900	-20.874001	9.199900	0.000484	655.408600	0.006498	second search
SMa_TSS0375	seTSS	136914	+	NC_003037	SMa0246	136409	137119	CDS	Transcriptional regulator, GntR family			136880	136908	ATTGCG	GCGGCCACCCATAACGA	ATATTT	6	17	6	136880	136885	5.059900	-28.515001	9.362499	0.006498	8799.898868	136903	136908	7.152800	-20.874001	9.199900	0.000970	1313.284289	0.006498	second search
SMa_TSS0391	mTSS	142236	+	NC_003037	SMa0255	142327	143304	CDS	conserved hypothetical protein			142200	142228	GTTGCC	GACGCGCTGAAAATAGC	GCATGT	6	17	6	142200	142205	5.948300	-28.515001	9.362499	0.004952	6706.631517	142223	142228	4.431100	-20.874001	9.199900	0.008873	12015.998979	0.008873	second search
SMa_TSS0396	seTSS	142987	+	NC_003037	SMa0255	142327	143304	CDS	conserved hypothetical protein			142946	142976	ATTTCC	ACGACGGGCATCGGGCTGT	AGATGA	6	19	6	142946	142951	1.949400	-28.515001	9.362499	0.011942	16172.036597	142971	142976	3.114800	-20.874001	9.199900	0.015669	21219.976737	0.015669	second search
SMa_TSS0404	mTSS	150432	-	NC_003037	SMa0265	149384	150388	CDS	dehydrogenase			150441	150469	ATTGAC	ATACGACGTTTTGTTGC	AAATAA	6	17	6	150464	150469	8.568400	-21.968000	9.901800	0.000653	883.704647	150441	150446	5.460899	-11.607900	7.832500	0.004895	6628.754234	0.004895	new from initial search
SMa_TSS0405	mTSS	150420	+	NC_003037	SMa0267	150483	151175	CDS	Transcriptional regulator, GntR family			150387	150415	ATTTCC	TAATCCTATATCAGATC	ATATAC	6	17	6	150387	150392	1.949400	-28.515001	9.362499	0.011942	16172.036597	150410	150415	3.596700	-20.874001	9.199900	0.008873	12015.998979	0.011942	second search
SMa_TSS0430	lmTSS	158400	+	NC_003037	SMa0281	158400	158804	CDS	Transcriptional regulator, MerR/CueR family		SmelAR015	158363	158391	CTTGTG	AAATCGTTGGCAGGACT	ATAAGT	6	17	6	158363	158368	6.299400	-28.515001	9.362499	0.004952	6706.631517	158386	158391	2.578000	-20.874001	9.199900	0.015669	21219.976737	0.015669	second search
SMa_TSS0471	mTSS	168988	+	NC_003037	SMa0303	169064	169942	CDS	Transcriptional regulator, LysR family			168951	168980	CTTCAT	TTCGGTTCCCCTTTTTGA	TTATGT	6	18	6	168951	168956	1.128200	-28.515001	9.362499	0.017436	23612.761801	168975	168980	6.854300	-20.874001	9.199900	0.000970	1313.284289	0.017436	second search
SMa_TSS0477	mTSS	171695	-	NC_003037	SMa0306	170035	171675	CDS	histidine ammonia-lyase			171706	171734	TTTGCG	GTAATGTCTCCCACCTC	TGATAG	6	17	6	171729	171734	3.217300	-28.515001	9.362499	0.008639	11699.107966	171706	171711	3.538600	-20.874001	9.199900	0.008873	12015.998979	0.008873	second search
SMa_TSS0498	mTSS	183440	-	NC_003037	SMa0333	183183	183395	CDS	conserved hypothetical protein			183447	183476	CTTTTT	CGTTCGCTCGGATGATGG	CAATTT	6	18	6	183471	183476	3.042800	-28.515001	9.362499	0.008639	11699.107966	183447	183452	7.012800	-20.874001	9.199900	0.000970	1313.284289	0.008639	second search
SMa_TSS0518	mTSS	191888	+	NC_003037	SMa0355	191922	192416	CDS	Transcriptional regulator, LysR family			191849	191877	GTTGCA	ATTTCGAATTAGAGCAA	TCAAAT	6	17	6	191849	191854	4.973700	-28.515001	9.362499	0.006498	8799.898868	191872	191877	3.211400	-20.874001	9.199900	0.015669	21219.976737	0.015669	second search
SMa_TSS0558	mTSS	211245	+	NC_003037	SMa0391	211336	212469	CDS	ABC transporter, ATP-binding protein		SmelAR017	211208	211236	GTTGAC	GGTACTTGTACTAATAT	GTATAG	6	17	6	211208	211213	8.509300	-21.968000	9.901800	0.000653	883.704647	211231	211236	5.704101	-11.607900	7.832500	0.001911	2587.564538	0.001911	new from initial search
SMa_TSS0614	seTSS	233742	+	NC_003037	SMa0433	233560	234030	CDS	hypothetical protein			233701	233731	CTTAAC	AAAGTGCGCAAGGAACTCG	GGATAG	6	19	6	233701	233706	1.991600	-28.515001	9.362499	0.011942	16172.036597	233726	233731	3.249300	-20.874001	9.199900	0.015669	21219.976737	0.015669	second search
SMa_TSS0630	mTSS	238449	+	NC_003037	SMa0447	238528	239649	CDS	conserved hypothetical protein			238408	238437	GTTGCT	CGACAGTTCGCGGTAAAC	GCATTA	6	18	6	238408	238413	5.802200	-28.515001	9.362499	0.004952	6706.631517	238432	238437	4.585600	-20.874001	9.199900	0.005205	7048.716359	0.005205	second search
SMa_TSS0716	seTSS	270764	+	NC_003037	SMa0496	270311	270979	CDS	conserved hypothetical protein			270725	270755	CTTTTT	CGCGATGACTGGTTTGAGC	GCATTA	6	19	6	270725	270730	3.042800	-28.515001	9.362499	0.008639	11699.107966	270750	270755	4.585600	-20.874001	9.199900	0.005205	7048.716359	0.008639	second search
SMa_TSS0789	mTSS	303785	-	NC_003037	SMa0570	301877	303766	CDS	CyaF4 adenylate cyclase			303791	303819	ATTTCA	TTTTGATGCGACCAATC	CTATAA	6	17	6	303814	303819	0.974800	-28.515001	9.362499	0.017436	23612.761801	303791	303796	8.514400	-20.874001	9.199900	0.000484	655.408600	0.017436	second search
SMa_TSS0804	seTSS	308649	+	NC_003037	SMa0579	307530	309989	CDS	adenylate/guanylate cyclase			308613	308641	CTTGCA	CGCCTTACTGGCCTAAG	CCATAG	6	17	6	308613	308618	6.299200	-28.515001	9.362499	0.004952	6706.631517	308636	308641	4.037000	-20.874001	9.199900	0.008873	12015.998979	0.008873	second search
SMa_TSS0822	mTSS	315218	+	NC_003037	SMa0592	315280	316452	CDS	conserved hypothetical protein			315182	315212	CTTGAT	TTTCTTACAAATCAGCACA	CCATGA	6	19	6	315182	315187	9.565600	-21.968000	9.901800	0.000203	275.289374	315207	315212	4.634300	-11.607900	7.832500	0.004895	6628.754234	0.004895	new from initial search
SMa_TSS0838	mTSS	325659	+	NC_003037	SMa0610	325807	326667	CDS	hypothetical protein			325622	325651	ATTGAC	GGCAACACCTACAATTTC	GGATAT	6	18	6	325622	325627	8.568400	-21.968000	9.901800	0.000653	883.704647	325646	325651	5.722000	-11.607900	7.832500	0.001911	2587.564538	0.001911	new from initial search
SMa_TSS0843	mTSS	326942	+	NC_003037	SMa0612	326972	328627	CDS	FixN3 cytochrome c oxidase subunit 1		SmelAR027	326905	326933	CTTGAT	TTGTTCCCTCGGGAGAT	AGATGA	6	17	6	326905	326910	9.216399	-28.515001	9.362499	0.000574	777.006667	326928	326933	3.114800	-20.874001	9.199900	0.015669	21219.976737	0.015669	second search
SMa_TSS0925	mTSS	352034	+	NC_003037	SMa0664	352085	353842	CDS	conserved hypothetical protein		SmelA028	351997	352027	ATTGCG	CTCTGCCTGGGTATGGACG	TAATAT	6	19	6	351997	352002	5.059900	-28.515001	9.362499	0.006498	8799.898868	352022	352027	8.278800	-20.874001	9.199900	0.000484	655.408600	0.006498	second search
SMa_TSS0975	seTSS	366616	-	NC_003037	SMa0682	366403	368673	CDS	decarboxylase (lysine, ornithine, arginine)			366624	366652	ATTGAT	CGGCCGGACACTCGCAG	TCATGA	6	17	6	366647	366652	8.450200	-28.515001	9.362499	0.001665	2255.462557	366624	366629	4.034900	-20.874001	9.199900	0.008873	12015.998979	0.008873	second search
SMa_TSS0983	seTSS	369988	-	NC_003037	SMa0684	369951	371276	CDS	amino acid transporter			369995	370023	GTTGTT	GCTGAGCATCCCCGTTT	ATATAT	6	17	6	370018	370023	6.275500	-28.515001	9.362499	0.004952	6706.631517	369995	370000	8.538600	-20.874001	9.199900	0.000484	655.408600	0.004952	second search
SMa_TSS0986	seTSS	370794	-	NC_003037	SMa0684	369951	371276	CDS	amino acid transporter			370802	370830	CTTTTC	GGAAATCACCACCTACG	CTAAGA	6	17	6	370825	370830	3.188900	-28.515001	9.362499	0.008639	11699.107966	370802	370807	2.553800	-20.874001	9.199900	0.015669	21219.976737	0.015669	second search
SMa_TSS1014	seTSS	374800	-	NC_003037	SMa0690	373456	374856	CDS	conserved hypothetical protein			374808	374838	CTTGCA	CTTGCGGGCGCAATGACGC	TCATGT	6	19	6	374833	374838	6.299200	-28.515001	9.362499	0.004952	6706.631517	374808	374813	4.720400	-20.874001	9.199900	0.005205	7048.716359	0.005205	second search
SMa_TSS1058	mTSS	389125	+	NC_003037	SMa0717	389265	390974	CDS	conserved hypothetical protein			389089	389119	GTTGAC	TTCGCCCAGATCCTGCCCG	TAATGG	6	19	6	389089	389094	8.037000	-28.515001	9.362499	0.001665	2255.462557	389114	389119	3.024000	-20.874001	9.199900	0.015669	21219.976737	0.015669	second search
SMa_TSS1068	mTSS	396878	-	NC_003037	SMa0738	396650	396853	CDS	CspA6 cold shock protein		SmelAR031	396888	396916	CTTGCC	GTCCCGGGCATTGACCG	GTATTG	6	17	6	396911	396916	6.014700	-21.968000	9.901800	0.003007	4072.166556	396888	396893	4.572000	-11.607900	7.832500	0.004895	6628.754234	0.004895	new from initial search
SMa_TSS1095	mTSS	409205	+	NC_003037	SMa0757	409254	410186	CDS	NodD2 nod box-dependent transcription activator			409168	409197	CTTGAT	TTCGTTAACTTCAGAGTT	CTCTAA	6	18	6	409168	409173	9.565600	-21.968000	9.901800	0.000203	0.001220	409192	409197	3.337300	-11.607900	7.832500	0.020328	0.121969	0.020328	model
SMa_TSS1096	seTSS	409252	+	NC_003037	SMa0757	409254	410186	CDS	NodD2 nod box-dependent transcription activator			409215	409244	ATTGTT	TGGGAACAATCATCTCCG	CTATGG	6	18	6	409215	409220	6.834800	-28.515001	9.362499	0.003136	4246.588798	409239	409244	3.945100	-20.874001	9.199900	0.008873	12015.998979	0.008873	second search
SMa_TSS1126	seTSS	420879	+	NC_003037	SMa0774	420721	422382	CDS	NoeB host specific nodulation protein			420841	420871	GTTGCC	ATAATTGGGCTCGCCCTAG	GCATGA	6	19	6	420841	420846	5.948300	-28.515001	9.362499	0.004952	6706.631517	420866	420871	3.745600	-20.874001	9.199900	0.008873	12015.998979	0.008873	second search
SMa_TSS1139	mTSS	429363	+	NC_003037	SMa0789	429441	430136	CDS	Transcriptional regulator, GntR family			429327	429356	GTTGCC	TTAAGCGGGGCATCCAGG	TTATAT	6	18	6	429327	429332	4.622200	-21.968000	9.901800	0.004998	6768.538559	429351	429356	7.307200	-11.607900	7.832500	0.000392	531.218770	0.004998	new from initial search
SMa_TSS1161	seTSS	441862	+	NC_003037	SMa0806	441631	442086	CDS	SyrB3 regulator			441823	441851	ATTGAG	ACAAAAGTCAGCGAAGG	CAATAC	6	17	6	441823	441828	7.148601	-28.515001	9.362499	0.003136	4246.588798	441846	441851	3.456699	-20.874001	9.199900	0.015669	21219.976737	0.015669	second search
SMa_TSS1166	mTSS	442266	+	NC_003037	SMa0809	442329	442967	CDS	hypothetical protein			442230	442258	ATTGAA	ACACGCGAGGAAGGGCT	ATATTG	6	17	6	442230	442235	7.621700	-28.515001	9.362499	0.001665	2255.462557	442253	442258	4.123800	-20.874001	9.199900	0.008873	12015.998979	0.008873	second search
SMa_TSS1198	seTSS	453676	+	NC_003037	SMa0825	453556	454449	CDS	NifH nitrogenase iron protein			453637	453667	CTTGTC	GACCTGGGGCAAAAGATCC	TTATTG	6	19	6	453637	453642	7.747100	-28.515001	9.362499	0.001665	2255.462557	453662	453667	4.665300	-20.874001	9.199900	0.005205	7048.716359	0.005205	second search
SMa_TSS1220	mTSS	459643	+	NC_003037	SMa0831	459663	460163	CDS	NifX iron-molybdenum cluster-binding protein			459607	459636	CTTGCA	CTCCTCTCGCGACACCCA	CTAAAT	6	18	6	459607	459612	6.299200	-28.515001	9.362499	0.004952	6706.631517	459631	459636	5.465100	-20.874001	9.199900	0.005205	7048.716359	0.005205	second search
SMa_TSS1236	pmTSS	469163	-	NC_003037	SMa0851	468199	468942	CDS	NodH sulfotransferase			469172	469201	TTTTAC	CAATCTGGGCGACTGCGA	TTAAAA	6	18	6	469196	469201	2.195500	-28.515001	9.362499	0.011942	16172.036597	469172	469177	4.659800	-20.874001	9.199900	0.005205	7048.716359	0.011942	second search
SMa_TSS1258	mTSS	481750	+	NC_003037	SMa0870	481810	482736	CDS	NodD1 nod-box dependent transcriptional activator			481713	481742	CTTGAT	TCCATTAACTTCAGGGTT	CTCTAA	6	18	6	481713	481718	9.565600	-21.968000	9.901800	0.000203	0.001220	481737	481742	3.337300	-11.607900	7.832500	0.020328	0.121969	0.020328	model
SMa_TSS1257	mTSS	481735	+	NC_003037	SMa0870	481810	482736	CDS	NodD1 nod-box dependent transcriptional activator			481696	481725	CTTTTC	TCGCGCCGCACCTTGATT	CCATTA	6	18	6	481696	481701	3.188900	-28.515001	9.362499	0.008639	11699.107966	481720	481725	4.994700	-20.874001	9.199900	0.005205	7048.716359	0.008639	second search
SMa_TSS1291	seTSS	493171	+	NC_003037	SMa0883	493138	493668	CDS	conserved hypothetical protein		SmelA032	493135	493163	ATTGTG	TGGGGATGTTGTTCCTG	CTATGT	6	17	6	493135	493140	5.533200	-28.515001	9.362499	0.004952	6706.631517	493158	493163	6.974100	-20.874001	9.199900	0.000970	1313.284289	0.004952	second search
SMa_TSS1298	mTSS	495150	+	NC_003037	SMa0888	495196	496014	CDS	conserved hypothetical protein			495114	495142	ATTGAC	TCATGTTCGCTTTGAGA	ACAAAT	6	17	6	495114	495119	8.596300	-28.515001	9.362499	0.000574	777.006667	495137	495142	2.669900	-20.874001	9.199900	0.015669	21219.976737	0.015669	second search
SMa_TSS1305	seTSS	501316	+	NC_003037	SMa0896	501235	501954	CDS	conserved hypothetical protein			501279	501307	ATTGCC	TGCGAAACTCGTGCGCG	GCATGA	6	17	6	501279	501284	6.507600	-28.515001	9.362499	0.003136	4246.588798	501302	501307	3.745600	-20.874001	9.199900	0.008873	12015.998979	0.008873	second search
SMa_TSS1326	mTSS	515549	-	NC_003037	SMa0933	515227	515514	CDS	TraC conjugal transfer protein			515557	515585	ATTTAA	CTATATTGTACTAGATA	GTATAA	6	17	6	515580	515585	3.063500	-28.515001	9.362499	0.008639	11699.107966	515557	515562	8.105300	-20.874001	9.199900	0.000484	655.408600	0.008639	second search
SMa_TSS1327	mTSS	515563	-	NC_003037	SMa0933	515227	515514	CDS	TraC conjugal transfer protein			515572	515600	GTTGCA	GGTTAGTCTATTTAACT	ATATTG	6	17	6	515595	515600	4.973700	-28.515001	9.362499	0.006498	8799.898868	515572	515577	4.123800	-20.874001	9.199900	0.008873	12015.998979	0.008873	second search
SMa_TSS1362	mTSS	540873	-	NC_003037	SMa0967	539831	540751	CDS	conserved hypothetical protein			540881	540910	ATTGTG	CAAAATGGTCATAAATGT	TTAAAT	6	18	6	540905	540910	4.895400	-21.968000	9.901800	0.004998	6768.538559	540881	540886	4.536200	-11.607900	7.832500	0.004895	6628.754234	0.004998	new from initial search
SMa_TSS1367	mTSS	547021	-	NC_003037	SMa0981	546465	546884	CDS	NtrR2 PIN domain protein			547030	547059	ATTTTG	AGCTTCCCGGCGATCGGG	TGATGA	6	18	6	547054	547059	0.975000	-28.515001	9.362499	0.017436	23612.761801	547030	547035	3.656300	-20.874001	9.199900	0.008873	12015.998979	0.017436	second search
SMa_TSS1383	mTSS	554397	+	NC_003037	SMa1001	554434	555633	CDS	conserved hypothetical protein			554360	554390	TTTGCA	ACCCGCTTATAGGTACGAT	ACAAAT	6	19	6	554360	554365	3.690400	-28.515001	9.362499	0.007651	10360.831518	554385	554390	2.669900	-20.874001	9.199900	0.015669	21219.976737	0.015669	second search
SMa_TSS1447	mTSS	579137	-	NC_003037	SMa1057	577812	579110	CDS	Conserved hypothetical protein			579144	579173	CTTGAA	TGCTTATTAGTATACATT	ATATTG	6	18	6	579168	579173	8.387900	-28.515001	9.362499	0.001665	2255.462557	579144	579149	4.123800	-20.874001	9.199900	0.008873	12015.998979	0.008873	second search
SMa_TSS1456	seTSS	580187	-	NC_003037	SMa1060	579986	581353	CDS	conserved hypothetical protein			580197	580225	CTTGTC	GACAACCCCATCGACCG	TTATCT	6	17	6	580220	580225	7.747100	-28.515001	9.362499	0.001665	2255.462557	580197	580202	2.625900	-20.874001	9.199900	0.015669	21219.976737	0.015669	second search
SMa_TSS1527	seTSS	602129	+	NC_003037	SMa1103	601805	603559	CDS	Adenylate/guanylate cyclase			602090	602120	ATTGCC	AATTCCCTGCTTTGCCGAG	GTATAA	6	19	6	602090	602095	6.507600	-28.515001	9.362499	0.003136	4246.588798	602115	602120	8.105300	-20.874001	9.199900	0.000484	655.408600	0.003136	second search
SMa_TSS1632	mTSS	628939	-	NC_003037	SMa1151	628366	628821	CDS	Conserved hypothetical protein			628946	628975	GTTGTC	CATGGTTCTTCTCCGTGG	TTAAAA	6	18	6	628970	628975	6.152200	-21.968000	9.901800	0.003007	4072.166556	628946	628951	4.530800	-11.607900	7.832500	0.004895	6628.754234	0.004895	new from initial search
SMa_TSS1649	mTSS	635034	-	NC_003037	SMa1158	634156	634998	CDS	Conserved hypothetical protein			635043	635071	ATTGCT	GTTTTCGTATTTGGGCC	TAATTT	6	17	6	635066	635071	6.361500	-28.515001	9.362499	0.004952	6706.631517	635043	635048	6.893000	-20.874001	9.199900	0.000970	1313.284289	0.004952	second search
SMa_TSS1659	seTSS	636868	-	NC_003037	SMa1162	636581	637258	CDS	Conserved hypothetical protein			636877	636905	TTTGCT	AATTCTGGCGATGGGAG	CCATTA	6	17	6	636900	636905	4.518900	-28.515001	9.362499	0.006498	8799.898868	636877	636882	4.994700	-20.874001	9.199900	0.005205	7048.716359	0.006498	second search
SMa_TSS1831	seTSS	681153	-	NC_003037	SMa1243	680910	681353	CDS	Azu1 pseudoazurin			681160	681188	TTTGTT	CCGACCGACAAGGGACA	TAATGT	6	17	6	681183	681188	4.992200	-28.515001	9.362499	0.006498	8799.898868	681160	681165	6.053000	-20.874001	9.199900	0.003046	4124.872617	0.006498	second search
SMa_TSS1900	mTSS	709031	+	NC_003037	SMa1299	709054	709665	CDS	Transcriptional regulator, TetR family			708995	709024	GTTGAC	CAAATCAATTCCGCGGCC	TAATAG	6	18	6	708995	709000	8.037000	-28.515001	9.362499	0.001665	2255.462557	709019	709024	5.249800	-20.874001	9.199900	0.005205	7048.716359	0.005205	second search
SMa_TSS1920	mTSS	721405	-	NC_003037	SMa1322	720821	721339	CDS	conserved hypothetical protein			721415	721443	CTTGTC	ATCTTTTATACTGTCAG	TTATAT	6	17	6	721438	721443	7.544701	-21.968000	9.901800	0.001255	1699.706659	721415	721420	7.307200	-11.607900	7.832500	0.000392	531.218770	0.001255	new from initial search
SMa_TSS1921	seTSS	721443	+	NC_003037	SMa1323	721436	721804	CDS	Transcription regulator			721404	721432	GTTTTA	CAATCATATAACTGACA	GTATAA	6	17	6	721404	721409	0.888800	-28.515001	9.362499	0.017436	23612.761801	721427	721432	8.105300	-20.874001	9.199900	0.000484	655.408600	0.017436	second search
SMa_TSS1999	seTSS	746525	-	NC_003037	SMa1362	746199	747599	CDS	ABC transporter, permease			746534	746562	GTTTTT	CGAGGCGTTTCCAAGAG	AGATAG	6	17	6	746557	746562	1.717300	-28.515001	9.362499	0.011942	16172.036597	746534	746539	2.997100	-20.874001	9.199900	0.015669	21219.976737	0.015669	second search
SMa_TSS2026	mTSS	771004	+	NC_003037	SMa1403	771034	772050	CDS	oxidoreductase			770968	770997	CTTGCG	CACCGGCCGTCGCCGCGC	GTATTA	6	18	6	770968	770973	4.698800	-21.968000	9.901800	0.004998	6768.538559	770992	770997	6.453100	-11.607900	7.832500	0.001911	2587.564538	0.004998	new from initial search
SMa_TSS2033	mTSS	777408	-	NC_003037	SMa1413	777118	777393	CDS	conserved hypothetical protein		SmelA047	777415	777443	TTTGAC	AAGTGTGCTACTGAGTA	GCATGA	6	17	6	777438	777443	6.753700	-28.515001	9.362499	0.003136	4246.588798	777415	777420	3.745600	-20.874001	9.199900	0.008873	12015.998979	0.008873	second search
SMa_TSS2053	mTSS	786766	+	NC_003037	SMa1428	786798	787457	CDS	Transcriptional regulator, TetR family			786729	786758	TTTGAC	GGCTATACCGGCAGGCGT	GTATGA	6	18	6	786729	786734	5.766500	-21.968000	9.901800	0.003007	4072.166556	786753	786758	6.115000	-11.607900	7.832500	0.001911	2587.564538	0.003007	new from initial search
SMa_TSS2080	mTSS	803257	-	NC_003037	SMa1456	802839	803228	CDS	conserved hypothetical protein			803265	803293	CTTGCG	AAATTGCATGGACTGAC	ATATAT	6	17	6	803288	803293	4.698800	-21.968000	9.901800	0.004998	6768.538559	803265	803270	6.623700	-11.607900	7.832500	0.000392	531.218770	0.004998	new from initial search
SMa_TSS2119	mTSS	830315	+	NC_003037	SMa1505	830383	831168	CDS	Transcriptional regulator, GntR family		SmelAR044	830276	830305	TTTGAT	TGACAGCTTGATTTGATT	GAATAC	6	18	6	830276	830281	6.607600	-28.515001	9.362499	0.003136	4246.588798	830300	830305	3.047600	-20.874001	9.199900	0.015669	21219.976737	0.015669	second search
SMa_TSS2131	mTSS	837464	+	NC_003037	SMa1519	837551	838117	CDS	NADH:ubiquinone oxidoreductase subunit 6 (chain I)			837427	837455	CTTGCT	TCCCCTGTCTTTGGCGA	ACATAA	6	17	6	837427	837432	5.678500	-21.968000	9.901800	0.003007	4072.166556	837450	837455	4.895700	-11.607900	7.832500	0.004895	6628.754234	0.004895	new from initial search
SMa_TSS2135	seTSS	838585	+	NC_003037	SMa1521	838161	838601	CDS	conserved hypothetical protein			838547	838576	ATTGCA	AGCGGAGCGGGACATGCA	CGATTA	6	18	6	838547	838552	5.533000	-28.515001	9.362499	0.004952	6706.631517	838571	838576	4.616100	-20.874001	9.199900	0.005205	7048.716359	0.005205	second search
SMa_TSS2165	seTSS	855888	+	NC_003037	SMa1548	854222	857437	CDS	Diguanylate cyclase/phosphodiesterase			855851	855879	CTCGAC	GCAGACTGGCGCGTGCG	CTATCT	6	17	6	855851	855856	0.526100	-28.515001	9.362499	0.017436	23612.761801	855874	855879	2.745700	-20.874001	9.199900	0.015669	21219.976737	0.017436	second search
SMa_TSS2241	seTSS	888783	-	NC_003037	SMa1593	887977	889107	CDS	oxidoreductase, fragment			888788	888818	CTTGCG	GTCTGCCCACGGCGCGCAA	CTATAC	6	19	6	888813	888818	5.826100	-28.515001	9.362499	0.004952	6706.631517	888788	888793	4.258000	-20.874001	9.199900	0.008873	12015.998979	0.008873	second search
SMa_TSS2255	seTSS	895972	+	NC_003037	SMa1606	895937	896896	CDS	conserved hypothetical protein			895936	895965	ATTGAC	CCAATCACCGCATCCCTC	GGATAA	6	18	6	895936	895941	8.596300	-28.515001	9.362499	0.000574	777.006667	895960	895965	5.592800	-20.874001	9.199900	0.003046	4124.872617	0.003046	second search
SMa_TSS2256	seTSS	896807	+	NC_003037	SMa1606	895937	896896	CDS	conserved hypothetical protein			896770	896799	GTTGCT	GTTCTTCAAGAAGGGCGT	CTATGT	6	18	6	896770	896775	5.802200	-28.515001	9.362499	0.004952	6706.631517	896794	896799	6.974100	-20.874001	9.199900	0.000970	1313.284289	0.004952	second search
SMa_TSS2260	mTSS	907898	+	NC_003037	SMa1632	908009	908914	CDS	Transcriptional regulator, LysR family			907862	907890	GTTGCA	GCTGTCGGCGTCGAAGT	ACATGT	6	17	6	907862	907867	4.973700	-28.515001	9.362499	0.006498	8799.898868	907885	907890	4.178900	-20.874001	9.199900	0.008873	12015.998979	0.008873	second search
SMa_TSS2265	mTSS	910660	-	NC_003037	SMa1635	910181	910522	CDS	hypothetical protein			910671	910701	ATTTTT	TGCGAAAATATTCGGTAAT	CGATTA	6	19	6	910696	910701	2.276600	-28.515001	9.362499	0.011942	16172.036597	910671	910676	4.616100	-20.874001	9.199900	0.005205	7048.716359	0.011942	second search
SMa_TSS2291	mTSS	924719	+	NC_003037	SMa1654	924741	925439	CDS	Transcriptional regulator, GntR family			924684	924712	CTAGAC	AAAAAAGGACTAGGGTA	ATAAAT	6	17	6	924684	924689	1.243400	-28.515001	9.362499	0.017436	23612.761801	924707	924712	4.803800	-20.874001	9.199900	0.005205	7048.716359	0.017436	second search
SMa_TSS2323	seTSS	940308	-	NC_003037	SMa1676	940014	941072	CDS	conserved hypothetical protein			940316	940344	CTTGTT	CCCGACGCTCTTTGCTC	TTATTC	6	17	6	940339	940344	7.601000	-28.515001	9.362499	0.001665	2255.462557	940316	940321	2.752400	-20.874001	9.199900	0.015669	21219.976737	0.015669	second search
SMa_TSS2339	mTSS	948950	+	NC_003037	SMa1684	948970	950853	CDS	Sensory histidine kinase		SmelAR053	948914	948942	GTTGTA	AGGACGCTGCGGCTTTG	CTATTT	6	17	6	948914	948919	5.447000	-28.515001	9.362499	0.006498	8799.898868	948937	948942	7.814100	-20.874001	9.199900	0.000484	655.408600	0.006498	second search
SMa_TSS2369	mTSS	957728	-	NC_003037	SMa1697	957068	957667	CDS	conserved hypothetical protein			957737	957765	GTTGAA	GCGGGCGAGGAACGGCT	GTATTG	6	17	6	957760	957765	4.582700	-21.968000	9.901800	0.004998	6768.538559	957737	957742	4.572000	-11.607900	7.832500	0.004895	6628.754234	0.004998	new from initial search
SMa_TSS2392	mTSS	963125	-	NC_003037	SMa1706	962812	963108	CDS	hypothetical protein		SmelAR056	963133	963162	CTTGCT	TTCATGTTGAACGGTAAT	TTATGT	6	18	6	963157	963162	5.678500	-21.968000	9.901800	0.003007	4072.166556	963133	963138	5.837000	-11.607900	7.832500	0.001911	2587.564538	0.003007	new from initial search
SMa_TSS2408	seTSS	970337	-	NC_003037	SMa1718	968713	970515	CDS	AdeC4 adenine deaminase			970346	970374	ATTGCG	GTCGGTGATATCAGTGA	ATATAT	6	17	6	970369	970374	5.059900	-28.515001	9.362499	0.006498	8799.898868	970346	970351	8.538600	-20.874001	9.199900	0.000484	655.408600	0.006498	second search
SMa_TSS2411	mTSS	970531	-	NC_003037	SMa1718	968713	970515	CDS	AdeC4 adenine deaminase			970540	970568	GTTGTT	CAAACGTAAACCAGCTG	GAATAC	6	17	6	970563	970568	6.275500	-28.515001	9.362499	0.004952	6706.631517	970540	970545	3.047600	-20.874001	9.199900	0.015669	21219.976737	0.015669	second search
SMa_TSS2421	mTSS	972751	+	NC_003037	SMa1725	972775	973770	CDS	Transcriptional regulator			972714	972743	CTTGAT	TTAACAGATCGCGATCGA	CCATAT	6	18	6	972714	972719	9.565600	-21.968000	9.901800	0.000203	275.289374	972738	972743	6.109900	-11.607900	7.832500	0.001911	2587.564538	0.001911	new from initial search
SMa_TSS2433	seTSS	974535	-	NC_003037	SMa1726	973914	974525	CDS	Transcriptional regulator, TetR family			974543	974571	CTTGAA	CTCGGCGCTCGATTTGT	CAATAA	6	17	6	974566	974571	8.387900	-28.515001	9.362499	0.001665	2255.462557	974543	974548	7.713099	-20.874001	9.199900	0.000484	655.408600	0.001665	second search
SMa_TSS2470	mTSS	989003	-	NC_003037	SMa1746	987982	988983	CDS	ABC transporter, periplasmic solute-binding protein			989011	989039	GTTGAC	GCCGTTTAATTAAGCTG	AGAATG	6	17	6	989034	989039	8.509300	-21.968000	9.901800	0.000653	0.003915	989011	989016	-1.034500	-11.607900	7.832500	0.171689	1.030133	0.171689	extended model
SMa_TSS2470	mTSS	989003	-	NC_003037	SMa1746	987982	988983	CDS	ABC transporter, periplasmic solute-binding protein			989010	989039	GTTGAC	GCCGTTTAATTAAGCTGA	GAATGG	6	18	6	989034	989039	8.037000	-28.515001	9.362499	0.001665	2255.462557	989010	989015	2.734700	-20.874001	9.199900	0.015669	21219.976737	0.015669	second search
SMa_TSS2510	seTSS	999833	-	NC_003037	SMa1757	999071	999841	CDS	dehydrogenase related to short chain alcohol dehydrogenases			999838	999868	CTTGCT	TTTCAGCCGCTCCAGATTA	CGATGT	6	19	6	999863	999868	7.127700	-28.515001	9.362499	0.003136	4246.588798	999838	999843	4.461600	-20.874001	9.199900	0.008873	12015.998979	0.008873	second search
SMa_TSS2542	mTSS	1009794	+	NC_003037	SMa1782	1009854	1010747	CDS	Transcriptional regulator, LysR family			1009757	1009786	CTTCAC	GACGCATCTCCTTTTGAG	TTATGT	6	18	6	1009757	1009762	1.274300	-28.515001	9.362499	0.017436	23612.761801	1009781	1009786	6.854300	-20.874001	9.199900	0.000970	1313.284289	0.017436	second search
SMa_TSS2555	seTSS	1013937	+	NC_003037	SMa1789	1012465	1015821	CDS	CyaI4 adenylate/guanylate cyclase			1013903	1013932	CTTGGT	CCGGGCAGCCGCACGTGT	CAATGA	6	18	6	1013903	1013908	1.156400	-28.515001	9.362499	0.017436	23612.761801	1013927	1013932	5.487300	-20.874001	9.199900	0.005205	7048.716359	0.017436	second search
SMa_TSS2614	lmTSS	1037514	-	NC_003037	SMa1828	1036363	1037514	CDS	Transcriptional regulator, LysR family			1037521	1037551	ATTGAC	AAATTTGTTGCGAAAATTG	CAATAA	6	19	6	1037546	1037551	8.568400	-21.968000	9.901800	0.000653	883.704647	1037521	1037526	6.669700	-11.607900	7.832500	0.000392	531.218770	0.000653	new from initial search
SMa_TSS2633	mTSS	1051415	-	NC_003037	SMa1851	1050700	1051368	CDS	hydrolase			1051426	1051454	CTTGCG	AAATCAGGTGAGCCGAG	GAATGA	6	17	6	1051449	1051454	4.698800	-21.968000	9.901800	0.004998	6768.538559	1051426	1051431	4.957600	-11.607900	7.832500	0.004895	6628.754234	0.004998	new from initial search
SMa_TSS2699	seTSS	1087477	+	NC_003037	SMa1910	1087264	1087539	CDS	conserved hypothetical protein			1087439	1087469	CTTTCG	ACGCATTGCGCTCGTCCGT	CTATGA	6	19	6	1087439	1087444	1.267900	-28.515001	9.362499	0.017436	23612.761801	1087464	1087469	6.288600	-20.874001	9.199900	0.003046	4124.872617	0.017436	second search
SMa_TSS2713	mTSS	1095705	-	NC_003037	SMa1924	1095016	1095690	CDS	Conserved hypothetical protein			1095714	1095742	CTTGAC	GAACTGTCCCATCCTGC	CTAAGT	6	17	6	1095737	1095742	9.362500	-28.515001	9.362499	0.000574	777.006667	1095714	1095719	3.239300	-20.874001	9.199900	0.015669	21219.976737	0.015669	second search
SMa_TSS2737	seTSS	1108149	-	NC_003037	SMa1952	1107687	1108532	CDS	Beta-lactamase		SmelAR058	1108157	1108185	CTTGAC	GCAGAGCGACAATACGG	CAATAA	6	17	6	1108180	1108185	9.362500	-28.515001	9.362499	0.000574	777.006667	1108157	1108162	7.713099	-20.874001	9.199900	0.000484	655.408600	0.000574	second search
SMa_TSS2743	mTSS	1109828	+	NC_003037	SMa1954	1109860	1110843	CDS	Transcriptional regulator, LysR family			1109792	1109822	ATTGCC	ACATCGGTGAAACTGAGCC	AAATGA	6	19	6	1109792	1109797	6.507600	-28.515001	9.362499	0.003136	4246.588798	1109817	1109822	4.826000	-20.874001	9.199900	0.005205	7048.716359	0.005205	second search
SMa_TSS2758	mTSS	1114819	+	NC_003037	SMa1960	1114844	1115299	CDS	Conserved hypothetical protein		SmelAR059	1114783	1114811	TTTGAC	GGATATCGCGGAAAGTT	TAATAT	6	17	6	1114783	1114788	5.766500	-21.968000	9.901800	0.003007	4072.166556	1114806	1114811	6.149800	-11.607900	7.832500	0.001911	2587.564538	0.003007	new from initial search
SMa_TSS2764	mTSS	1116524	-	NC_003037	SMa1961	1115365	1116459	CDS	polyhydroxybutyrate depolymerase		SmelAR060	1116535	1116565	TTTGTA	GGACAAGGCAGCGGAACTA	GAATAT	6	19	6	1116560	1116565	4.163700	-28.515001	9.362499	0.007651	10360.831518	1116535	1116540	7.989500	-20.874001	9.199900	0.000484	655.408600	0.007651	second search
SMa_TSS2770	mTSS	1119389	+	NC_003037	SMa1967	1119543	1119881	CDS	hypothetical protein			1119350	1119380	GTTTCT	CGTGGAAAGCCGCACTCCA	CGATAT	6	19	6	1119350	1119355	1.244000	-28.515001	9.362499	0.017436	23612.761801	1119375	1119380	6.687400	-20.874001	9.199900	0.000970	1313.284289	0.017436	second search
SMa_TSS2814	mTSS	1138544	+	NC_003037	SMa2011	1138651	1138977	CDS	Hypothetical protein			1138507	1138536	ATTGCG	TGCCGCTGCAGATCAAGG	CTATGG	6	18	6	1138507	1138512	5.059900	-28.515001	9.362499	0.006498	8799.898868	1138531	1138536	3.945100	-20.874001	9.199900	0.008873	12015.998979	0.008873	second search
SMa_TSS2837	seTSS	1145920	+	NC_003037	SMa2025	1145209	1146840	CDS	oxidoreductase			1145884	1145912	GTTGAT	CCGCTGCTGTCGCGTCC	AAATTT	6	17	6	1145884	1145889	7.890900	-28.515001	9.362499	0.001665	2255.462557	1145907	1145912	6.351500	-20.874001	9.199900	0.003046	4124.872617	0.003046	second search
SMa_TSS2859	pmTSS	1155765	-	NC_003037	SMa2041	1154629	1155489	CDS	Oxidoreductase			1155776	1155806	CTTTTC	GATACAGCCGAGATAGCCC	TTATTA	6	19	6	1155801	1155806	3.188900	-28.515001	9.362499	0.008639	11699.107966	1155776	1155781	7.008800	-20.874001	9.199900	0.000970	1313.284289	0.008639	second search
SMa_TSS2883	seTSS	1172173	-	NC_003037	SMa2075	1170764	1172395	CDS	ABC transporter, periplasmic solute-binding protein			1172184	1172212	ATTGCC	CACAGTGCCGGCGCTGC	CTATTA	6	17	6	1172207	1172212	6.507600	-28.515001	9.362499	0.003136	4246.588798	1172184	1172189	7.128600	-20.874001	9.199900	0.000970	1313.284289	0.003136	second search
SMa_TSS2900	seTSS	1187720	+	NC_003037	SMa2105	1187704	1188924	CDS	conserved hypothetical protein			1187684	1187713	ATTTCA	TTTATTAACTGGACATGC	TAATTA	6	18	6	1187684	1187689	0.974800	-28.515001	9.362499	0.017436	23612.761801	1187708	1187713	6.207500	-20.874001	9.199900	0.003046	4124.872617	0.017436	second search
SMa_TSS2921	mTSS	1189980	-	NC_003037	SMa2107	1189053	1189958	CDS	Transcriptional regulator, LysR family			1189986	1190016	CTTTAA	TTTCCTGTGGAAGACGTAA	CAATTG	6	19	6	1190011	1190016	3.829700	-28.515001	9.362499	0.007651	10360.831518	1189986	1189991	3.983800	-20.874001	9.199900	0.008873	12015.998979	0.008873	second search
SMa_TSS2961	seTSS	1201624	-	NC_003037	SMa2125	1200660	1201739	CDS	ABC transporter, permease			1201633	1201661	CTTGTT	TCAGCCGCCGCCTTGCT	CCATTT	6	17	6	1201656	1201661	7.601000	-28.515001	9.362499	0.001665	2255.462557	1201633	1201638	5.680200	-20.874001	9.199900	0.003046	4124.872617	0.003046	second search
SMa_TSS2962	seTSS	1201698	-	NC_003037	SMa2125	1200660	1201739	CDS	ABC transporter, permease			1201708	1201736	ATTTCG	GTTCAAAGGCGCTCAGG	CAATAG	6	17	6	1201731	1201736	0.501700	-28.515001	9.362499	0.017436	23612.761801	1201708	1201713	5.369599	-20.874001	9.199900	0.005205	7048.716359	0.017436	second search
SMa_TSS3012	seTSS	1231523	-	NC_003037	SMa2197	1230912	1231826	CDS	ABC transporter, permease			1231531	1231559	ATTTTC	GCGATCATGGCGATGGC	CGATAA	6	17	6	1231554	1231559	2.422700	-28.515001	9.362499	0.011942	16172.036597	1231531	1231536	6.001900	-20.874001	9.199900	0.003046	4124.872617	0.011942	second search
SMa_TSS3080	mTSS	1254223	-	NC_003037	SMa2237	1253110	1254114	CDS	hypothetical protein			1254231	1254259	TTTGCA	ATCCTCCGATGGTTCGG	CGATAT	6	17	6	1254254	1254259	3.690400	-28.515001	9.362499	0.007651	10360.831518	1254231	1254236	6.687400	-20.874001	9.199900	0.000970	1313.284289	0.007651	second search
SMa_TSS3085	seTSS	1254287	+	NC_003037	SMa2239	1254259	1255038	CDS	conserved hypothetical protein			1254252	1254282	ATTGCA	AATGGCTGAGACGCAGATC	GAATGG	6	19	6	1254252	1254257	5.533000	-28.515001	9.362499	0.004952	6706.631517	1254277	1254282	2.734700	-20.874001	9.199900	0.015669	21219.976737	0.015669	second search
SMa_TSS3136	seTSS	1259592	-	NC_003037	SMa2245	1257344	1259881	CDS	conserved hypothetical protein			1259603	1259633	ATTGAA	CGACAACAGACGGCCATGC	GTATAC	6	19	6	1259628	1259633	7.621700	-28.515001	9.362499	0.001665	2255.462557	1259603	1259608	3.848900	-20.874001	9.199900	0.008873	12015.998979	0.008873	second search
SMa_TSS3164	mTSS	1269092	-	NC_003037	SMa2275	1268802	1269077	CDS	conserved hypothetical protein		SmelA079	1269098	1269128	ATTGAC	AAATGTGCTACTGAGTAGC	AAATTA	6	19	6	1269123	1269128	8.596300	-28.515001	9.362499	0.000574	777.006667	1269098	1269103	5.666000	-20.874001	9.199900	0.003046	4124.872617	0.003046	second search
SMa_TSS3168	mTSS	1272891	-	NC_003037	SMa2287	1271938	1272870	CDS	Transcriptional regulator, LysR family		SmelAR072	1272899	1272928	ATTGAC	AAAGGAACATTTCTCAGT	CGATAG	6	18	6	1272923	1272928	8.596300	-28.515001	9.362499	0.000574	777.006667	1272899	1272904	3.658400	-20.874001	9.199900	0.008873	12015.998979	0.008873	second search
SMa_TSS3194	mTSS	1293297	+	NC_003037	SMa2321	1293347	1295416	CDS	UvrD2 DNA helicase			1293261	1293289	CTTTCC	AACGGCCGCTCGGGCTT	GTATGT	6	17	6	1293261	1293266	2.715600	-28.515001	9.362499	0.008639	11699.107966	1293284	1293289	6.565001	-20.874001	9.199900	0.000970	1313.284289	0.008639	second search
SMa_TSS3249	lmTSS	1322722	-	NC_003037	SMa2347	1322021	1322722	CDS	conserved hypothetical protein		SmelAR074	1322731	1322759	CTTGAC	GAAATGGGCATCATGTA	ACATAG	6	17	6	1322754	1322759	9.362500	-28.515001	9.362499	0.000574	777.006667	1322731	1322736	3.375700	-20.874001	9.199900	0.015669	21219.976737	0.015669	second search
SMa_TSS3291	mTSS	1344553	-	NC_003037	SMa2379	1342282	1344465	CDS	KatB catalase/peroxidase			1344560	1344589	TTTGAC	CAATAGGGTAAAATTGCG	CCAAAT	6	18	6	1344584	1344589	6.753700	-28.515001	9.362499	0.003136	4246.588798	1344560	1344565	3.331200	-20.874001	9.199900	0.015669	21219.976737	0.015669	second search
SMa_TSS3296	lmTSS	1344905	+	NC_003037	SMa2381	1344905	1345471	CDS	hypothetical protein			1344869	1344897	CTTGAC	AGATCGTTCCATTATTC	TTAAGT	6	17	6	1344869	1344874	9.362499	-28.515001	9.362499	0.000574	777.006667	1344892	1344897	3.119500	-20.874001	9.199900	0.015669	21219.976737	0.015669	second search
SMa_TSS0533	mTSS	204511	+	NC_003037	SMa5019	204550	204993	CDS	conserved hypothetical protein			204475	204504	ATTGTT	GGCAATTCGGTAACCAGC	CAATAT	6	18	6	204475	204480	5.875100	-21.968000	9.901800	0.003007	4072.166556	204499	204504	6.675100	-11.607900	7.832500	0.000392	531.218770	0.003007	new from initial search
SMb_TSS0062	asTSS	39825	+	NC_003078	SMb_asRNA_2274	39813	39943	misc_RNA		SMb20028		39788	39818	CTCGAC	CTGGTGACAGGTTTCCAGC	ACATAG	6	19	6	39788	39793	0.526100	-28.515001	9.362499	0.017436	29351.187440	39813	39818	3.375700	-20.874001	9.199900	0.015669	26376.902453	0.017436	second search
SMb_TSS0063	asTSS	39846	+	NC_003078	SMb_asRNA_2274	39813	39943	misc_RNA		SMb20028		39804	39834	GTTTCC	AGCACATAGCGGATCACGA	GAATGA	6	19	6	39804	39809	1.390100	-28.515001	9.362499	0.017436	29351.187440	39829	39834	5.078200	-20.874001	9.199900	0.005205	8761.711010	0.017436	second search
SMb_TSS0168	asTSS	78036	+	NC_003078	SMb_asRNA_2292	78036	78133	misc_RNA		SMb20070		78001	78029	CTTGTC	CAGTGCGCCGACTGCGG	TGATGT	6	17	6	78001	78006	7.747100	-28.515001	9.362499	0.001665	2803.590060	78024	78029	4.341800	-20.874001	9.199900	0.008873	14936.153647	0.008873	second search
SMb_TSS0198	asTSS	94103	+	NC_003078	SMb_asRNA_2299	94047	94201	misc_RNA		SMb20082		94068	94096	CTTTCG	TCGGCCTCGAAATGCCG	GTATGG	6	17	6	94068	94073	1.267900	-28.515001	9.362499	0.017436	29351.187440	94091	94096	3.536000	-20.874001	9.199900	0.008873	14936.153647	0.017436	second search
SMb_TSS0229	asTSS	115377	+	NC_003078	SMb_asRNA_2306	115377	115477	misc_RNA		SMb20104		115341	115371	CTTGCC	TGTCAACGCTCCGAGTGCC	GTATAT	6	19	6	115341	115346	6.014700	-21.968000	9.901800	0.003007	5061.793486	115366	115371	7.590600	-11.607900	7.832500	0.000392	660.316731	0.003007	new from initial search
SMb_TSS0263	asTSS	139633	+	NC_003078	SMb_asRNA_2316	139633	139730	misc_RNA		SMb20127		139597	139626	GTTGAG	GCCGATGACATTTCCCTC	GAATAT	6	18	6	139597	139602	7.193400	-21.968000	9.901800	0.002027	3412.843855	139621	139626	6.433200	-11.607900	7.832500	0.001911	3216.400200	0.002027	new from initial search
SMb_TSS0279	asTSS	157561	+	NC_003078	SMb_asRNA_2320	157561	157660	misc_RNA		SMb20143		157524	157552	CTTGCC	GACGCCGGGAAAGCCGA	AGATAG	6	17	6	157524	157529	7.273800	-28.515001	9.362499	0.003136	5278.604207	157547	157552	2.997100	-20.874001	9.199900	0.015669	26376.902453	0.015669	second search
SMb_TSS0296	asTSS	168490	-	NC_003078	SMb_asRNA_2327	168394	168490	misc_RNA		SMb20152		168498	168527	CTTGTG	TGCCCTGAGAAAGGCTCC	GTAAGT	6	18	6	168522	168527	6.299400	-28.515001	9.362499	0.004952	8336.491953	168498	168503	2.830200	-20.874001	9.199900	0.015669	26376.902453	0.015669	second search
SMb_TSS0364	asTSS	216896	-	NC_003078	SMb_asRNA_2342	216799	216896	misc_RNA		SMb20208	SmelB020	216904	216932	GTTGAC	GGTTATGCCCGGCCGCG	ATAATT	6	17	6	216927	216932	8.037000	-28.515001	9.362499	0.001665	2803.590060	216904	216909	3.418000	-20.874001	9.199900	0.015669	26376.902453	0.015669	second search
SMb_TSS0402	asTSS	236649	-	NC_003078	SMb_asRNA_2354	236552	236649	misc_RNA		SMb20231		236657	236685	TTTGCG	ACCTCCAGCAGCGCCTC	CCATGT	6	17	6	236680	236685	3.217300	-28.515001	9.362499	0.008639	14542.251080	236657	236662	4.840200	-20.874001	9.199900	0.005205	8761.711010	0.008639	second search
SMb_TSS0409	asTSS	245699	+	NC_003078	SMb_asRNA_2356	245699	245796	misc_RNA		SMb20241		245663	245691	GTTTTC	GGCCATGCTGGCGCGTG	AAATAT	6	17	6	245663	245668	1.863400	-28.515001	9.362499	0.011942	20102.200726	245686	245691	7.737300	-20.874001	9.199900	0.000484	814.687448	0.011942	second search
SMb_TSS0429	asTSS	263660	-	NC_003078	SMb_asRNA_2362	263564	263660	misc_RNA		SMb20258		263671	263701	ATTTCG	GCCTGCCTCGGCGATGGCC	GAATGG	6	19	6	263696	263701	0.501700	-28.515001	9.362499	0.017436	29351.187440	263671	263676	2.734700	-20.874001	9.199900	0.015669	26376.902453	0.017436	second search
SMb_TSS0470	asTSS	289824	+	NC_003078	SMb_asRNA_2373	289824	289922	misc_RNA		SMb20285		289789	289819	ATTGGC	GCTGCGCGGGTCGTGAGCA	GTAAAT	6	19	6	289789	289794	0.536300	-28.515001	9.362499	0.017436	29351.187440	289814	289819	5.056000	-20.874001	9.199900	0.005205	8761.711010	0.017436	second search
SMb_TSS0620	asTSS	364253	-	NC_003078	SMb_asRNA_2408	364156	364253	misc_RNA		SMb20355		364260	364288	TTTGAA	CCCGATCCCGGGGCGGT	TTATGT	6	17	6	364283	364288	5.779100	-28.515001	9.362499	0.004952	8336.491953	364260	364265	6.854300	-20.874001	9.199900	0.000970	1632.441544	0.004952	second search
SMb_TSS0652	asTSS	382210	-	NC_003078	SMb_asRNA_2416	382114	382210	misc_RNA		SMb20369		382217	382245	CATGAT	CGCGGCGACGACCGTGT	ACATGA	6	17	6	382240	382245	1.097300	-28.515001	9.362499	0.017436	29351.187440	382217	382222	3.493400	-20.874001	9.199900	0.015669	26376.902453	0.017436	second search
SMb_TSS0667	asTSS	393489	+	NC_003078	SMb_asRNA_2422	393489	393586	misc_RNA		SMb20382		393452	393480	CATGAC	ATAGAAGCCGAGACAGG	TGATGA	6	17	6	393452	393457	1.243400	-28.515001	9.362499	0.017436	29351.187440	393475	393480	3.656300	-20.874001	9.199900	0.008873	14936.153647	0.017436	second search
SMb_TSS0680	asTSS	403835	-	NC_003078	SMb_asRNA_2428	403739	403835	misc_RNA		SMb20391		403847	403877	CTCGAC	GATGAACACGAACCAGACC	CAATAG	6	19	6	403872	403877	0.526100	-28.515001	9.362499	0.017436	29351.187440	403847	403852	5.369599	-20.874001	9.199900	0.005205	8761.711010	0.017436	second search
SMb_TSS0850	asTSS	480332	-	NC_003078	SMb_asRNA_2466	480233	480332	misc_RNA		SMb20467		480338	480367	CTTGAT	GGGTACCCAGCCACGTGA	GAAGAA	6	18	6	480362	480367	9.565600	-21.968000	9.901800	0.000203	0.001220	480338	480343	2.945600	-11.607900	7.832500	0.020328	0.121969	0.020328	extended model
SMb_TSS0911	asTSS	509165	+	NC_003078	SMb_asRNA_2481	509165	509263	misc_RNA		SMb20491		509127	509155	GTTGCA	ATTTCAACAACCTGGTC	GAATAC	6	17	6	509127	509132	4.973700	-28.515001	9.362499	0.006498	10938.469769	509150	509155	3.047600	-20.874001	9.199900	0.015669	26376.902453	0.015669	second search
SMb_TSS0929	asTSS	521799	+	NC_003078	SMb_asRNA_2485	521799	521896	misc_RNA		SMb20500		521762	521791	CTTGCC	AATGGGTGATGTAGAGGT	CGATAT	6	18	6	521762	521767	6.014700	-21.968000	9.901800	0.003007	5061.793486	521786	521791	5.963900	-11.607900	7.832500	0.001911	3216.400200	0.003007	new from initial search
SMb_TSS0940	asTSS	534881	-	NC_003078	SMb_asRNA_2490	534785	534881	misc_RNA		SMb22021		534888	534918	GTTGTC	AGGCCTTGCACAGAGATAG	CAAAAT	6	19	6	534913	534918	6.421600	-28.515001	9.362499	0.004952	8336.491953	534888	534893	4.663800	-20.874001	9.199900	0.005205	8761.711010	0.005205	second search
SMb_TSS0961	asTSS	539952	-	NC_003078	SMb_asRNA_2493	539856	540037	misc_RNA		SMb20515		539961	539991	GTTGAA	TATCTCCGTCAGCCGCGGG	GTAAAA	6	19	6	539986	539991	4.582700	-21.968000	9.901800	0.004998	8413.443781	539961	539966	4.814200	-11.607900	7.832500	0.004895	8239.688760	0.004998	new from initial search
SMb_TSS0980	asTSS	547359	-	NC_003078	SMb_asRNA_2495	547263	547359	misc_RNA		SMb20521		547364	547394	CTTGTG	CGATCCGCATCAGCCGATA	GGATTT	6	19	6	547389	547394	6.228800	-21.968000	9.901800	0.003007	5061.793486	547364	547369	4.589900	-11.607900	7.832500	0.004895	8239.688760	0.004895	new from initial search
SMb_TSS1041	asTSS	572686	+	NC_003078	SMb_asRNA_2505	572686	572788	misc_RNA		SMb20547		572650	572678	CTTTAC	AAGCATTTGCACCATTC	TGATGT	6	17	6	572650	572655	4.804300	-28.515001	9.362499	0.006498	10938.469769	572673	572678	4.341800	-20.874001	9.199900	0.008873	14936.153647	0.008873	second search
SMb_TSS1075	asTSS	582489	+	NC_003078	SMb_asRNA_2511	582489	582586	misc_RNA		SMb20557		582454	582484	ATTGCC	GATGGTTCAAACGCAACCC	ACAAAT	6	19	6	582454	582459	6.507600	-28.515001	9.362499	0.003136	5278.604207	582479	582484	2.669900	-20.874001	9.199900	0.015669	26376.902453	0.015669	second search
SMb_TSS1098	asTSS	587438	+	NC_003078	SMb_asRNA_2516	587438	587536	misc_RNA		SMb20563		587401	587430	ATTGAG	CTGAATGAACTCTGCGGA	GTAAAA	6	18	6	587401	587406	7.252500	-21.968000	9.901800	0.002027	3412.843855	587425	587430	4.814200	-11.607900	7.832500	0.004895	8239.688760	0.004895	new from initial search
SMb_TSS1109	asTSS	589255	-	NC_003078	SMb_asRNA_2518	589159	589255	misc_RNA		SMb20803		589266	589295	CATGAT	GCGGTACTTCAGATTCCG	GTATAT	6	18	6	589290	589295	1.097300	-28.515001	9.362499	0.017436	29351.187440	589266	589271	8.790800	-20.874001	9.199900	0.000484	814.687448	0.017436	second search
SMb_TSS1260	asTSS	621607	+	NC_003078	SMb_asRNA_2545	621607	621705	misc_RNA		SMb20829		621570	621599	ATTTTC	CGGCCAAAATGACTAGTG	CTATGA	6	18	6	621570	621575	2.422700	-28.515001	9.362499	0.011942	20102.200726	621594	621599	6.288600	-20.874001	9.199900	0.003046	5127.308291	0.011942	second search
SMb_TSS1410	asTSS	686781	-	NC_003078	SMb_asRNA_2580	686685	686781	misc_RNA		SMb21053		686789	686818	GTTGCG	TCCAACGCGCCGGGCGAG	GAAATT	6	18	6	686813	686818	4.500600	-28.515001	9.362499	0.006498	10938.469769	686789	686794	2.868900	-20.874001	9.199900	0.015669	26376.902453	0.015669	second search
SMb_TSS1450	asTSS	699866	+	NC_003078	SMb_asRNA_2591	699866	700032	misc_RNA		SMb21065		699831	699860	TTTGTC	GCTTTGATGTCATCGTCA	ATAAGT	6	18	6	699831	699836	5.138300	-28.515001	9.362499	0.006498	10938.469769	699855	699860	2.578000	-20.874001	9.199900	0.015669	26376.902453	0.015669	second search
SMb_TSS1487	asTSS	708186	-	NC_003078	SMb_asRNA_2598	708090	708186	misc_RNA		SMb21071		708195	708223	CTTGAT	GAGGAGTGCGACGACGG	CCATTA	6	17	6	708218	708223	9.565600	-21.968000	9.901800	0.000203	342.190807	708195	708200	4.972400	-11.607900	7.832500	0.004895	8239.688760	0.004895	new from initial search
SMb_TSS1660	asTSS	814373	-	NC_003078	SMb_asRNA_2634	814277	814427	misc_RNA		SMb21245		814378	814407	TTTGCT	GCAGGATGAGTTGGTTCA	GTATGT	6	18	6	814402	814407	4.518900	-28.515001	9.362499	0.006498	10938.469769	814378	814383	6.565000	-20.874001	9.199900	0.000970	1632.441544	0.006498	second search
SMb_TSS1689	asTSS	824667	+	NC_003078	SMb_asRNA_2643	824667	824765	misc_RNA		SMb21254		824630	824659	ATTTCG	CTTTCCAGGTAGGTGCAG	TCATAG	6	18	6	824630	824635	0.501700	-28.515001	9.362499	0.017436	29351.187440	824654	824659	3.917200	-20.874001	9.199900	0.008873	14936.153647	0.017436	second search
SMb_TSS1773	asTSS	843949	-	NC_003078	SMb_asRNA_2655	843853	843949	misc_RNA		SMb21269		843957	843985	GTTGTC	CAGGATTGTCGCCGAGG	CCATGT	6	17	6	843980	843985	6.152200	-21.968000	9.901800	0.003007	5061.793486	843957	843962	4.639700	-11.607900	7.832500	0.004895	8239.688760	0.004895	new from initial search
SMb_TSS1881	asTSS	897147	-	NC_003078	SMb_asRNA_2676	897020	897147	misc_RNA		SMb21152		897156	897186	ATTTTC	TCGACCCTGAGCGGAAAGG	CGATAT	6	19	6	897181	897186	2.422700	-28.515001	9.362499	0.011942	20102.200726	897156	897161	6.687400	-20.874001	9.199900	0.000970	1632.441544	0.011942	second search
SMb_TSS1967	asTSS	936656	+	NC_003078	SMb_asRNA_2688	936656	936755	misc_RNA		SMb21186		936623	936651	GTTGTC	GTCCTGGTCGAGAGGGA	ATATAT	6	17	6	936623	936628	6.152200	-21.968000	9.901800	0.003007	5061.793486	936646	936651	6.623700	-11.607900	7.832500	0.000392	660.316731	0.003007	new from initial search
SMb_TSS2077	asTSS	980330	+	NC_003078	SMb_asRNA_2706	980330	980427	misc_RNA		SMb21314		980295	980323	ATTGCG	TGCCGGAGTGTGCACTG	CAATAA	6	17	6	980295	980300	5.059900	-28.515001	9.362499	0.006498	10938.469769	980318	980323	7.713099	-20.874001	9.199900	0.000484	814.687448	0.006498	second search
SMb_TSS2122	asTSS	995996	-	NC_003078	SMb_asRNA_2715	995898	995996	misc_RNA		SMb21326		996004	996032	ATTGTT	GCGCTCGGCACGGGCGC	CGATAT	6	17	6	996027	996032	5.875100	-21.968000	9.901800	0.003007	5061.793486	996004	996009	5.963900	-11.607900	7.832500	0.001911	3216.400200	0.003007	new from initial search
SMb_TSS2167	asTSS	1022934	-	NC_003078	SMb_asRNA_2727	1022838	1022934	misc_RNA		SMb21356		1022941	1022971	GTTGTA	GTTGGCGAAATGTTCCAGG	TAATAA	6	19	6	1022966	1022971	5.447000	-28.515001	9.362499	0.006498	10938.469769	1022941	1022946	7.593299	-20.874001	9.199900	0.000484	814.687448	0.006498	second search
SMb_TSS2206	asTSS	1045350	+	NC_003078	SMb_asRNA_2738	1045350	1045447	misc_RNA		SMb21381		1045314	1045342	CTTGAG	CTGGAAGGCCGGGTACG	CGATGT	6	17	6	1045314	1045319	7.914800	-28.515001	9.362499	0.001665	2803.590060	1045337	1045342	4.461600	-20.874001	9.199900	0.008873	14936.153647	0.008873	second search
SMb_TSS2231	asTSS	1070286	-	NC_003078	SMb_asRNA_2745	1070192	1070286	misc_RNA		SMb21671		1070293	1070321	TTTTAT	ATAAGTATTGTTCCAGC	TTATAT	6	17	6	1070316	1070321	2.049400	-28.515001	9.362499	0.011942	20102.200726	1070293	1070298	9.080100	-20.874001	9.199900	0.000484	814.687448	0.011942	second search
SMb_TSS2233	asTSS	1074264	-	NC_003078	SMb_asRNA_2747	1074168	1074264	misc_RNA		SMb21542		1074271	1074300	TTTGCG	GCACTGTTGAAGAAGAAG	ATATAG	6	18	6	1074295	1074300	3.217300	-28.515001	9.362499	0.008639	14542.251080	1074271	1074276	5.509600	-20.874001	9.199900	0.003046	5127.308291	0.008639	second search
SMb_TSS2537	asTSS	1177284	+	NC_003078	SMb_asRNA_2818	1177284	1177381	misc_RNA		SMb21690		1177249	1177277	CTTGCG	CCCGATCACCATGCAGG	ACATGT	6	17	6	1177249	1177254	5.826100	-28.515001	9.362499	0.004952	8336.491953	1177272	1177277	4.178900	-20.874001	9.199900	0.008873	14936.153647	0.008873	second search
SMb_TSS2579	asTSS	1190837	-	NC_003078	SMb_asRNA_2824	1190739	1190837	misc_RNA		SMb20961	SmelBR065	1190843	1190873	ATTGCC	CTTACGGCGGTCATTGCGT	TAATGG	6	19	6	1190868	1190873	6.507600	-28.515001	9.362499	0.003136	5278.604207	1190843	1190848	3.024000	-20.874001	9.199900	0.015669	26376.902453	0.015669	second search
SMb_TSS2583	asTSS	1192144	-	NC_003078	SMb_asRNA_2825	1191991	1192144	misc_RNA		SMb20963	SmelB110	1192152	1192180	GTTGAC	ATCGCTCTGCTACAGCC	GCATAG	6	17	6	1192175	1192180	8.037000	-28.515001	9.362499	0.001665	2803.590060	1192152	1192157	3.627900	-20.874001	9.199900	0.008873	14936.153647	0.008873	second search
SMb_TSS2588	asTSS	1193111	+	NC_003078	SMb_asRNA_2826	1193108	1193209	misc_RNA		SMb20965		1193072	1193102	GTTGAC	GCGCCCTACCGCTTCTTCC	TAATAT	6	19	6	1193072	1193077	8.509300	-21.968000	9.901800	0.000653	1098.464507	1193097	1193102	6.149800	-11.607900	7.832500	0.001911	3216.400200	0.001911	new from initial search
SMb_TSS2637	asTSS	1228581	-	NC_003078	SMb_asRNA_2846	1228453	1228584	misc_RNA		SMb21674		1228589	1228619	CTTGCC	GTTGGCCAACTTTGCAATA	GAATAT	6	19	6	1228614	1228619	6.014700	-21.968000	9.901800	0.003007	5061.793486	1228589	1228594	6.433200	-11.607900	7.832500	0.001911	3216.400200	0.003007	new from initial search
SMb_TSS2772	asTSS	1281456	+	NC_003078	SMb_asRNA_2884	1281456	1281553	misc_RNA		SMb20875		1281420	1281448	CTTGTC	GTGGGACATCACATAGT	CGATGA	6	17	6	1281420	1281425	7.544700	-21.968000	9.901800	0.001255	0.007531	1281443	1281448	4.488300	-11.607900	7.832500	0.011449	0.068692	0.011449	extended model
SMb_TSS2782	asTSS	1285569	+	NC_003078	SMb_asRNA_2887	1285569	1285666	misc_RNA		SMb20879		1285531	1285561	CCTGAC	GACGCTTGGTCTCGATTTG	GAATGT	6	19	6	1285531	1285536	0.526100	-28.515001	9.362499	0.017436	29351.187440	1285556	1285561	5.763700	-20.874001	9.199900	0.003046	5127.308291	0.017436	second search
SMb_TSS2823	asTSS	1303198	+	NC_003078	SMb_asRNA_2899	1303198	1303295	misc_RNA		SMb20895	SmelBR068	1303162	1303190	GTTGAC	CTCCGGCTCCTTGCCAT	CCATGA	6	17	6	1303162	1303167	8.509300	-21.968000	9.901800	0.000653	1098.464507	1303185	1303190	4.634300	-11.607900	7.832500	0.004895	8239.688760	0.004895	new from initial search
SMb_TSS2927	asTSS	1331934	-	NC_003078	SMb_asRNA_2921	1331836	1331934	misc_RNA		SMb21401	SmelB129	1331939	1331969	CTTGAT	TCCGTTTCTGCTGAGAGTA	AAATAT	6	19	6	1331964	1331969	9.565600	-21.968000	9.901800	0.000203	342.190807	1331939	1331944	5.466300	-11.607900	7.832500	0.004895	8239.688760	0.004895	new from initial search
SMb_TSS2939	asTSS	1333321	-	NC_003078	SMb_asRNA_2922	1333142	1333477	misc_RNA		SMb21402		1333331	1333359	GTTGTT	TCCGTTGCCGCCATCGA	CGATGT	6	17	6	1333354	1333359	6.275500	-28.515001	9.362499	0.004952	8336.491953	1333331	1333336	4.461600	-20.874001	9.199900	0.008873	14936.153647	0.008873	second search
SMb_TSS2999	asTSS	1369778	+	NC_003078	SMb_asRNA_2935	1369778	1369875	misc_RNA		SMb21439		1369737	1369767	ATTTCG	TGCTTCATGTCGCATGACC	CTTTAT	6	19	6	1369737	1369742	0.501700	-28.515001	9.362499	0.017436	29351.187440	1369762	1369767	2.697500	-20.874001	9.199900	0.015669	26376.902453	0.017436	second search
SMb_TSS3020	asTSS	1375253	+	NC_003078	SMb_asRNA_2938	1375253	1375352	misc_RNA		SMb21446		1375217	1375245	GTTGTC	GGTTGGGCCTTCGGCGC	CCATGT	6	17	6	1375217	1375222	6.152200	-21.968000	9.901800	0.003007	5061.793486	1375240	1375245	4.639700	-11.607900	7.832500	0.004895	8239.688760	0.004895	new from initial search
SMb_TSS3066	asTSS	1397864	-	NC_003078	SMb_asRNA_2949	1397768	1397864	misc_RNA		SMb21470		1397874	1397902	CTTGAG	CGCCGCATTGCAGGCGC	GTATGG	6	17	6	1397897	1397902	7.914800	-28.515001	9.362499	0.001665	2803.590060	1397874	1397879	3.536000	-20.874001	9.199900	0.008873	14936.153647	0.008873	second search
SMb_TSS3068	asTSS	1398747	-	NC_003078	SMb_asRNA_2950	1398651	1398747	misc_RNA		SMb21472		1398755	1398783	CTTTTC	CCGAAGCGTATGATCGT	CTTTAT	6	17	6	1398778	1398783	3.188900	-28.515001	9.362499	0.008639	14542.251080	1398755	1398760	2.697499	-20.874001	9.199900	0.015669	26376.902453	0.015669	second search
SMb_TSS3234	asTSS	1456390	-	NC_003078	SMb_asRNA_2974	1456293	1456390	misc_RNA		SMb20654		1456397	1456425	TTTGCA	CCTACGCAATGATCGTC	GTAATT	6	17	6	1456420	1456425	3.690400	-28.515001	9.362499	0.007651	12878.743726	1456397	1456402	3.670200	-20.874001	9.199900	0.008873	14936.153647	0.008873	second search
SMb_TSS3237	asTSS	1458039	-	NC_003078	SMb_asRNA_2975	1457943	1458039	misc_RNA		SMb20656		1458048	1458078	ATTGCG	CAGGTGACCGCCGGATGCG	AAATGA	6	19	6	1458073	1458078	5.059900	-28.515001	9.362499	0.006498	10938.469769	1458048	1458053	4.826000	-20.874001	9.199900	0.005205	8761.711010	0.006498	second search
SMb_TSS3292	asTSS	1491490	-	NC_003078	SMb_asRNA_2989	1491392	1491490	misc_RNA		SMb20687		1491498	1491526	CTCGAC	GAAGCAAGGATCGAGCT	TTATGG	6	17	6	1491521	1491526	0.526100	-28.515001	9.362499	0.017436	29351.187440	1491498	1491503	3.825300	-20.874001	9.199900	0.008873	14936.153647	0.017436	second search
SMb_TSS3303	asTSS	1499160	+	NC_003078	SMb_asRNA_2992	1499160	1499258	misc_RNA		SMb20698		1499124	1499154	ATTGAA	GAGACCGATACCGGAGGCG	AGATTT	6	19	6	1499124	1499129	7.621700	-28.515001	9.362499	0.001665	2803.590060	1499149	1499154	4.640300	-20.874001	9.199900	0.005205	8761.711010	0.005205	second search
SMb_TSS3352	asTSS	1519922	-	NC_003078	SMb_asRNA_3002	1519825	1519922	misc_RNA		SMb20716		1519929	1519958	ATTGTC	GCGCGCTCAGGCGTTCAC	CTAAAA	6	18	6	1519953	1519958	6.211300	-21.968000	9.901800	0.003007	5061.793486	1519929	1519934	5.056100	-11.607900	7.832500	0.004895	8239.688760	0.004895	new from initial search
SMb_TSS3371	asTSS	1529005	-	NC_003078	SMb_asRNA_3007	1528888	1529005	misc_RNA		SMb20723		1529011	1529040	CCTGAC	ATCAAGTCCGCTTCGCGT	AAATGA	6	18	6	1529035	1529040	0.526100	-28.515001	9.362499	0.017436	29351.187440	1529011	1529016	4.826000	-20.874001	9.199900	0.005205	8761.711010	0.017436	second search
SMb_TSS3452	asTSS	1583302	+	NC_003078	SMb_asRNA_3021	1583302	1583399	misc_RNA		SMb20570		1583265	1583293	ATTCAC	CGCGATCGTCTTACCTG	CGATAT	6	17	6	1583265	1583270	0.508100	-28.515001	9.362499	0.017436	29351.187440	1583288	1583293	6.687400	-20.874001	9.199900	0.000970	1632.441544	0.017436	second search
SMb_TSS3486	asTSS	1607201	-	NC_003078	SMb_asRNA_3033	1607105	1607201	misc_RNA		SMb20593		1607209	1607237	CTTGTG	GTAGGCGACCTCGTGTT	CGATAT	6	17	6	1607232	1607237	6.228800	-21.968000	9.901800	0.003007	5061.793486	1607209	1607214	5.963900	-11.607900	7.832500	0.001911	3216.400200	0.003007	new from initial search
SMb_TSS3504	asTSS	1618805	+	NC_003078	SMb_asRNA_3037	1618805	1618902	misc_RNA		SMb20604		1618768	1618796	CTTTCC	GGTCTTCGCCAGTGCCG	CGATAT	6	17	6	1618768	1618773	2.715600	-28.515001	9.362499	0.008639	14542.251080	1618791	1618796	6.687400	-20.874001	9.199900	0.000970	1632.441544	0.008639	second search
SMb_TSS3540	asTSS	1638478	-	NC_003078	SMb_asRNA_3042	1638334	1638692	misc_RNA		SMb20619		1638486	1638514	CTTCAT	CCTGGCGCAGGCCATGC	GTATAG	6	17	6	1638509	1638514	1.128200	-28.515001	9.362499	0.017436	29351.187440	1638486	1638491	5.761799	-20.874001	9.199900	0.003046	5127.308291	0.017436	second search
SMb_TSS3566	asTSS	1653007	+	NC_003078	SMb_asRNA_3047	1653007	1653106	misc_RNA		SMb20633		1652972	1653000	CTTGTT	CTGCGGACCGCCGCTGG	TCATGA	6	17	6	1652972	1652977	7.601000	-28.515001	9.362499	0.001665	2803.590060	1652995	1653000	4.034900	-20.874001	9.199900	0.008873	14936.153647	0.008873	second search
SMb_TSS3601	asTSS	1676047	+	NC_003078	SMb_asRNA_3054	1676047	1676145	misc_RNA		SMb21646		1676011	1676039	GTTGAC	GTACTGGATAGGCAGCG	GCTTAT	6	17	6	1676011	1676016	8.509300	-21.968000	9.901800	0.000653	0.003915	1676034	1676039	2.100900	-11.607900	7.832500	0.040568	0.243406	0.040568	extended model
SMb_TSS0676	sTSS	399847	+	NC_003078	SMb_sRNA_373	399847	399946	misc_RNA				399811	399841	ATTGCC	GGCCGCGACTTAATGCGCC	AAATTT	6	19	6	399811	399816	6.507600	-28.515001	9.362499	0.003136	5278.604207	399836	399841	6.351500	-20.874001	9.199900	0.003046	5127.308291	0.003136	second search
SMb_TSS0968	sTSS	541907	-	NC_003078	SMb_sRNA_378	541809	541907	misc_RNA				541918	541947	GTTGCT	GGAATGGCTAATACTTTC	GTATAA	6	18	6	541942	541947	5.802200	-28.515001	9.362499	0.004952	8336.491953	541918	541923	8.105300	-20.874001	9.199900	0.000484	814.687448	0.004952	second search
SMb_TSS0973	sTSS	544932	+	NC_003078	SMb_sRNA_379	544932	545092	misc_RNA				544897	544927	TTTGAT	TCCGCTTCCGCTGAGAGTA	AAATAT	6	19	6	544897	544902	5.430300	-21.968000	9.901800	0.004998	8413.443781	544922	544927	5.466300	-11.607900	7.832500	0.004895	8239.688760	0.004998	new from initial search
SMb_TSS1059	sTSS	577730	+	NC_003078	SMb_sRNA_389	577730	577827	misc_RNA			SmelB053	577694	577722	CTTGTT	TCGAACACATTGGTCCC	CTATAT	6	17	6	577694	577699	7.208500	-21.968000	9.901800	0.002027	3412.843855	577717	577722	7.832500	-11.607900	7.832500	0.000392	660.316731	0.002027	new from initial search
SMb_TSS1289	sTSS	628717	+	NC_003078	SMb_sRNA_395	628715	628816	misc_RNA				628681	628711	GTTGCG	CGCCAGGCTGTATGAGGCA	AGATAG	6	19	6	628681	628686	4.500600	-28.515001	9.362499	0.006498	10938.469769	628706	628711	2.997100	-20.874001	9.199900	0.015669	26376.902453	0.015669	second search
SMb_TSS1613	sTSS	794376	+	NC_003078	SMb_sRNA_416	794376	794473	misc_RNA				794337	794365	ATTCAC	TTATTTCAAATAAAGCT	ATATAT	6	17	6	794337	794342	0.508100	-28.515001	9.362499	0.017436	29351.187440	794360	794365	8.538600	-20.874001	9.199900	0.000484	814.687448	0.017436	second search
SMb_TSS2886	sTSS	1319429	+	NC_003078	SMb_sRNA_430	1319429	1319539	misc_RNA				1319391	1319420	TTTGCC	ACCAAAGGTTGGCGCTGA	ATATAT	6	18	6	1319391	1319396	4.665000	-28.515001	9.362499	0.006498	10938.469769	1319415	1319420	8.538600	-20.874001	9.199900	0.000484	814.687448	0.006498	second search
SMb_TSS2949	sTSS	1334368	-	NC_003078	SMb_sRNA_435	1334272	1334368	misc_RNA				1334376	1334405	GTTAAC	GCCAACCGACTTCAGCCG	ATATGG	6	18	6	1334400	1334405	0.666100	-28.515001	9.362499	0.017436	29351.187440	1334376	1334381	3.283800	-20.874001	9.199900	0.015669	26376.902453	0.017436	second search
SMb_TSS3181	sTSS	1440200	+	NC_003078	SMb_sRNA_438	1440200	1440296	misc_RNA				1440164	1440192	CTTGCG	CCGGGGAATGCGTCGTT	CGAAAT	6	17	6	1440164	1440169	5.826100	-28.515001	9.362499	0.004952	8336.491953	1440187	1440192	2.952600	-20.874001	9.199900	0.015669	26376.902453	0.015669	second search
SMb_TSS2414	lmTSS	1115934	+	NC_003078	SMb_ORF_12	1115934	1116257	CDS	HYPOTHETICAL PROTEIN			1115893	1115922	TTTGTT	TTCACACATCTGGTTCGG	AGATAA	6	18	6	1115893	1115898	4.992200	-28.515001	9.362499	0.006498	10938.469769	1115917	1115922	5.340600	-20.874001	9.199900	0.005205	8761.711010	0.006498	second search
SMb_TSS3229	mTSS	1455575	+	NC_003078	SMb_ORF_16	1455663	1455863	CDS	HYPOTHETICAL PROTEIN			1455538	1455567	ATTTAC	TTTGATACGTTTTTACAC	TTATTT	6	18	6	1455538	1455543	4.038100	-28.515001	9.362499	0.007651	12878.743726	1455562	1455567	7.694300	-20.874001	9.199900	0.000484	814.687448	0.007651	second search
SMb_TSS1010	mTSS	564535	-	NC_003078	SMb_ORF_3	564297	564509	CDS	HYPOTHETICAL PROTEIN		SmelBR028	564543	564572	CTTGAT	CTTTCCATGATTAGCTTT	CGATAA	6	18	6	564567	564572	9.565600	-21.968000	9.901800	0.000203	342.190807	564543	564548	5.958500	-11.607900	7.832500	0.001911	3216.400200	0.001911	new from initial search
SMb_TSS1017	seTSS	567098	-	NC_003078	SMb_ORF_4	566971	567162	CDS	HYPOTHETICAL PROTEIN			567106	567135	ATTTCC	AAGCAAACTTCTACTAAG	GTATGG	6	18	6	567130	567135	1.949400	-28.515001	9.362499	0.011942	20102.200726	567106	567111	3.536000	-20.874001	9.199900	0.008873	14936.153647	0.011942	second search
SMb_TSS1048	seTSS	575116	-	NC_003078	SMb_ORF_5	574957	575175	CDS	HYPOTHETICAL PROTEIN			575124	575152	CTTGTT	AGACAGTGAATTCCAGA	CAATTT	6	17	6	575147	575152	7.601000	-28.515001	9.362499	0.001665	2803.590060	575124	575129	7.012800	-20.874001	9.199900	0.000970	1632.441544	0.001665	second search
SMb_TSS0064	seTSS	40336	-	NC_003078	SMb20028	39374	40510	CDS	HYPOTHETICAL PROTEIN		SmelBR001	40344	40373	GTTGCC	AAGCCACTCATTCGGTCC	TTATAC	6	18	6	40368	40373	5.948300	-28.515001	9.362499	0.004952	8336.491953	40344	40349	4.138200	-20.874001	9.199900	0.008873	14936.153647	0.008873	second search
SMb_TSS0069	seTSS	43345	-	NC_003078	SMb20032	42651	43385	CDS	HYPOTHETICAL PROTEIN			43354	43382	CGTGAC	GGCAAGGAATTGGGCCG	CTATGA	6	17	6	43377	43382	0.532100	-28.515001	9.362499	0.017436	29351.187440	43354	43359	6.288600	-20.874001	9.199900	0.003046	5127.308291	0.017436	second search
promoter2	sTSS	56486	+	NC_003078	SMb20044	55090	56400	CDS	probable replication protein C			56458	56486	CTTGAC	ACTGATTCGCGGAAGTG	GGATTC	6	17	6	56458	56463	9.901800	-21.968000	9.901800	0.000203	0.001220	56481	56486	1.697400	-11.607900	7.832500	0.040568	0.243406	0.040568	virtual
SMb_TSS0105	mTSS	58811	-	NC_003078	SMb20046	57564	58760	CDS	probable replication protein A			58819	58848	TTTGTA	AAATGGCAACGAATCGGC	GCATAG	6	18	6	58843	58848	4.163700	-28.515001	9.362499	0.007651	12878.743726	58819	58824	3.627900	-20.874001	9.199900	0.008873	14936.153647	0.008873	second search
SMb_TSS0118	mTSS	63949	+	NC_003078	SMb20055	63995	64984	CDS	putative transcriptional regulator protein			63912	63940	CTTGAA	GAATTAGGCCGATTGCG	AAATGA	6	17	6	63912	63917	8.387899	-28.515001	9.362499	0.001665	2803.590060	63935	63940	4.826000	-20.874001	9.199900	0.005205	8761.711010	0.005205	second search
SMb_TSS0148	mTSS	72501	+	NC_003078	SMb20062	72518	72766	CDS	CONSERVED HYPOTHETICAL PROTEIN			72463	72492	CTTGCC	AAAAAATAGCAACTGCTG	GTATAT	6	18	6	72463	72468	6.014700	-21.968000	9.901800	0.003007	5061.793486	72487	72492	7.590600	-11.607900	7.832500	0.000392	660.316731	0.003007	new from initial search
SMb_TSS0173	mTSS	79484	-	NC_003078	SMb20070	77869	79356	CDS	putative sulfate permease protein		SmelBR007	79492	79520	ATTGCA	TCGGCAACAGCCGATCC	GTATAA	6	17	6	79515	79520	5.533000	-28.515001	9.362499	0.004952	8336.491953	79492	79497	8.105300	-20.874001	9.199900	0.000484	814.687448	0.004952	second search
SmelB016	sense sRNA	115194	-	NC_003078	SMb20104	115152	115910	CDS			SmelB016	115202	115230	CTTCAT	GGCGCTGAGCGGAGCGG	TCATGA	6	17	6	115225	115230	1.128200	-28.515001	9.362499	0.017436	29351.187440	115202	115207	4.034900	-20.874001	9.199900	0.008873	14936.153647	0.017436	second search
SMb_TSS0231	mTSS	116742	-	NC_003078	SMb20105	116012	116716	CDS	putative transcriptional regulator protein			116750	116778	CTTCAC	ACTAACACATTAATGCA	TTATTA	6	17	6	116773	116778	1.274300	-28.515001	9.362499	0.017436	29351.187440	116750	116755	7.008800	-20.874001	9.199900	0.000970	1632.441544	0.017436	second search
SMb_TSS0234	mTSS	117604	+	NC_003078	SMb20107	117623	118579	CDS	conserved hypothetical protein			117568	117597	TTTTAC	AAATCGTTGGCCATGTTG	TAATGA	6	18	6	117568	117573	2.195500	-28.515001	9.362499	0.011942	20102.200726	117592	117597	5.367500	-20.874001	9.199900	0.005205	8761.711010	0.011942	second search
SMb_TSS0275	seTSS	153090	-	NC_003078	SMb20138	152176	153102	CDS	CONSERVED HYPOTHETICAL PROTEIN		SmelBR009	153099	153127	ATTGAC	GGCAACTCTGGAGAGAC	TGATGA	6	17	6	153122	153127	8.596300	-28.515001	9.362499	0.000574	965.836547	153099	153104	3.656300	-20.874001	9.199900	0.008873	14936.153647	0.008873	second search
SMb_TSS0291	mTSS	165460	-	NC_003078	SMb20149	164391	165422	CDS	HYPOTHETICAL PROTEIN			165466	165496	TTTGCA	AATCCCTGCAACACATGTA	GAAAAT	6	19	6	165491	165496	3.690400	-28.515001	9.362499	0.007651	12878.743726	165466	165471	4.254700	-20.874001	9.199900	0.008873	14936.153647	0.008873	second search
SMb_TSS0293	mTSS	165716	+	NC_003078	SMb20150	165740	166579	CDS	inositol-phosphate phosphatase			165680	165708	CTTGAA	CGCGATGAACACGTGTG	CAATAT	6	17	6	165680	165685	5.975200	-21.968000	9.901800	0.003007	5061.793486	165703	165708	6.675100	-11.607900	7.832500	0.000392	660.316731	0.003007	new from initial search
SMb_TSS0348	seTSS	204340	-	NC_003078	SMb20195	203706	204392	CDS	ribulose-phosphate 3-epimerase			204346	204374	ATTGCG	CCTTCGGTTCTGTCGGC	CGATTT	6	17	6	204369	204374	5.059900	-28.515001	9.362499	0.006498	10938.469769	204346	204351	5.301600	-20.874001	9.199900	0.005205	8761.711010	0.006498	second search
SMb_TSS0369	mTSS	219151	+	NC_003078	SMb20212	219262	219942	CDS	hypothetical protein			219116	219144	ATTCAC	CCCAAAACGGCAATACG	CAATGA	6	17	6	219116	219121	0.508100	-28.515001	9.362499	0.017436	29351.187440	219139	219144	5.487300	-20.874001	9.199900	0.005205	8761.711010	0.017436	second search
SMb_TSS0426	mTSS	263221	+	NC_003078	SMb20258	263237	263947	CDS	putative transcriptional regulator protein			263183	263211	GTTGAT	CCCATCGTCGCAGAGAA	GTATTT	6	17	6	263183	263188	8.173100	-21.968000	9.901800	0.001255	2112.773134	263206	263211	6.458500	-11.607900	7.832500	0.001911	3216.400200	0.001911	new from initial search
SMb_TSS0425	mTSS	263145	+	NC_003078	SMb20258	263237	263947	CDS	putative transcriptional regulator protein			263111	263139	CTTTAC	CCTGCCGGAAACCTGAA	AGATTA	6	17	6	263111	263116	4.804300	-28.515001	9.362499	0.006498	10938.469769	263134	263139	3.954800	-20.874001	9.199900	0.008873	14936.153647	0.008873	second search
SMb_TSS0451	lmTSS	280415	+	NC_003078	SMb20276	280415	281305	CDS	putative transcriptional regulator protein		SmelBR016	280380	280409	GTTGCA	ATGGTCATGAGATCGTTG	TTAAAT	6	18	6	280380	280385	4.973700	-28.515001	9.362499	0.006498	10938.469769	280404	280409	5.345300	-20.874001	9.199900	0.005205	8761.711010	0.006498	second search
SMb_TSS0506	seTSS	302210	+	NC_003078	SMb20295	301924	302895	CDS	putative ABC transporter			302175	302203	CTTCAC	GCTGAACCCGTTTGGCG	GTATGG	6	17	6	302175	302180	1.274300	-28.515001	9.362499	0.017436	29351.187440	302198	302203	3.536000	-20.874001	9.199900	0.008873	14936.153647	0.017436	second search
SMb_TSS0545	seTSS	330041	+	NC_003078	SMb20326	329457	330443	CDS	ThuF, ABC transporter, permease			330005	330033	CTGGAC	CGCCAGCCCCGACACCG	CCATGA	6	17	6	330005	330010	0.532100	-28.515001	9.362499	0.017436	29351.187440	330028	330033	4.154700	-20.874001	9.199900	0.008873	14936.153647	0.017436	second search
SMb_TSS0555	mTSS	335059	-	NC_003078	SMb20331	334596	334952	CDS	hypothetical membrane spanning protein		SmelB028	335067	335095	CTTGAA	ACACCCGCGGTTTGCGA	GTAAAA	6	17	6	335090	335095	5.975200	-21.968000	9.901800	0.003007	5061.793486	335067	335072	4.814200	-11.607900	7.832500	0.004895	8239.688760	0.004895	new from initial search
SMb_TSS0586	mTSS	343389	-	NC_003078	SMb20337	342776	343369	CDS	putative transcriptional regulator protein			343397	343426	GTTGCA	TACGCCGCGTATGTCAAA	TAAAAT	6	18	6	343421	343426	4.973700	-28.515001	9.362499	0.006498	10938.469769	343397	343402	4.544000	-20.874001	9.199900	0.005205	8761.711010	0.006498	second search
SMb_TSS0587	mTSS	343439	+	NC_003078	SMb20338	343485	344708	CDS	putative transporter			343403	343432	TTTGAC	ATACGCGGCGTATGCAAC	TAATTA	6	18	6	343403	343408	5.766500	-21.968000	9.901800	0.003007	5061.793486	343427	343432	5.012300	-11.607900	7.832500	0.004895	8239.688760	0.004895	new from initial search
SMb_TSS0600	mTSS	350264	-	NC_003078	SMb20344	349255	350211	CDS	putative transcriptional regulator protein			350269	350297	CTTGCC	CAATTCTGTCGAGATCA	GAATAA	6	17	6	350292	350297	6.014700	-21.968000	9.901800	0.003007	5061.793486	350269	350274	6.427800	-11.607900	7.832500	0.001911	3216.400200	0.003007	new from initial search
SMb_TSS0635	lmTSS	372441	-	NC_003078	SMb20361	371644	372441	CDS	putative ionic voltage-gated channel protein		SmelB031	372449	372477	CTTGAC	CCGGGATTCAGCGTCCC	CTATTT	6	17	6	372472	372477	9.901800	-21.968000	9.901800	0.000203	342.190807	372449	372454	6.700400	-11.607900	7.832500	0.000392	660.316731	0.000392	new from initial search
SMb_TSS0637	seTSS	375149	-	NC_003078	SMb20364	374421	376649	CDS	putative iron ABC transporter permease protein			375157	375185	CTGGAC	AACTCGTTGACGCTCGC	CCATTA	6	17	6	375180	375185	0.532100	-28.515001	9.362499	0.017436	29351.187440	375157	375162	4.994700	-20.874001	9.199900	0.005205	8761.711010	0.017436	second search
SMb_TSS0692	mTSS	413135	+	NC_003078	SMb20398	413186	413680	CDS	CONSERVED HYPOTHETICAL PROTEIN			413098	413127	GTTGCC	AGAACCCGGCAATCGGAT	GAATGT	6	18	6	413098	413103	4.622200	-21.968000	9.901800	0.004998	8413.443781	413122	413127	4.963000	-11.607900	7.832500	0.004895	8239.688760	0.004998	new from initial search
SMb_TSS0702	seTSS	420565	+	NC_003078	SMb20406	420019	422133	CDS	5-oxoprolinase (ATP-hydrolysing)			420529	420557	ATTTTC	AGCCACGTCAATCCGGT	ACATGA	6	17	6	420529	420534	2.422700	-28.515001	9.362499	0.011942	20102.200726	420552	420557	3.493400	-20.874001	9.199900	0.015669	26376.902453	0.015669	second search
SMb_TSS0713	seTSS	426436	+	NC_003078	SMb20410	425740	426678	CDS	ABC transporter, periplasmic solute-binding protein			426395	426425	ATTTCG	GACCGAATTACGGCGGTGC	TGATAT	6	19	6	426395	426400	0.501700	-28.515001	9.362499	0.017436	29351.187440	426420	426425	6.567600	-20.874001	9.199900	0.000970	1632.441544	0.017436	second search
SMb_TSS0715	mTSS	427064	-	NC_003078	SMb20411	426694	426942	CDS	CONSERVED HYPOTHETICAL PROTEIN		SmelBR021	427073	427102	CTTGAT	CGATCCGAGCCATATAGG	CCATGA	6	18	6	427097	427102	9.565600	-21.968000	9.901800	0.000203	342.190807	427073	427078	4.634300	-11.607900	7.832500	0.004895	8239.688760	0.004895	new from initial search
SMb_TSS0720	mTSS	427383	-	NC_003078	SMb20413	427134	427361	CDS	HYPOTHETICAL PROTEIN			427393	427421	CTTGAG	AATGCCGACCTCTTGCT	TAATGA	6	17	6	427416	427421	8.585900	-21.968000	9.901800	0.000653	1098.464507	427393	427398	4.674200	-11.607900	7.832500	0.004895	8239.688760	0.004895	new from initial search
SMb_TSS0780	mTSS	458764	+	NC_003078	SMb20447	458865	460559	CDS	Diguanylate cyclase/phosphodiesterase		SmelBR023	458728	458756	ATTGAC	CGCGACACGTTCCGCGA	TAATTT	6	17	6	458728	458733	8.568400	-21.968000	9.901800	0.000653	1098.464507	458751	458756	5.017700	-11.607900	7.832500	0.004895	8239.688760	0.004895	new from initial search
SMb_TSS0788	seTSS	460314	+	NC_003078	SMb20447	458865	460559	CDS	Diguanylate cyclase/phosphodiesterase			460279	460307	CTTTCG	ACACGATCAAAATCGAC	CAATAT	6	17	6	460279	460284	1.267900	-28.515001	9.362499	0.017436	29351.187440	460302	460307	8.398600	-20.874001	9.199900	0.000484	814.687448	0.017436	second search
SMb_TSS0798	seTSS	464461	+	NC_003078	SMb20450	462325	464685	CDS	putative regulatory protein			464428	464456	ATTTCC	GCCTTTGTCGCGACGCG	CGAAAT	6	17	6	464428	464433	1.949400	-28.515001	9.362499	0.011942	20102.200726	464451	464456	2.952600	-20.874001	9.199900	0.015669	26376.902453	0.015669	second search
SMb_TSS0894	pmTSS	499666	+	NC_003078	SMb20484	499835	500827	CDS	putative ABC transporter periplasmic sugar- binding protein			499630	499658	CTTGAC	GAAAGATTAAGTCTGAA	TGATAG	6	17	6	499630	499635	9.362499	-28.515001	9.362499	0.000574	965.836547	499653	499658	3.538600	-20.874001	9.199900	0.008873	14936.153647	0.008873	second search
SMb_TSS0983	mTSS	548272	+	NC_003078	SMb20522	548378	548746	CDS	HYPOTHETICAL PROTEIN			548236	548264	ATTGCT	CTATCCGACCGCCTCGC	CAATGA	6	17	6	548236	548241	6.361500	-28.515001	9.362499	0.004952	8336.491953	548259	548264	5.487300	-20.874001	9.199900	0.005205	8761.711010	0.005205	second search
SMb_TSS1003	lmTSS	562244	-	NC_003078	SMb20537	561216	562244	CDS	probable transcriptional regulator		SmelB048	562252	562280	CTTGCA	AATTTGCATTGATTGCG	CAATGT	6	17	6	562275	562280	6.299200	-28.515001	9.362499	0.004952	8336.491953	562252	562257	6.172800	-20.874001	9.199900	0.003046	5127.308291	0.004952	second search
SMb_TSS1056	mTSS	577311	-	NC_003078	SMb20551	576952	577254	CDS	HYPOTHETICAL PROTEIN			577319	577347	CTTGAA	CTCGCTGAAAAGAGACA	ACAAAT	6	17	6	577342	577347	8.387900	-28.515001	9.362499	0.001665	2803.590060	577319	577324	2.669900	-20.874001	9.199900	0.015669	26376.902453	0.015669	second search
SMb_TSS1079	mTSS	583959	-	NC_003078	SMb20558	583428	583838	CDS	HYPOTHETICAL PROTEIN			583969	583998	CTTGCC	AACCGATCGCCACCGTGA	ACATGA	6	18	6	583993	583998	7.273800	-28.515001	9.362499	0.003136	5278.604207	583969	583974	3.493400	-20.874001	9.199900	0.015669	26376.902453	0.015669	second search
SMb_TSS1092	seTSS	586048	-	NC_003078	SMb20561	585597	586055	CDS	HYPOTHETICAL PROTEIN			586054	586083	TTTGCT	TCGCATCGAAGACGCCCG	CTATGT	6	18	6	586078	586083	4.518900	-28.515001	9.362499	0.006498	10938.469769	586054	586059	6.974100	-20.874001	9.199900	0.000970	1632.441544	0.006498	second search
SMb_TSS3461	mTSS	1590645	-	NC_003078	SMb20575	1589460	1590515	CDS	3-carboxy-cis,cis-muconate cycloisomerase protein			1590653	1590681	CTTGTC	GCGGCGGGTCAGGCGCC	TAATTA	6	17	6	1590676	1590681	7.544701	-21.968000	9.901800	0.001255	2112.773134	1590653	1590658	5.012300	-11.607900	7.832500	0.004895	8239.688760	0.004895	new from initial search
SMb_TSS3469	mTSS	1596287	-	NC_003078	SMb20581	1594321	1596210	CDS	putative 4-hydroxyphenylpyruvate dioxygenase protein			1596295	1596323	TTTGCG	GTATAGGTAAGAAGTGA	CCATTA	6	17	6	1596318	1596323	3.217300	-28.515001	9.362499	0.008639	14542.251080	1596295	1596300	4.994700	-20.874001	9.199900	0.005205	8761.711010	0.008639	second search
promoter28	mTSS	1602309	+	NC_003078	SMb20587	1602338	1603198	CDS	Beta-ketoadipate succinyl-CoA transferase			1602281	1602309	ATTGAC	GCTTGCGAAGAACAGGC	GCTTAT	6	17	6	1602281	1602286	8.568400	-21.968000	9.901800	0.000653	0.003915	1602304	1602309	2.100900	-11.607900	7.832500	0.040568	0.243406	0.040568	virtual
SMb_TSS3531	pmTSS	1633737	+	NC_003078	SMb20615	1633944	1635779	CDS	putative thiamine biosynthesis protein		SmelB169	1633701	1633731	CTTGAC	GCCGTGCCGATAACCGTTC	CTAATT	6	19	6	1633701	1633706	9.362499	-28.515001	9.362499	0.000574	965.836547	1633726	1633731	4.079300	-20.874001	9.199900	0.008873	14936.153647	0.008873	second search
SMb_TSS3542	seTSS	1638415	+	NC_003078	SMb20619	1638400	1639389	CDS	probable transcriptional regulator			1638380	1638410	CTTGAC	ATTTGTCACATGTGATGAA	TTATGT	6	19	6	1638380	1638385	9.362499	-28.515001	9.362499	0.000574	965.836547	1638405	1638410	6.854300	-20.874001	9.199900	0.000970	1632.441544	0.000970	second search
SMb_TSS3556	seTSS	1648474	-	NC_003078	SMb20628	1648211	1648480	CDS	CONSERVED HYPOTHETICAL PROTEIN			1648485	1648515	GTTAAC	ATCTACACAACCGAATACA	GGATAA	6	19	6	1648510	1648515	0.666100	-28.515001	9.362499	0.017436	29351.187440	1648485	1648490	5.592800	-20.874001	9.199900	0.003046	5127.308291	0.017436	second search
SMb_TSS3560	lmTSS	1648844	-	NC_003078	SMb20629	1648566	1648844	CDS	HYPOTHETICAL PROTEIN			1648852	1648880	CTTGCT	TGCACGGGATAGTGCCC	GCATTA	6	17	6	1648875	1648880	5.678500	-21.968000	9.901800	0.003007	5061.793486	1648852	1648857	4.730500	-11.607900	7.832500	0.004895	8239.688760	0.004895	new from initial search
SmelB149	sense sRNA	1455978	+	NC_003078	SMb20654	1455985	1456380	CDS			SmelB149	1455941	1455970	CTTGAC	GCGAGCGCGCGCCAGGAG	TGAAAT	6	18	6	1455941	1455946	9.362499	-28.515001	9.362499	0.000574	965.836547	1455965	1455970	2.832800	-20.874001	9.199900	0.015669	26376.902453	0.015669	second search
SMb_TSS3256	seTSS	1465527	-	NC_003078	SMb20664	1465403	1466092	CDS	putative transcriptional regulator, GntR family protein			1465534	1465563	ATTTCG	TCACCGACCTTTACACCT	ATATGA	6	18	6	1465558	1465563	0.501700	-28.515001	9.362499	0.017436	29351.187440	1465534	1465539	5.627300	-20.874001	9.199900	0.003046	5127.308291	0.017436	second search
SMb_TSS3275	mTSS	1486328	+	NC_003078	SMb20684	1486404	1487240	CDS	conserved hypothetical protein			1486289	1486318	ATTGTT	ACTCTGGATCGAGTTGAA	CAATAT	6	18	6	1486289	1486294	5.875100	-21.968000	9.901800	0.003007	5061.793486	1486313	1486318	6.675100	-11.607900	7.832500	0.000392	660.316731	0.003007	new from initial search
SMb_TSS3298	mTSS	1496777	-	NC_003078	SMb20696	1496268	1496753	CDS	HYPOTHETICAL PROTEIN		SmelB154	1496785	1496813	CTTGAA	ACCGGTCGCGACAGGTG	GCATAT	6	17	6	1496808	1496813	5.975200	-21.968000	9.901800	0.003007	5061.793486	1496785	1496790	5.868000	-11.607900	7.832500	0.001911	3216.400200	0.003007	new from initial search
SMb_TSS3299	mTSS	1496772	-	NC_003078	SMb20696	1496268	1496753	CDS	HYPOTHETICAL PROTEIN			1496783	1496813	CTTGAA	ACCGGTCGCGACAGGTGGC	ATATTT	6	19	6	1496808	1496813	5.975200	-21.968000	9.901800	0.003007	5061.793486	1496783	1496788	5.491600	-11.607900	7.832500	0.004895	8239.688760	0.004895	new from initial search
SMb_TSS3296	seTSS	1496749	-	NC_003078	SMb20696	1496268	1496753	CDS	HYPOTHETICAL PROTEIN			1496755	1496784	TTTGAG	CGACAGATGACGTAGAAG	AAAAAT	6	18	6	1496779	1496784	5.306000	-28.515001	9.362499	0.006498	10938.469769	1496755	1496760	4.002500	-20.874001	9.199900	0.008873	14936.153647	0.008873	second search
SMb_TSS3336	mTSS	1514179	+	NC_003078	SMb20712	1514330	1515259	CDS	ABC transporter, periplasmic solute-binding protein			1514143	1514171	CTTGAC	GGCGCCCGGATAAAATG	GAATAC	6	17	6	1514143	1514148	9.362499	-28.515001	9.362499	0.000574	965.836547	1514166	1514171	3.047600	-20.874001	9.199900	0.015669	26376.902453	0.015669	second search
SMb_TSS3359	pmTSS	1521750	-	NC_003078	SMb20717	1520541	1521566	CDS	putative transcriptional regulator, LacI family protein			1521755	1521785	CTTTAC	ACTCTCGATGTAAAGGTTT	ACATAA	6	19	6	1521780	1521785	5.126600	-21.968000	9.901800	0.004998	8413.443781	1521755	1521760	4.895700	-11.607900	7.832500	0.004895	8239.688760	0.004998	new from initial search
SMb_TSS3428	seTSS	1556705	+	NC_003078	SMb20765	1556570	1557184	CDS	chloramphenicol O-acetyltransferase			1556669	1556697	CTCGAC	GAGGTCGAGTTCGGCGA	CTATTC	6	17	6	1556669	1556674	0.526100	-28.515001	9.362499	0.017436	29351.187440	1556692	1556697	2.872200	-20.874001	9.199900	0.015669	26376.902453	0.017436	second search
SMb_TSS3433	mTSS	1565686	-	NC_003078	SMb20772	1564614	1565660	CDS	probable pyridoxal phosphate biosynthetic protein PdxA			1565693	1565721	CTTGAT	GCAGAATTTTGAATGAC	GTATGA	6	17	6	1565716	1565721	9.565600	-21.968000	9.901800	0.000203	342.190807	1565693	1565698	6.115000	-11.607900	7.832500	0.001911	3216.400200	0.001911	new from initial search
SMb_TSS1127	seTSS	594265	-	NC_003078	SMb20808	593495	594271	CDS	putative membrane-anchored protein		SmelBR030	594273	594301	CTTGTG	CGAGACATAAAGTCAGT	CCATTA	6	17	6	594296	594301	6.299400	-28.515001	9.362499	0.004952	8336.491953	594273	594278	4.994700	-20.874001	9.199900	0.005205	8761.711010	0.005205	second search
SMb_TSS1144	seTSS	596732	+	NC_003078	SMb20810	595610	597643	CDS	putative O-acetyl transferase			596696	596726	ATTTCT	TCGGCGGTCGCCTTCGGCT	TCATTG	6	19	6	596696	596701	1.803300	-28.515001	9.362499	0.011942	20102.200726	596721	596726	2.531400	-20.874001	9.199900	0.015669	26376.902453	0.015669	second search
SMb_TSS1146	seTSS	596999	+	NC_003078	SMb20810	595610	597643	CDS	putative O-acetyl transferase			596963	596993	ATTGAC	CTTGCCGCTCGCCAAATGG	GTATAT	6	19	6	596963	596968	8.596300	-28.515001	9.362499	0.000574	965.836547	596988	596993	8.790800	-20.874001	9.199900	0.000484	814.687448	0.000574	second search
SMb_TSS1198	seTSS	612577	-	NC_003078	SMb20823	611880	612911	CDS	LpsZ			612590	612620	CTTTCG	CTGGCGTTCGATGCGCAGG	ATATGT	6	19	6	612615	612620	1.267900	-28.515001	9.362499	0.017436	29351.187440	612590	612595	6.312800	-20.874001	9.199900	0.003046	5127.308291	0.017436	second search
SMb_TSS1275	seTSS	624527	-	NC_003078	SMb20832	624306	624965	CDS	capsular-polysaccharide-transporting ATPase		SmelBR034	624535	624564	CTTGAG	CATGGGCGTCAACTTCGA	CTATTA	6	18	6	624559	624564	7.914800	-28.515001	9.362499	0.001665	2803.590060	624535	624540	7.128600	-20.874001	9.199900	0.000970	1632.441544	0.001665	second search
SmelB059	sense sRNA	624956	-	NC_003078	SMb20832	624306	624965	CDS			SmelB059	624962	624991	CTTTCC	AGAAAGACGCTGAGAAAC	GAATGA	6	18	6	624986	624991	2.715600	-28.515001	9.362499	0.008639	14542.251080	624962	624967	5.078200	-20.874001	9.199900	0.005205	8761.711010	0.008639	second search
SMb_TSS1280	mTSS	627115	-	NC_003078	SMb20834	625738	627036	CDS	probable lipopolysaccharide processing protein			627125	627154	CTTGAA	CGGGCGCCCGTCCGAGAC	CAATAA	6	18	6	627149	627154	5.975200	-21.968000	9.901800	0.003007	5061.793486	627125	627130	6.669700	-11.607900	7.832500	0.000392	660.316731	0.003007	new from initial search
SMb_TSS1294	seTSS	631411	-	NC_003078	SMb20840	631205	631897	CDS	conserved hypothetical protein			631417	631447	CTTGAG	CGGGGCGTTGAACAGGGCT	TAATGA	6	19	6	631442	631447	7.914800	-28.515001	9.362499	0.001665	2803.590060	631417	631422	5.367500	-20.874001	9.199900	0.005205	8761.711010	0.005205	second search
SmelB119	cis-encoded mRNA leader	1278175	-	NC_003078	SMb20870	1277200	1278096	CDS			SmelB119	1278182	1278211	CTTGTC	TTTGAGGTGGTGCATTGT	TTATCT	6	18	6	1278206	1278211	7.747100	-28.515001	9.362499	0.001665	2803.590060	1278182	1278187	2.625900	-20.874001	9.199900	0.015669	26376.902453	0.015669	second search
SMb_TSS2797	mTSS	1291443	+	NC_003078	SMb20886	1291462	1292871	CDS	conserved hypothetical protein			1291408	1291437	CTTGCA	TTGCACTCTGCGTTGTAT	TCAAAT	6	18	6	1291408	1291413	6.299200	-28.515001	9.362499	0.004952	8336.491953	1291432	1291437	3.211400	-20.874001	9.199900	0.015669	26376.902453	0.015669	second search
SMb_TSS2843	mTSS	1311579	+	NC_003078	SMb20902	1311686	1312723	CDS	ABC transporter, periplasmic solute-binding protein			1311542	1311570	GTTGAC	AGCTTGCGGAAACTCTG	ACATTT	6	17	6	1311542	1311547	8.037000	-28.515001	9.362499	0.001665	2803.590060	1311565	1311570	5.018900	-20.874001	9.199900	0.005205	8761.711010	0.005205	second search
SMb_TSS2864	seTSS	1318133	-	NC_003078	SMb20908	1317788	1318126	CDS	HYPOTHETICAL PROTEIN			1318142	1318172	TTTGTT	GACGCGTTAAGGAGAGCAC	CTATTT	6	19	6	1318167	1318172	4.992200	-28.515001	9.362499	0.006498	10938.469769	1318142	1318147	7.814100	-20.874001	9.199900	0.000484	814.687448	0.006498	second search
SMb_TSS2888	seTSS	1320975	+	NC_003078	SMb20913	1320886	1321488	CDS	HYPOTHETICAL PROTEIN		SmelB125	1320940	1320970	ATTGAC	TCTTTCGGCGCAGAGAACA	TAATAG	6	19	6	1320940	1320945	8.596300	-28.515001	9.362499	0.000574	965.836547	1320965	1320970	5.249800	-20.874001	9.199900	0.005205	8761.711010	0.005205	second search
SMb_TSS2468	seTSS	1148454	-	NC_003078	SMb20924	1147361	1148881	CDS	putative alpha-L-arabinofuranosidase protein			1148462	1148491	CTCGAC	GACGCTCGCAACTTCCTC	GAATAC	6	18	6	1148486	1148491	0.526100	-28.515001	9.362499	0.017436	29351.187440	1148462	1148467	3.047600	-20.874001	9.199900	0.015669	26376.902453	0.017436	second search
SMb_TSS2492	mTSS	1161314	-	NC_003078	SMb20935	1160892	1161143	CDS	putative transcriptional regulator protein		SmelB100	1161322	1161350	CTTGTC	CATGTTACAACGATGAC	ATAAAA	6	17	6	1161345	1161350	7.747100	-28.515001	9.362499	0.001665	2803.590060	1161322	1161327	4.118300	-20.874001	9.199900	0.008873	14936.153647	0.008873	second search
SMb_TSS2507	mTSS	1165706	-	NC_003078	SMb20940	1164948	1165658	CDS	probable succinoglycan biosynthesis regulator		SmelBR061	1165714	1165742	ATTCAC	AAGCCGTCCTCTTTGGC	CTAAAA	6	17	6	1165737	1165742	0.508100	-28.515001	9.362499	0.017436	29351.187440	1165714	1165719	4.779600	-20.874001	9.199900	0.005205	8761.711010	0.017436	second search
SMb_TSS2535	mTSS	1174247	+	NC_003078	SMb20947	1174312	1174608	CDS	posttranscriptional regulator, repressor protein ExoX		SmelBR062	1174211	1174239	GTTGAA	GAGAAAAGCGGGCGCTA	ATATAG	6	17	6	1174211	1174216	4.582700	-21.968000	9.901800	0.004998	8413.443781	1174234	1174239	4.737200	-11.607900	7.832500	0.004895	8239.688760	0.004998	new from initial search
SMb_TSS2544	seTSS	1178374	+	NC_003078	SMb20950	1177910	1179394	CDS	probable exopolysaccharide transport protein			1178337	1178366	ATTTCC	GCAAGGATGCCGTCTGGA	GCATGA	6	18	6	1178337	1178342	1.949400	-28.515001	9.362499	0.011942	20102.200726	1178361	1178366	3.745600	-20.874001	9.199900	0.008873	14936.153647	0.011942	second search
SMb_TSS2591	seTSS	1195028	-	NC_003078	SMb20966	1194246	1196186	CDS	putative beta-galactosidase protein			1195034	1195064	CTTGAA	GTCGCCGAAGTCGTCGCTG	AAATGA	6	19	6	1195059	1195064	8.387900	-28.515001	9.362499	0.001665	2803.590060	1195034	1195039	4.826000	-20.874001	9.199900	0.005205	8761.711010	0.005205	second search
SMb_TSS2663	lmTSS	1237824	-	NC_003078	SMb21000	1236556	1237824	CDS	putative transport protein		SmelB118	1237831	1237859	TTTGCC	GCTCTCTTGCTGCGATG	CAATAA	6	17	6	1237854	1237859	4.665000	-28.515001	9.362499	0.006498	10938.469769	1237831	1237836	7.713099	-20.874001	9.199900	0.000484	814.687448	0.006498	second search
SMb_TSS2675	mTSS	1242083	-	NC_003078	SMb21008	1241735	1242067	CDS	putative transcriptional regulator, arsR family protein			1242092	1242121	CTTGAC	TCATTCATATCTGATTGG	CTATAC	6	18	6	1242116	1242121	9.901800	-21.968000	9.901800	0.000203	342.190807	1242092	1242097	4.940000	-11.607900	7.832500	0.004895	8239.688760	0.004895	new from initial search
SMb_TSS1311	seTSS	643640	-	NC_003078	SMb21019	642432	643949	CDS	putative sugar ABC transporter ATP-binding protein			643648	643676	CTTTAC	CTGGTGCCGCAAGAGGC	GCATAT	6	17	6	643671	643676	4.804300	-28.515001	9.362499	0.006498	10938.469769	643648	643653	6.656900	-20.874001	9.199900	0.000970	1632.441544	0.006498	second search
SMb_TSS1318	mTSS	647134	+	NC_003078	SMb21024	647212	647379	CDS	hypothetical protein			647098	647126	GTTGAG	CGACCCTTCTGCACTGA	TTAAAT	6	17	6	647098	647103	7.193400	-21.968000	9.901800	0.002027	3412.843855	647121	647126	4.536200	-11.607900	7.832500	0.004895	8239.688760	0.004895	new from initial search
SMb_TSS1322	mTSS	647836	-	NC_003078	SMb21025	647391	647810	CDS	hypothetical protein			647843	647872	TTTGTC	CGCGAGCACAATGTGTGG	TTATCT	6	18	6	647867	647872	5.138300	-28.515001	9.362499	0.006498	10938.469769	647843	647848	2.625900	-20.874001	9.199900	0.015669	26376.902453	0.015669	second search
SMb_TSS1324	lmTSS	648091	-	NC_003078	SMb21026	647954	648091	CDS	hypothetical exopeptide protein			648102	648131	TTTGCC	TCGAATTCATCACATTCG	GAATTG	6	18	6	648126	648131	4.665000	-28.515001	9.362499	0.006498	10938.469769	648102	648107	3.574700	-20.874001	9.199900	0.008873	14936.153647	0.008873	second search
SMb_TSS1392	seTSS	681746	-	NC_003078	SMb21048	680362	681807	CDS	hypothetical membrane protein			681756	681786	CTTTTA	ATCTGTGCGGGGATATTGG	TAATAG	6	19	6	681781	681786	2.214300	-28.515001	9.362499	0.011942	20102.200726	681756	681761	5.249799	-20.874001	9.199900	0.005205	8761.711010	0.011942	second search
SMb_TSS1399	seTSS	684227	-	NC_003078	SMb21051	683928	685277	CDS	UDP-glucose 6-dehydrogenase			684235	684264	ATTGAT	CGGGATGGCTTACAAGAA	GAATGT	6	18	6	684259	684264	8.450200	-28.515001	9.362499	0.001665	2803.590060	684235	684240	5.763700	-20.874001	9.199900	0.003046	5127.308291	0.003046	second search
SMb_TSS1402	seTSS	685816	+	NC_003078	SMb21052	685581	686546	CDS	dTDP-glucose 4,6-dehydratase			685781	685810	CTTGTT	CTATCGCTTCCATTTCAC	ACATGT	6	18	6	685781	685786	7.601000	-28.515001	9.362499	0.001665	2803.590060	685805	685810	4.178900	-20.874001	9.199900	0.008873	14936.153647	0.008873	second search
SMb_TSS1544	mTSS	731218	+	NC_003078	SMb21089	731300	732370	CDS	carnitine dehydratase			731181	731211	CTTGTC	AAAGCTACCTATATGTGAA	TTAAGT	6	19	6	731181	731186	7.747100	-28.515001	9.362499	0.001665	2803.590060	731206	731211	3.119500	-20.874001	9.199900	0.015669	26376.902453	0.015669	second search
SMb_TSS1548	seTSS	742302	+	NC_003078	SMb21100	742000	742878	CDS	probable polysaccharide deacetylase		SmelBR038	742267	742297	CTTGCC	CATCCCGAAGCCTGCGATA	GAATAG	6	19	6	742267	742272	7.273800	-28.515001	9.362499	0.003136	5278.604207	742292	742297	4.960500	-20.874001	9.199900	0.005205	8761.711010	0.005205	second search
SMb_TSS1565	mTSS	757208	-	NC_003078	SMb21115	756618	757106	CDS	putative response regulator protein		SmelB067	757215	757243	ATTGCG	GAAATTGCTGCATCGCA	TCATGA	6	17	6	757238	757243	5.059900	-28.515001	9.362499	0.006498	10938.469769	757215	757220	4.034900	-20.874001	9.199900	0.008873	14936.153647	0.008873	second search
SMb_TSS1591	seTSS	774936	+	NC_003078	SMb21135	774396	775238	CDS	ABC transporter, periplasmic solute-binding protein			774899	774928	CTTGCC	GGAGGCGACGGTCGACCA	GTATGA	6	18	6	774899	774904	7.273800	-28.515001	9.362499	0.003136	5278.604207	774923	774928	5.879500	-20.874001	9.199900	0.003046	5127.308291	0.003136	second search
SMb_TSS1602	mTSS	777836	+	NC_003078	SMb21140	777875	778687	CDS	Transcriptional regulator, IclR family			777801	777830	GTTGAC	TGCGTCGCCTACAAGGCT	AAATGA	6	18	6	777801	777806	8.037000	-28.515001	9.362499	0.001665	2803.590060	777825	777830	4.826000	-20.874001	9.199900	0.005205	8761.711010	0.005205	second search
SMb_TSS1883	mTSS	898617	+	NC_003078	SMb21154	898660	899043	CDS	hypothetical protein, bleomycin resistance protein family			898583	898611	ATTGAC	GTCACGAGCAATCGCGC	GAAAAT	6	17	6	898583	898588	8.596300	-28.515001	9.362499	0.000574	965.836547	898606	898611	4.254700	-20.874001	9.199900	0.008873	14936.153647	0.008873	second search
SMb_TSS1889	mTSS	901188	+	NC_003078	SMb21157	901228	901617	CDS	putative translation initiation inhibitor protein			901151	901181	ATTTTC	CCTGGCCAAATTCCGTGTT	CTATGG	6	19	6	901151	901156	2.422700	-28.515001	9.362499	0.011942	20102.200726	901176	901181	3.945100	-20.874001	9.199900	0.008873	14936.153647	0.011942	second search
SMb_TSS1901	seTSS	916437	+	NC_003078	SMb21169	916402	916827	CDS	putative transcriptional regulator, arsR family protein		SmelBR051	916401	916430	ATTGAA	CTTGGTTGCTCGCCGTGT	CAATAT	6	18	6	916401	916406	7.621700	-28.515001	9.362499	0.001665	2803.590060	916425	916430	8.398600	-20.874001	9.199900	0.000484	814.687448	0.001665	second search
SMb_TSS1955	mTSS	927815	-	NC_003078	SMb21180	926839	927792	CDS	putative transcriptional regulator, LysR family protein			927825	927853	CTTGTG	CAAGCGACCATTCTTCT	GAATAT	6	17	6	927848	927853	6.228800	-21.968000	9.901800	0.003007	5061.793486	927825	927830	6.433200	-11.607900	7.832500	0.001911	3216.400200	0.003007	new from initial search
SMb_TSS1956	mTSS	927956	+	NC_003078	SMb21181	927980	929167	CDS	putative glutaryl-CoA dehydrogenase protein		SmelBR052	927920	927948	TTTGAA	AGCCTTGATCCGGCTTG	CGATAA	6	17	6	927920	927925	5.779099	-28.515001	9.362499	0.004952	8336.491953	927943	927948	6.001900	-20.874001	9.199900	0.003046	5127.308291	0.004952	second search
SMb_TSS1961	mTSS	932465	-	NC_003078	SMb21183	930553	932442	CDS	probable chaperonine, heat shock hsp90 proteins family			932473	932502	CTTGAA	ATTCAGGCCGCGGCTTGC	CAATTG	6	18	6	932497	932502	8.387900	-28.515001	9.362499	0.001665	2803.590060	932473	932478	3.983800	-20.874001	9.199900	0.008873	14936.153647	0.008873	second search
SMb_TSS1968	mTSS	936790	+	NC_003078	SMb21187	936834	937664	CDS	putative protein, similar to transcriptional regulators merR and LacI family			936753	936782	CTTGTG	CAGCCGCCGCGCTCGCGG	CTAGAT	6	18	6	936753	936758	6.299400	-28.515001	9.362499	0.004952	8336.491953	936777	936782	2.827900	-20.874001	9.199900	0.015669	26376.902453	0.015669	second search
SMb_TSS2042	lmTSS	961673	-	NC_003078	SMb21208	960969	961673	CDS	putative transcriptional regulator, TetR family protein		SmelBR055	961681	961709	ATTGAC	TTAGTCGGTTGATTGGC	GCATTA	6	17	6	961704	961709	8.568400	-21.968000	9.901800	0.000653	1098.464507	961681	961686	4.730500	-11.607900	7.832500	0.004895	8239.688760	0.004895	new from initial search
SMb_TSS2044	seTSS	962643	-	NC_003078	SMb21209	961787	963139	CDS	putative two-component sensor histidine kinase protein		SmelB094	962652	962681	CTTGAA	GGACCCCAACGGCTTCAT	GTATAG	6	18	6	962676	962681	8.387900	-28.515001	9.362499	0.001665	2803.590060	962652	962657	5.761799	-20.874001	9.199900	0.003046	5127.308291	0.003046	second search
SMb_TSS1607	mTSS	786517	+	NC_003078	SMb21223	786637	787536	CDS	putative sulfate adenylyltransferase subunit 2 protein		SmelB074	786480	786509	CTTGAA	ATATTGCCGATATAGCGC	TTAAAT	6	18	6	786480	786485	5.975200	-21.968000	9.901800	0.003007	5061.793486	786504	786509	4.536200	-11.607900	7.832500	0.004895	8239.688760	0.004895	new from initial search
SMb_TSS1656	pmTSS	811783	-	NC_003078	SMb21243	810685	811611	CDS	putative sulfotransferase		SmelB080	811791	811820	CTTGCC	TCCAGCAGGTTTTTCTGT	GAAATT	6	18	6	811815	811820	7.273800	-28.515001	9.362499	0.003136	5278.604207	811791	811796	2.868900	-20.874001	9.199900	0.015669	26376.902453	0.015669	second search
SMb_TSS1658	mTSS	813574	+	NC_003078	SMb21245	813621	814871	CDS	putative polysaccharide export outer membrane protein			813537	813566	TTTGAC	GTGATAGCGCGTCGAAGA	ATATAG	6	18	6	813537	813542	5.766500	-21.968000	9.901800	0.003007	5061.793486	813561	813566	4.737200	-11.607900	7.832500	0.004895	8239.688760	0.004895	new from initial search
SMb_TSS1673	pmTSS	818754	-	NC_003078	SMb21249	817644	818486	CDS	putative sulfotransferase protein		SmelBR042	818762	818792	ATTGAC	AGAATGCTTGTTTTTCATT	TCATAT	6	19	6	818787	818792	8.568400	-21.968000	9.901800	0.000653	1098.464507	818762	818767	5.584600	-11.607900	7.832500	0.001911	3216.400200	0.001911	new from initial search
SMb_TSS1676	mTSS	820344	+	NC_003078	SMb21251	820382	822502	CDS	conserved hypothetical membrane protein, similar to Y1058			820309	820337	ATTGCC	TTGTGACGCGTATGTGT	TGATAT	6	17	6	820309	820314	4.681300	-21.968000	9.901800	0.004998	8413.443781	820332	820337	5.438600	-11.607900	7.832500	0.004895	8239.688760	0.004998	new from initial search
SMb_TSS1721	mTSS	830956	+	NC_003078	SMb21260	831102	832994	CDS	putative mureinpeptideoligopeptide ABC transporter ATP-binding protein			830919	830949	ATTGCA	TGTTCCCGTTGATCCTAGC	TGATTA	6	19	6	830919	830924	5.533000	-28.515001	9.362499	0.004952	8336.491953	830944	830949	4.496300	-20.874001	9.199900	0.008873	14936.153647	0.008873	second search
SMb_TSS1749	mTSS	837071	+	NC_003078	SMb21264	837144	838358	CDS	putative membrane-anchored protein, slightly similar to UDP-N-acetylglucosamine-N-acetylmuramyl- (pentapeptide) pyrophosphoryl-undecaprenol N- acetylglucosamine transferase			837034	837064	GTTGCG	CGACGCCGCCGATCCCTAC	AAATAA	6	19	6	837034	837039	4.500600	-28.515001	9.362499	0.006498	10938.469769	837059	837064	7.051800	-20.874001	9.199900	0.000970	1632.441544	0.006498	second search
SMb_TSS1817	mTSS	868108	-	NC_003078	SMb21291	867060	868007	CDS	putative transcriptional regulator, lysR family protein			868116	868144	ATTTCT	CTCGCGTTCATTATGTG	TCATTG	6	17	6	868139	868144	1.803300	-28.515001	9.362499	0.011942	20102.200726	868116	868121	2.531400	-20.874001	9.199900	0.015669	26376.902453	0.015669	second search
SMb_TSS1837	mTSS	880411	-	NC_003078	SMb21298	874927	880374	CDS	conserved hypothetical protein, possibly exported		SmelBR049	880419	880447	ATTGAC	AACGCCCAGCGAAGGTT	GAAAAA	6	17	6	880442	880447	8.596300	-28.515001	9.362499	0.000574	965.836547	880419	880424	3.569200	-20.874001	9.199900	0.008873	14936.153647	0.008873	second search
SMb_TSS1838	mTSS	880573	+	NC_003078	SMb21299	880615	881406	CDS	putative transcriptional regulator, deoR family protein			880536	880565	CTTGCG	GGCCGAGGCGATCGTGTG	ATATTT	6	18	6	880536	880541	4.698800	-21.968000	9.901800	0.004998	8413.443781	880560	880565	5.491600	-11.607900	7.832500	0.004895	8239.688760	0.004998	new from initial search
SMb_TSS2075	mTSS	980340	-	NC_003078	SMb21314	979583	980242	CDS	putative Ca2+-binding protein WgeA (formerly ExpE1)			980348	980376	CTTTCT	ATCAAAATATCGCCGTT	TTATTT	6	17	6	980371	980376	2.569500	-28.515001	9.362499	0.008639	14542.251080	980348	980353	7.694300	-20.874001	9.199900	0.000484	814.687448	0.008639	second search
SMb_TSS2097	mTSS	985968	+	NC_003078	SMb21319	986048	987532	CDS	putative membrane protein WgaA (formerly ExpA1)			985928	985957	ATTGTT	GTGCACTGCGGAATCCAC	GGATAT	6	18	6	985928	985933	5.875100	-21.968000	9.901800	0.003007	5061.793486	985952	985957	5.722000	-11.607900	7.832500	0.001911	3216.400200	0.003007	new from initial search
SMb_TSS2098	mTSS	986014	+	NC_003078	SMb21319	986048	987532	CDS	putative membrane protein WgaA (formerly ExpA1)			985976	986006	CTGGAC	CGCGAATATTCCCGGACCA	TCATTT	6	19	6	985976	985981	0.532100	-28.515001	9.362499	0.017436	29351.187440	986001	986006	5.560400	-20.874001	9.199900	0.003046	5127.308291	0.017436	second search
SMb_TSS2147	mTSS	1012444	+	NC_003078	SMb21346	1012514	1013626	CDS	putative transcriptional regulator, LacI family protein			1012408	1012436	CTTCAC	ACGGGAAAACCTTGCGC	TAATAT	6	17	6	1012408	1012413	1.274300	-28.515001	9.362499	0.017436	29351.187440	1012431	1012436	8.278800	-20.874001	9.199900	0.000484	814.687448	0.017436	second search
SMb_TSS2150	mTSS	1014848	-	NC_003078	SMb21348	1014047	1014811	CDS	putative 2-deoxy-D-gluconate 3-dehydrogenase protein			1014854	1014884	CTTTCA	TCTGGGCGATGGCCGGCGA	CAATAT	6	19	6	1014879	1014884	1.741000	-28.515001	9.362499	0.011942	20102.200726	1014854	1014859	8.398601	-20.874001	9.199900	0.000484	814.687448	0.011942	second search
SMb_TSS2203	seTSS	1044428	+	NC_003078	SMb21379	1044182	1044556	CDS	conserved hypothetical protein			1044393	1044423	ATTGCC	CCTACAAAGGCGATGCGTC	CTATTA	6	19	6	1044393	1044398	6.507600	-28.515001	9.362499	0.003136	5278.604207	1044418	1044423	7.128600	-20.874001	9.199900	0.000970	1632.441544	0.003136	second search
SMb_TSS2913	seTSS	1331159	-	NC_003078	SMb21399	1330868	1331272	CDS	hypothetical protein			1331164	1331193	TTTGTT	CCAGGCTTCCTGCAGCAT	TTATTT	6	18	6	1331188	1331193	4.992200	-28.515001	9.362499	0.006498	10938.469769	1331164	1331169	7.694300	-20.874001	9.199900	0.000484	814.687448	0.006498	second search
SMb_TSS2931	mTSS	1332716	+	NC_003078	SMb21402	1332769	1333932	CDS	hypothetical calcium binding protein			1332679	1332707	ATTGTG	CGCTTTGTTTTTAAGCC	TTAAAA	6	17	6	1332679	1332684	4.895400	-21.968000	9.901800	0.004998	8413.443781	1332702	1332707	4.530800	-11.607900	7.832500	0.004895	8239.688760	0.004998	new from initial search
SMb_TSS2961	seTSS	1340213	+	NC_003078	SMb21410	1340162	1341031	CDS	putative methyltransferase, S-Adenosyl-L- methionine (SAM)-MTase protein		SmelBR073	1340176	1340206	CTTGGC	AACCCCTCTTCACAGGTCT	AGATTA	6	19	6	1340176	1340181	1.302500	-28.515001	9.362499	0.017436	29351.187440	1340201	1340206	3.954800	-20.874001	9.199900	0.008873	14936.153647	0.017436	second search
SMb_TSS2964	mTSS	1345891	+	NC_003078	SMb21416	1345942	1346715	CDS	putative glucose-1-phosphate cytidylyltransferase protein			1345855	1345884	GTTGCA	ATCGCGGCTAAAATGCTC	CAATGA	6	18	6	1345855	1345860	4.973700	-28.515001	9.362499	0.006498	10938.469769	1345879	1345884	5.487300	-20.874001	9.199900	0.005205	8761.711010	0.006498	second search
SMb_TSS2969	seTSS	1349943	-	NC_003078	SMb21419	1349044	1349931	CDS	putative transcriptional regulator, araC family protein			1349949	1349979	CTTTTC	CGCAAAAATGATCAGAAGC	ATATAA	6	19	6	1349974	1349979	3.188900	-28.515001	9.362499	0.008639	14542.251080	1349949	1349954	7.853100	-20.874001	9.199900	0.000484	814.687448	0.008639	second search
SMb_TSS2970	mTSS	1349958	-	NC_003078	SMb21419	1349044	1349931	CDS	putative transcriptional regulator, araC family protein			1349963	1349993	ATTGAC	ATCATGGTCTTTTCCGCAA	AAATGA	6	19	6	1349988	1349993	8.596300	-28.515001	9.362499	0.000574	965.836547	1349963	1349968	4.826000	-20.874001	9.199900	0.005205	8761.711010	0.005205	second search
SMb_TSS2994	mTSS	1369249	-	NC_003078	SMb21438	1368224	1369222	CDS	ABC transporter, periplasmic solute-binding protein			1369255	1369285	TTTGCG	TTGCGGGCATCATGCCCGC	CTAATA	6	19	6	1369280	1369285	3.217300	-28.515001	9.362499	0.008639	14542.251080	1369255	1369260	3.393800	-20.874001	9.199900	0.015669	26376.902453	0.015669	second search
SMb_TSS2996	seTSS	1369642	-	NC_003078	SMb21439	1369358	1369750	CDS	conserved hypothetical protein			1369650	1369679	GTTGAC	CCGCGTTGGCGGTTTTCT	CTATAC	6	18	6	1369674	1369679	8.037000	-28.515001	9.362499	0.001665	2803.590060	1369650	1369655	4.258000	-20.874001	9.199900	0.008873	14936.153647	0.008873	second search
SMb_TSS3070	seTSS	1400406	+	NC_003078	SMb21475	1400396	1400599	CDS	HYPOTHETICAL PROTEIN			1400370	1400399	ATTGAC	GCCGCTCTGTCCGATGAT	GCATGA	6	18	6	1400370	1400375	8.596300	-28.515001	9.362499	0.000574	965.836547	1400394	1400399	3.745600	-20.874001	9.199900	0.008873	14936.153647	0.008873	second search
SMb_TSS3175	mTSS	1434780	-	NC_003078	SMb21508	1433836	1434750	CDS	putative dihydrodipicolinate synthetase protein		SmelBR078	1434788	1434816	CTTGCC	GTGGATCATTCGCGATT	GTATGA	6	17	6	1434811	1434816	6.014700	-21.968000	9.901800	0.003007	5061.793486	1434788	1434793	6.115000	-11.607900	7.832500	0.001911	3216.400200	0.003007	new from initial search
SMb_TSS3190	seTSS	1443156	+	NC_003078	SMb21519	1443139	1444611	CDS	putative two-component sensor histidine kinase protein		SmelB144	1443120	1443148	GTTGAC	CGGCCGGCCGGAGATGC	TAATTT	6	17	6	1443120	1443125	8.037000	-28.515001	9.362499	0.001665	2803.590060	1443143	1443148	6.893000	-20.874001	9.199900	0.000970	1632.441544	0.001665	second search
SMb_TSS2217	mTSS	1050815	-	NC_003078	SMb21525	1049322	1050797	CDS	aspartate transaminase			1050822	1050851	ATTGCC	TTATATCCAGATAGGAAG	TTAGAT	6	18	6	1050846	1050851	6.507600	-28.515001	9.362499	0.003136	5278.604207	1050822	1050827	2.708100	-20.874001	9.199900	0.015669	26376.902453	0.015669	second search
SMb_TSS2305	seTSS	1091572	+	NC_003078	SMb21552	1091493	1091996	CDS	putative aminoglycoside 6'-N-acetyltransferase, similar to amikacin resistance protein			1091534	1091563	GTTGTG	TGAATGGCTAAATAGCCC	TCATAT	6	18	6	1091534	1091539	4.973900	-28.515001	9.362499	0.006498	10938.469769	1091558	1091563	6.946200	-20.874001	9.199900	0.000970	1632.441544	0.006498	second search
SMb_TSS2307	seTSS	1091903	+	NC_003078	SMb21552	1091493	1091996	CDS	putative aminoglycoside 6'-N-acetyltransferase, similar to amikacin resistance protein			1091867	1091896	CTTCAT	CTGTCACGCTAAAGAGAA	CAAAAT	6	18	6	1091867	1091872	1.128200	-28.515001	9.362499	0.017436	29351.187440	1091891	1091896	4.663800	-20.874001	9.199900	0.005205	8761.711010	0.017436	second search
SMb_TSS2391	mTSS	1110085	-	NC_003078	SMb21570	1108027	1110063	CDS	N-methylproline demethylase			1110095	1110125	TTTGTT	GACACGTATGTACATTTTC	ACATAG	6	19	6	1110120	1110125	4.992200	-28.515001	9.362499	0.006498	10938.469769	1110095	1110100	3.375700	-20.874001	9.199900	0.015669	26376.902453	0.015669	second search
SMb_TSS3578	seTSS	1661208	-	NC_003078	SMb21632	1660252	1661568	CDS	putative 3-hydroxyacyl-CoA dehydrogenase			1661216	1661244	CTTGCA	GGCGTCACGGGCTCGAC	GGATTA	6	17	6	1661239	1661244	6.299200	-28.515001	9.362499	0.004952	8336.491953	1661216	1661221	4.207000	-20.874001	9.199900	0.008873	14936.153647	0.008873	second search
SMb_TSS3589	mTSS	1668892	-	NC_003078	SMb21640	1667831	1668829	CDS	putative phenylacetic acid degradation protein		SmelBR087	1668900	1668928	GTTGAA	GTGTGACATGTCCTGCG	CTAAAT	6	17	6	1668923	1668928	4.582700	-21.968000	9.901800	0.004998	8413.443781	1668900	1668905	5.061500	-11.607900	7.832500	0.004895	8239.688760	0.004998	new from initial search
SMb_TSS3607	mTSS	1680367	+	NC_003078	SMb21649	1680394	1681335	CDS	AgpT			1680330	1680360	CTTGCG	CGATCTGGGGGCATTATGT	GTATAA	6	19	6	1680330	1680335	4.698800	-21.968000	9.901800	0.004998	8413.443781	1680355	1680360	7.585200	-11.607900	7.832500	0.000392	660.316731	0.004998	new from initial search
SMb_TSS3611	mTSS	1681368	+	NC_003078	SMb21650	1681406	1682485	CDS	LacR			1681325	1681355	CTTGCG	ATTGAAAAAGCCGCGATAA	AAATTT	6	19	6	1681325	1681330	5.826100	-28.515001	9.362499	0.004952	8336.491953	1681350	1681355	6.351500	-20.874001	9.199900	0.003046	5127.308291	0.004952	second search
SMb_TSS3613	pmTSS	1683142	-	NC_003078	SMb21651	1682468	1682881	CDS	putative plasmid stability protein		SmelB174	1683149	1683177	CTTGCT	AGCATCGCATGCGTCTC	CTATAT	6	17	6	1683172	1683177	5.678500	-21.968000	9.901800	0.003007	5061.793486	1683149	1683154	7.832500	-11.607900	7.832500	0.000392	660.316731	0.003007	new from initial search
SMb_TSS2549	seTSS	1179584	+	NC_003078	SMb21673	1179423	1179659	CDS	hypothetical protein			1179546	1179574	GTTGAT	GGGCGTTCCCCTCATCG	TCATTA	6	17	6	1179546	1179551	7.890900	-28.515001	9.362499	0.001665	2803.590060	1179569	1179574	4.874900	-20.874001	9.199900	0.005205	8761.711010	0.005205	second search
SMb_TSS2698	seTSS	1249281	-	NC_003078	SMb21676	1249226	1249429	CDS	hypothetical protein			1249288	1249318	CTCGAC	CTTGAATCCACATCCGAAT	ACATGA	6	19	6	1249313	1249318	0.526100	-28.515001	9.362499	0.017436	29351.187440	1249288	1249293	3.493400	-20.874001	9.199900	0.015669	26376.902453	0.017436	second search
SMb_TSS2836	mTSS	1306246	+	NC_003078	SMb21678	1306333	1306524	CDS	hypothetical protein			1306209	1306237	CTTTTG	GAAAGTGCGCCGAGCGC	ATATTT	6	17	6	1306209	1306214	1.741200	-28.515001	9.362499	0.011942	20102.200726	1306232	1306237	7.152800	-20.874001	9.199900	0.000970	1632.441544	0.011942	second search
SMc_TSS02181	asTSS	835294	-	NC_003047	SMc_asRNA_1024	835198	835294	misc_RNA		SMc00814		835302	835331	GTTGAC	GAAGCCGCTGGTCGGCAG	GAAATT	6	18	6	835326	835331	8.037000	-28.515001	9.362499	0.001665	6085.959559	835302	835307	2.868900	-20.874001	9.199900	0.015669	57258.286058	0.015669	second search
SMc_TSS02214	asTSS	843585	-	NC_003047	SMc_asRNA_1027	843489	843585	misc_RNA		SMc00822		843591	843621	TTTGCA	TGGACCCTTGGATATTCCC	AAATTG	6	19	6	843616	843621	3.690400	-28.515001	9.362499	0.007651	27956.838134	843591	843596	3.322500	-20.874001	9.199900	0.015669	57258.286058	0.015669	second search
SMc_TSS02230	asTSS	845239	+	NC_003047	SMc_asRNA_1030	845239	845337	misc_RNA		SMc00825		845199	845229	ATTGGC	GTTCCTTCCCGGACGAGAC	GCATGT	6	19	6	845199	845204	0.536300	-28.515001	9.362499	0.017436	63714.785675	845224	845229	4.431100	-20.874001	9.199900	0.008873	32423.009474	0.017436	second search
SMc_TSS02293	asTSS	870533	+	NC_003047	SMc_asRNA_1046	870533	870632	misc_RNA		SMc00913		870495	870525	GTTGCA	GTCGTCGTGCCGTCACCGG	CAATGT	6	19	6	870495	870500	4.973700	-28.515001	9.362499	0.006498	23744.942463	870520	870525	6.172800	-20.874001	9.199900	0.003046	11130.225974	0.006498	second search
SMc_TSS02361	asTSS	901969	+	NC_003047	SMc_asRNA_1055	901969	902067	misc_RNA		SMc00884		901933	901961	GTTGTC	TTCGGGTCGATCGCCTT	TCATGA	6	17	6	901933	901938	6.421600	-28.515001	9.362499	0.004952	18096.637458	901956	901961	4.034900	-20.874001	9.199900	0.008873	32423.009474	0.008873	second search
SMc_TSS02398	asTSS	915842	-	NC_003047	SMc_asRNA_1065	915746	915842	misc_RNA		SMc00928		915848	915878	CTTGAC	GGATTCGCTGCGGGCCTCG	AAATAG	6	19	6	915873	915878	9.362500	-28.515001	9.362499	0.000574	2096.612572	915848	915853	4.708300	-20.874001	9.199900	0.005205	19019.691803	0.005205	second search
SMc_TSS02495	asTSS	949328	-	NC_003047	SMc_asRNA_1075	949232	949328	misc_RNA		SMc00986		949336	949365	GTTTCC	CCGATGCTGGCGATACTC	GTATTA	6	18	6	949360	949365	1.390100	-28.515001	9.362499	0.017436	63714.785675	949336	949341	6.719500	-20.874001	9.199900	0.000970	3543.661166	0.017436	second search
SMc_TSS02724	asTSS	1030042	-	NC_003047	SMc_asRNA_1107	1029926	1030042	misc_RNA		SMc00027		1030051	1030079	CTTGAA	GTCCTTCCCCTGGCCAT	AGATAT	6	17	6	1030074	1030079	5.975200	-21.968000	9.901800	0.003007	10988.008161	1030051	1030056	4.755100	-11.607900	7.832500	0.004895	17886.499634	0.004895	new from initial search
SMc_TSS02906	asTSS	1101748	+	NC_003047	SMc_asRNA_1138	1101748	1101847	misc_RNA		SMc00122		1101711	1101739	CTTGTC	CTTGGCGAGGCGGACCG	GAATAG	6	17	6	1101711	1101716	7.544700	-21.968000	9.901800	0.001255	4586.352347	1101734	1101739	4.546700	-11.607900	7.832500	0.004895	17886.499634	0.004895	new from initial search
SMc_TSS03202	asTSS	1175433	-	NC_003047	SMc_asRNA_1169	1175336	1175433	misc_RNA		SMc02645		1175441	1175469	CTTGAC	GATGGCCAGCACGTCGA	AAATAT	6	17	6	1175464	1175469	9.901800	-21.968000	9.901800	0.000203	742.818803	1175441	1175446	5.466300	-11.607900	7.832500	0.004895	17886.499634	0.004895	new from initial search
SMc_TSS03217	asTSS	1180991	+	NC_003047	SMc_asRNA_1172	1180991	1181088	misc_RNA		SMc02641		1180954	1180984	TTTGAT	TGTTCTTGAGAACGCTGAT	CAATTA	6	19	6	1180954	1180959	5.430300	-21.968000	9.901800	0.004998	18263.682463	1180979	1180984	5.537600	-11.607900	7.832500	0.001911	6982.076953	0.004998	new from initial search
SMc_TSS03227	asTSS	1183083	-	NC_003047	SMc_asRNA_1173	1182944	1183083	misc_RNA		SMc02638		1183091	1183120	ATTGAT	GGCTCGGAACCTTCATGG	CGATGT	6	18	6	1183115	1183120	8.450200	-28.515001	9.362499	0.001665	6085.959559	1183091	1183096	4.461600	-20.874001	9.199900	0.008873	32423.009474	0.008873	second search
SMc_TSS03255	asTSS	1193963	-	NC_003047	SMc_asRNA_1177	1193866	1193963	misc_RNA		SMc02601		1193971	1193999	ATTGAG	CAACTTTGAGGTCTCGG	CCATGA	6	17	6	1193994	1193999	7.252500	-21.968000	9.901800	0.002027	7408.511673	1193971	1193976	4.634300	-11.607900	7.832500	0.004895	17886.499634	0.004895	new from initial search
SMc_TSS03268	asTSS	1199515	-	NC_003047	SMc_asRNA_1180	1199419	1199515	misc_RNA		SMc02661		1199521	1199551	ATTGAC	AATATGGAGCTTGGTTACT	TCAAAA	6	19	6	1199546	1199551	8.596300	-28.515001	9.362499	0.000574	2096.612572	1199521	1199526	2.525900	-20.874001	9.199900	0.015669	57258.286058	0.015669	second search
SMc_TSS03275	asTSS	1201014	-	NC_003047	SMc_asRNA_1183	1200917	1201014	misc_RNA		SMc02571		1201021	1201050	CTTTCT	GCAGTCGCGCCTGCTGGG	TTATTC	6	18	6	1201045	1201050	2.569500	-28.515001	9.362499	0.008639	31567.936141	1201021	1201026	2.752400	-20.874001	9.199900	0.015669	57258.286058	0.015669	second search
SMc_TSS03340	asTSS	1218332	-	NC_003047	SMc_asRNA_1188	1218235	1218332	misc_RNA		SMc02543		1218339	1218368	TTTGCC	ACAGCGTATCACCGCGGC	GGATGA	6	18	6	1218363	1218368	4.665000	-28.515001	9.362499	0.006498	23744.942463	1218339	1218344	3.367000	-20.874001	9.199900	0.015669	57258.286058	0.015669	second search
SMc_TSS03522	asTSS	1280716	-	NC_003047	SMc_asRNA_1213	1280594	1280716	misc_RNA		SMc00609		1280721	1280751	CTTTCA	TCTCGTCGTAGCCGATGCC	GTAATT	6	19	6	1280746	1280751	1.741000	-28.515001	9.362499	0.011942	43637.328591	1280721	1280726	3.670200	-20.874001	9.199900	0.008873	32423.009474	0.011942	second search
SMc_TSS03697	asTSS	1333524	+	NC_003047	SMc_asRNA_1236	1333524	1333624	misc_RNA		SMc_ORF_10		1333485	1333515	ATTTCC	GCCTTTGCCGCCCTTTGTG	CTATTC	6	19	6	1333485	1333490	1.949400	-28.515001	9.362499	0.011942	43637.328591	1333510	1333515	2.872200	-20.874001	9.199900	0.015669	57258.286058	0.015669	second search
SMc_TSS03900	asTSS	1393335	-	NC_003047	SMc_asRNA_1268	1393239	1393335	misc_RNA		SMc01927		1393344	1393372	CTTCAT	ATACGTCCGGCGTCCAC	ATATGA	6	17	6	1393367	1393372	1.128200	-28.515001	9.362499	0.017436	63714.785675	1393344	1393349	5.627300	-20.874001	9.199900	0.003046	11130.225974	0.017436	second search
SMc_TSS04111	asTSS	1456921	-	NC_003047	SMc_asRNA_1304	1456825	1456966	misc_RNA		SMc01326		1456929	1456959	TTTGCC	ATGGGTACGCTTCCTGTGG	TCAAAT	6	19	6	1456954	1456959	4.665000	-28.515001	9.362499	0.006498	23744.942463	1456929	1456934	3.211400	-20.874001	9.199900	0.015669	57258.286058	0.015669	second search
SMc_TSS04199	asTSS	1480169	-	NC_003047	SMc_asRNA_1315	1480072	1480256	misc_RNA		SMc01308		1480177	1480205	GTTGCC	TTCGATCTCGGCTCCGC	CGATGA	6	17	6	1480200	1480205	5.948300	-28.515001	9.362499	0.004952	18096.637458	1480177	1480182	3.776100	-20.874001	9.199900	0.008873	32423.009474	0.008873	second search
SMc_TSS04277	asTSS	1490688	-	NC_003047	SMc_asRNA_1320	1490558	1490721	misc_RNA		SMc01287		1490696	1490724	CTTGCG	TTCCAGTTGCCTACAGG	CAATAG	6	17	6	1490719	1490724	4.698800	-21.968000	9.901800	0.004998	18263.682463	1490696	1490701	4.788600	-11.607900	7.832500	0.004895	17886.499634	0.004998	new from initial search
SMc_TSS04287	asTSS	1491368	-	NC_003047	SMc_asRNA_1321	1491272	1491368	misc_RNA		SMc01286		1491373	1491401	GTTGAC	GTGTGCAACGCCCGACG	TAATGT	6	17	6	1491396	1491401	8.509300	-21.968000	9.901800	0.000653	2384.517859	1491373	1491378	4.679600	-11.607900	7.832500	0.004895	17886.499634	0.004895	new from initial search
SMc_TSS04489	asTSS	1546258	-	NC_003047	SMc_asRNA_1343	1546162	1546258	misc_RNA		SMc01020		1546267	1546295	CTTGCG	AAAGCGGTATTCGTTCA	GCATTT	6	17	6	1546290	1546295	4.698800	-21.968000	9.901800	0.004998	18263.682463	1546267	1546272	4.735900	-11.607900	7.832500	0.004895	17886.499634	0.004998	new from initial search
SMc_TSS04859	asTSS	1628726	-	NC_003047	SMc_asRNA_1375	1628623	1628726	misc_RNA		SMc02083	SmelCR178	1628734	1628762	CTTGAT	GCGGGCTGCTTCGAAGT	TCATGA	6	17	6	1628757	1628762	9.216400	-28.515001	9.362499	0.000574	2096.612572	1628734	1628739	4.034900	-20.874001	9.199900	0.008873	32423.009474	0.008873	second search
SMc_TSS05334	asTSS	1757409	-	NC_003047	SMc_asRNA_1429	1757308	1757409	misc_RNA		SMc01173		1757417	1757445	CTTGCC	CTTCTTCTCGATCTTGG	CAATGT	6	17	6	1757440	1757445	6.014700	-21.968000	9.901800	0.003007	10988.008161	1757417	1757422	5.204900	-11.607900	7.832500	0.004895	17886.499634	0.004895	new from initial search
SMc_TSS05422	asTSS	1782198	-	NC_003047	SMc_asRNA_1443	1782058	1782199	misc_RNA		SMc00954		1782205	1782235	CTTGCC	GAATGCTGCGGTCGCGTAG	CCATAA	6	19	6	1782230	1782235	6.014700	-21.968000	9.901800	0.003007	10988.008161	1782205	1782210	6.104500	-11.607900	7.832500	0.001911	6982.076953	0.003007	new from initial search
SMc_TSS05508	asTSS	1815241	+	NC_003047	SMc_asRNA_1456	1815241	1815343	misc_RNA		SMc00247		1815206	1815234	CTTCAT	TCCCATGTCCGCATAGT	AGATAG	6	17	6	1815206	1815211	1.128200	-28.515001	9.362499	0.017436	63714.785675	1815229	1815234	2.997100	-20.874001	9.199900	0.015669	57258.286058	0.017436	second search
SMc_TSS05789	asTSS	1919332	-	NC_003047	SMc_asRNA_1499	1919236	1919333	misc_RNA		SMc00490		1919340	1919369	ATTGTC	CTCGACCAGCCAGACGCC	GTATTT	6	18	6	1919364	1919369	6.211300	-21.968000	9.901800	0.003007	10988.008161	1919340	1919345	6.458500	-11.607900	7.832500	0.001911	6982.076953	0.003007	new from initial search
SMc_TSS06006	asTSS	1988627	+	NC_003047	SMc_asRNA_1523	1988627	1988726	misc_RNA		SMc00174		1988591	1988620	CTTGCT	TTTCGATGACCGCCTGAA	CCATGT	6	18	6	1988591	1988596	5.678500	-21.968000	9.901800	0.003007	10988.008161	1988615	1988620	4.639700	-11.607900	7.832500	0.004895	17886.499634	0.004895	new from initial search
SMc_TSS06034	asTSS	1996747	-	NC_003047	SMc_asRNA_1530	1996650	1996782	misc_RNA		SMc00170		1996754	1996784	GTTTAT	TTCCTCATTTTTTCCCAAT	AGATTT	6	19	6	1996779	1996784	3.332700	-28.515001	9.362499	0.008639	31567.936141	1996754	1996759	4.640300	-20.874001	9.199900	0.005205	19019.691803	0.008639	second search
SMc_TSS06066	asTSS	2010565	-	NC_003047	SMc_asRNA_1536	2010469	2010565	misc_RNA		SMc00158		2010572	2010601	ATTGCC	GAGCAGGGTCCTGGTCGT	CGATGA	6	18	6	2010596	2010601	6.507600	-28.515001	9.362499	0.003136	11458.655171	2010572	2010577	3.776100	-20.874001	9.199900	0.008873	32423.009474	0.008873	second search
SMc_TSS06226	asTSS	2059209	-	NC_003047	SMc_asRNA_1559	2059113	2059209	misc_RNA		SMc04232		2059217	2059246	ATTGCT	CTATTTGCCCGGCCGTGA	GGATAT	6	18	6	2059241	2059246	6.361500	-28.515001	9.362499	0.004952	18096.637458	2059217	2059222	6.278300	-20.874001	9.199900	0.003046	11130.225974	0.004952	second search
SMc_TSS06264	asTSS	2065415	-	NC_003047	SMc_asRNA_1562	2065318	2065415	misc_RNA		SMc04239		2065424	2065452	CTTTTG	ATGGGACCTTAAACATT	CGATAT	6	17	6	2065447	2065452	1.741200	-28.515001	9.362499	0.011942	43637.328591	2065424	2065429	6.687400	-20.874001	9.199900	0.000970	3543.661166	0.011942	second search
SMc_TSS06276	asTSS	2066922	-	NC_003047	SMc_asRNA_1564	2066734	2066922	misc_RNA		SMc04241		2066929	2066958	ATTGCG	GCCGATCTTCGCGCCATT	CAATAT	6	18	6	2066953	2066958	5.059900	-28.515001	9.362499	0.006498	23744.942463	2066929	2066934	8.398601	-20.874001	9.199900	0.000484	1768.502084	0.006498	second search
SMc_TSS06311	asTSS	2077410	+	NC_003047	SMc_asRNA_1570	2077410	2077544	misc_RNA		SMc04251		2077372	2077400	CTTGCC	GTTACGCTGCTGGATCA	TCATGA	6	17	6	2077372	2077377	7.273800	-28.515001	9.362499	0.003136	11458.655171	2077395	2077400	4.034900	-20.874001	9.199900	0.008873	32423.009474	0.008873	second search
SMc_TSS06365	asTSS	2107032	-	NC_003047	SMc_asRNA_1581	2106936	2107032	misc_RNA		SMc04286	SmelC484	2107037	2107067	TTTGAC	CGACCTGAAGCGCTCCGAT	AAAAAT	6	19	6	2107062	2107067	6.753700	-28.515001	9.362499	0.003136	11458.655171	2107037	2107042	4.002500	-20.874001	9.199900	0.008873	32423.009474	0.008873	second search
SMc_TSS06443	asTSS	2151798	+	NC_003047	SMc_asRNA_1595	2151798	2151900	misc_RNA		SMc04162		2151762	2151790	CTTGCG	GACCGGTGCCGGCTCGA	TCATGT	6	17	6	2151762	2151767	5.826100	-28.515001	9.362499	0.004952	18096.637458	2151785	2151790	4.720400	-20.874001	9.199900	0.005205	19019.691803	0.005205	second search
SMc_TSS06495	asTSS	2165794	+	NC_003047	SMc_asRNA_1598	2165794	2165891	misc_RNA		SMc04176		2165758	2165786	GTTGAT	GAGCAGAGAATTCGGCA	TCATGA	6	17	6	2165758	2165763	7.890900	-28.515001	9.362499	0.001665	6085.959559	2165781	2165786	4.034900	-20.874001	9.199900	0.008873	32423.009474	0.008873	second search
SMc_TSS06676	asTSS	2252921	-	NC_003047	SMc_asRNA_1637	2252820	2252921	misc_RNA		SMc01409		2252927	2252956	GTTGAT	CACCGATCACCAATGGCA	ACATAT	6	18	6	2252951	2252956	8.173100	-21.968000	9.901800	0.001255	4586.352347	2252927	2252932	4.901100	-11.607900	7.832500	0.004895	17886.499634	0.004895	new from initial search
SMc_TSS06693	asTSS	2263612	+	NC_003047	SMc_asRNA_1642	2263612	2263710	misc_RNA		SMc01414		2263576	2263604	CTTGAT	CTTGGCGGCGCCGCGAT	CCATGT	6	17	6	2263576	2263581	9.565600	-21.968000	9.901800	0.000203	0.001220	2263599	2263604	4.639700	-11.607900	7.832500	0.004895	0.029369	0.004895	extended model
SMc_TSS06764	asTSS	2272911	+	NC_003047	SMc_asRNA_1649	2272853	2273007	misc_RNA		SMc01428		2272869	2272899	CGTGAC	GATGCGCCTTGGCGCAGAA	ACAAAT	6	19	6	2272869	2272874	0.532100	-28.515001	9.362499	0.017436	63714.785675	2272894	2272899	2.669900	-20.874001	9.199900	0.015669	57258.286058	0.017436	second search
SMc_TSS06772	asTSS	2274703	+	NC_003047	SMc_asRNA_1650	2274703	2274800	misc_RNA		SMc01430		2274661	2274691	GTTTCC	GCAAGCTCCGTTTCCTTGG	CGATGA	6	19	6	2274661	2274666	1.390100	-28.515001	9.362499	0.017436	63714.785675	2274686	2274691	3.776100	-20.874001	9.199900	0.008873	32423.009474	0.017436	second search
SMc_TSS06775	asTSS	2275618	+	NC_003047	SMc_asRNA_1653	2275618	2275715	misc_RNA		SMc01431		2275582	2275610	ATTGAT	CGAGGACGGGTCGATGT	CGATGT	6	17	6	2275582	2275587	8.450200	-28.515001	9.362499	0.001665	6085.959559	2275605	2275610	4.461600	-20.874001	9.199900	0.008873	32423.009474	0.008873	second search
SMc_TSS06813	asTSS	2290289	-	NC_003047	SMc_asRNA_1659	2290192	2290289	misc_RNA		SMc01448		2290298	2290327	CTTGTC	CGGCGGGTGGTTCGGCCG	GTATTG	6	18	6	2290322	2290327	7.544701	-21.968000	9.901800	0.001255	4586.352347	2290298	2290303	4.572000	-11.607900	7.832500	0.004895	17886.499634	0.004895	new from initial search
SMc_TSS06845	asTSS	2306870	-	NC_003047	SMc_asRNA_1663	2306773	2306870	misc_RNA		SMc01461		2306877	2306907	GTTTCC	GCGGCGCGGGCTCCTCGTC	GAAAAA	6	19	6	2306902	2306907	1.390100	-28.515001	9.362499	0.017436	63714.785675	2306877	2306882	3.569200	-20.874001	9.199900	0.008873	32423.009474	0.017436	second search
SMc_TSS07094	asTSS	2391914	+	NC_003047	SMc_asRNA_1696	2391914	2392012	misc_RNA		SMc01597		2391879	2391907	GTTGAT	GCCGCCCGACAGAATGC	AGATGA	6	17	6	2391879	2391884	7.890900	-28.515001	9.362499	0.001665	6085.959559	2391902	2391907	3.114800	-20.874001	9.199900	0.015669	57258.286058	0.015669	second search
SMc_TSS07126	asTSS	2401878	-	NC_003047	SMc_asRNA_1706	2401780	2401878	misc_RNA		SMc01611		2401886	2401914	GTTGAC	GAAGAAGCCGGGAACGG	CAATTG	6	17	6	2401909	2401914	8.037000	-28.515001	9.362499	0.001665	6085.959559	2401886	2401891	3.983800	-20.874001	9.199900	0.008873	32423.009474	0.008873	second search
SMc_TSS07247	asTSS	2484272	-	NC_003047	SMc_asRNA_1732	2484175	2484370	misc_RNA		SMc01740		2484280	2484309	CGTGAC	CGGGACCGCTGGATACAG	ATATGA	6	18	6	2484304	2484309	0.532100	-28.515001	9.362499	0.017436	63714.785675	2484280	2484285	5.627300	-20.874001	9.199900	0.003046	11130.225974	0.017436	second search
SMc_TSS07353	asTSS	2511760	-	NC_003047	SMc_asRNA_1758	2511620	2511760	misc_RNA		SMc01569	SmelCR254	2511769	2511797	CTTGAA	AGCCGGTCGGTTCAGGG	CCATTT	6	17	6	2511792	2511797	5.975200	-21.968000	9.901800	0.003007	10988.008161	2511769	2511774	4.977800	-11.607900	7.832500	0.004895	17886.499634	0.004895	new from initial search
SMc_TSS07436	asTSS	2535919	-	NC_003047	SMc_asRNA_1766	2535822	2535919	misc_RNA		SMc02686		2535927	2535955	CTTGAC	GTCTCGCGCCAGGATCG	GAATGG	6	17	6	2535950	2535955	9.362500	-28.515001	9.362499	0.000574	2096.612572	2535927	2535932	2.734700	-20.874001	9.199900	0.015669	57258.286058	0.015669	second search
SMc_TSS07481	asTSS	2560449	-	NC_003047	SMc_asRNA_1780	2560258	2560449	misc_RNA		SMc02710		2560454	2560484	CTTGAG	CACGGCCGTTGCCCTCTCT	GAATGG	6	19	6	2560479	2560484	7.914800	-28.515001	9.362499	0.001665	6085.959559	2560454	2560459	2.734700	-20.874001	9.199900	0.015669	57258.286058	0.015669	second search
SMc_TSS07498	asTSS	2565536	+	NC_003047	SMc_asRNA_1783	2565536	2565633	misc_RNA		SMc02717		2565500	2565528	CTTGCC	CGATTGCGAGTTGATGC	GGATGA	6	17	6	2565500	2565505	7.273800	-28.515001	9.362499	0.003136	11458.655171	2565523	2565528	3.367000	-20.874001	9.199900	0.015669	57258.286058	0.015669	second search
SMc_TSS07514	asTSS	2570275	-	NC_003047	SMc_asRNA_1787	2570179	2570275	misc_RNA		SMc02721		2570281	2570311	CTTGAA	ATCGTCCAGGGTCAGGCCG	AGATAG	6	19	6	2570306	2570311	8.387900	-28.515001	9.362499	0.001665	6085.959559	2570281	2570286	2.997100	-20.874001	9.199900	0.015669	57258.286058	0.015669	second search
SMc_TSS07668	asTSS	2610295	+	NC_003047	SMc_asRNA_1803	2610295	2610394	misc_RNA		SMc01523		2610258	2610288	ATTGAA	ACGGATCGCGCATTTCAAT	GAATAT	6	19	6	2610258	2610263	4.641800	-21.968000	9.901800	0.004998	18263.682463	2610283	2610288	6.433200	-11.607900	7.832500	0.001911	6982.076953	0.004998	new from initial search
SMc_TSS07931	asTSS	2704889	-	NC_003047	SMc_asRNA_1828	2704793	2704889	misc_RNA		SMc01980		2704897	2704925	CTTGCG	GAGCCTCAGGCTGTAGC	TCATGT	6	17	6	2704920	2704925	5.826100	-28.515001	9.362499	0.004952	18096.637458	2704897	2704902	4.720400	-20.874001	9.199900	0.005205	19019.691803	0.005205	second search
SMc_TSS08070	asTSS	2796071	-	NC_003047	SMc_asRNA_1879	2795973	2796071	misc_RNA		SMc02423	SmelC621	2796079	2796107	CTTGCA	CAATTTGCGCAGGAGCG	AGATGA	6	17	6	2796102	2796107	6.299200	-28.515001	9.362499	0.004952	18096.637458	2796079	2796084	3.114800	-20.874001	9.199900	0.015669	57258.286058	0.015669	second search
SMc_TSS08152	asTSS	2836804	-	NC_003047	SMc_asRNA_1893	2836708	2836804	misc_RNA		SMc00744		2836810	2836840	TTTGTA	GGCATGGAAAGACATCCGC	TCAAAT	6	19	6	2836835	2836840	4.163700	-28.515001	9.362499	0.007651	27956.838134	2836810	2836815	3.211400	-20.874001	9.199900	0.015669	57258.286058	0.015669	second search
SMc_TSS08322	asTSS	2893580	-	NC_003047	SMc_asRNA_1919	2893483	2893580	misc_RNA		SMc00682		2893589	2893617	GTTTTC	TTTCGACGAAGGCTGCC	GTATTT	6	17	6	2893612	2893617	1.863400	-28.515001	9.362499	0.011942	43637.328591	2893589	2893594	7.405000	-20.874001	9.199900	0.000970	3543.661166	0.011942	second search
SMc_TSS08569	asTSS	2987843	+	NC_003047	SMc_asRNA_1951	2987843	2987940	misc_RNA		SMc03990	SmelCR297	2987806	2987834	ATTGCG	ACTTTGGGACCGAACAC	GTAAAT	6	17	6	2987806	2987811	5.059900	-28.515001	9.362499	0.006498	23744.942463	2987829	2987834	5.056000	-20.874001	9.199900	0.005205	19019.691803	0.006498	second search
SMc_TSS08645	asTSS	3014431	-	NC_003047	SMc_asRNA_1958	3014334	3014431	misc_RNA		SMc04017		3014437	3014465	GTTGCG	CACCAGCGACGTCATGT	TGATTT	6	17	6	3014460	3014465	4.500600	-28.515001	9.362499	0.006498	23744.942463	3014437	3014442	5.181800	-20.874001	9.199900	0.005205	19019.691803	0.006498	second search
SMc_TSS08666	asTSS	3023549	-	NC_003047	SMc_asRNA_1963	3023452	3023549	misc_RNA		SMc04025		3023557	3023585	CTTTCC	CCGGGATAGGATCGTCA	GCATGA	6	17	6	3023580	3023585	2.715600	-28.515001	9.362499	0.008639	31567.936141	3023557	3023562	3.745600	-20.874001	9.199900	0.008873	32423.009474	0.008873	second search
SMc_TSS08813	asTSS	3082850	+	NC_003047	SMc_asRNA_1992	3082850	3082947	misc_RNA		SMc03931		3082814	3082842	CTTGTG	CCAGGCGGCCTTCGGCC	ACATGA	6	17	6	3082814	3082819	6.299400	-28.515001	9.362499	0.004952	18096.637458	3082837	3082842	3.493400	-20.874001	9.199900	0.015669	57258.286058	0.015669	second search
SMc_TSS08902	asTSS	3106915	-	NC_003047	SMc_asRNA_2004	3106819	3106915	misc_RNA		SMc02985		3106923	3106953	TTTGCC	GTTGTCGGAAATCGACGTG	TAATAG	6	19	6	3106948	3106953	4.665000	-28.515001	9.362499	0.006498	23744.942463	3106923	3106928	5.249799	-20.874001	9.199900	0.005205	19019.691803	0.006498	second search
SMc_TSS09033	asTSS	3177491	+	NC_003047	SMc_asRNA_2030	3177470	3177587	misc_RNA		SMc03150		3177456	3177484	CATGAC	TATTTTGCTTTTTTCGG	TAATAC	6	17	6	3177456	3177461	1.243400	-28.515001	9.362499	0.017436	63714.785675	3177479	3177484	3.336900	-20.874001	9.199900	0.015669	57258.286058	0.017436	second search
SMc_TSS09059	asTSS	3187569	+	NC_003047	SMc_asRNA_2036	3187569	3187666	misc_RNA		SMc03143		3187529	3187558	TTTGCG	ACCTCCCCGGCAATGCTC	GGATGT	6	18	6	3187529	3187534	3.217300	-28.515001	9.362499	0.008639	31567.936141	3187553	3187558	4.052500	-20.874001	9.199900	0.008873	32423.009474	0.008873	second search
SMc_TSS09149	asTSS	3232740	-	NC_003047	SMc_asRNA_2048	3232641	3232740	misc_RNA		SMc03108		3232745	3232775	CTTGAA	AAAGTCGTTGCCGAGCCCA	CCATAG	6	19	6	3232770	3232775	8.387900	-28.515001	9.362499	0.001665	6085.959559	3232745	3232750	4.037000	-20.874001	9.199900	0.008873	32423.009474	0.008873	second search
SMc_TSS09152	asTSS	3234099	-	NC_003047	SMc_asRNA_2049	3234003	3234099	misc_RNA		VBISMc4046		3234111	3234140	TTTGTG	TCGCCACCTTCGTCCAAC	TCATGT	6	18	6	3234135	3234140	3.690600	-28.515001	9.362499	0.007651	27956.838134	3234111	3234116	4.720400	-20.874001	9.199900	0.005205	19019.691803	0.007651	second search
SMc_TSS09291	asTSS	3287656	-	NC_003047	SMc_asRNA_2064	3287564	3287656	misc_RNA		SMc02505		3287663	3287691	GTTGCT	CCGCCACGGAGATCACG	GCATTA	6	17	6	3287686	3287691	5.802200	-28.515001	9.362499	0.004952	18096.637458	3287663	3287668	4.585600	-20.874001	9.199900	0.005205	19019.691803	0.005205	second search
SMc_TSS09360	asTSS	3302625	-	NC_003047	SMc_asRNA_2072	3302529	3302625	misc_RNA		SMc02492		3302633	3302662	GTTGAT	ACTCCAGCGGAATGCCGT	TGAAAT	6	18	6	3302657	3302662	7.890900	-28.515001	9.362499	0.001665	6085.959559	3302633	3302638	2.832800	-20.874001	9.199900	0.015669	57258.286058	0.015669	second search
SMc_TSS09382	asTSS	3311703	+	NC_003047	SMc_asRNA_2078	3311703	3311800	misc_RNA		SMc02483		3311668	3311696	CATGAC	TTTGAGTCGACCCGACC	TAAAAT	6	17	6	3311668	3311673	1.243400	-28.515001	9.362499	0.017436	63714.785675	3311691	3311696	4.544000	-20.874001	9.199900	0.005205	19019.691803	0.017436	second search
SMc_TSS09406	asTSS	3326166	+	NC_003047	SMc_asRNA_2083	3326136	3326284	misc_RNA		SMc02471		3326130	3326158	GTTGTA	GAAGAAGCTGATCGTTC	CCATTT	6	17	6	3326130	3326135	5.447000	-28.515001	9.362499	0.006498	23744.942463	3326153	3326158	5.680200	-20.874001	9.199900	0.003046	11130.225974	0.006498	second search
SMc_TSS09435	asTSS	3336821	+	NC_003047	SMc_asRNA_2085	3336821	3336994	misc_RNA		SMc03227		3336784	3336812	CTTGTC	GCCGATCTTCATCGCCC	GCATGT	6	17	6	3336784	3336789	7.747100	-28.515001	9.362499	0.001665	6085.959559	3336807	3336812	4.431100	-20.874001	9.199900	0.008873	32423.009474	0.008873	second search
SMc_TSS09650	asTSS	3384640	-	NC_003047	SMc_asRNA_2122	3384525	3384640	misc_RNA		SMc03268		3384649	3384679	TTTGTC	CCGCGCGGCGAATTTAGGC	GCATGA	6	19	6	3384674	3384679	5.138300	-28.515001	9.362499	0.006498	23744.942463	3384649	3384654	3.745600	-20.874001	9.199900	0.008873	32423.009474	0.008873	second search
SMc_TSS09732	asTSS	3411970	+	NC_003047	SMc_asRNA_2147	3411970	3412130	misc_RNA		SMc03297		3411935	3411965	CTTGAA	AGTTCATTGACAAGTCGGC	CAATTG	6	19	6	3411935	3411940	8.387899	-28.515001	9.362499	0.001665	6085.959559	3411960	3411965	3.983799	-20.874001	9.199900	0.008873	32423.009474	0.008873	second search
SMc_TSS09734	asTSS	3412352	+	NC_003047	SMc_asRNA_2148	3412352	3412451	misc_RNA		SMc03297		3412318	3412346	TTTGAA	CTCTCTCATTAGGTGGT	TCATTG	6	17	6	3412318	3412323	5.779099	-28.515001	9.362499	0.004952	18096.637458	3412341	3412346	2.531400	-20.874001	9.199900	0.015669	57258.286058	0.015669	second search
SMc_TSS09811	asTSS	3429278	-	NC_003047	SMc_asRNA_2167	3429182	3429278	misc_RNA		SMc03763		3429286	3429315	ATTTCC	CCGCCGTGTTGCGTCAGG	CCATTG	6	18	6	3429310	3429315	1.949400	-28.515001	9.362499	0.011942	43637.328591	3429286	3429291	2.651200	-20.874001	9.199900	0.015669	57258.286058	0.015669	second search
SMc_TSS09824	asTSS	3430995	+	NC_003047	SMc_asRNA_2169	3430995	3431099	misc_RNA		SMc03765		3430960	3430988	TTTGAC	CAAGTACGGCCCCATCA	GTATGT	6	17	6	3430960	3430965	5.766500	-21.968000	9.901800	0.003007	10988.008161	3430983	3430988	6.120400	-11.607900	7.832500	0.001911	6982.076953	0.003007	new from initial search
SMc_TSS09830	asTSS	3431437	+	NC_003047	SMc_asRNA_2170	3431298	3431533	misc_RNA		SMc03765		3431399	3431429	CTTTCA	ATCGACCCCCGCCCCAGAA	AAATGT	6	19	6	3431399	3431404	1.741000	-28.515001	9.362499	0.011942	43637.328591	3431424	3431429	5.511500	-20.874001	9.199900	0.003046	11130.225974	0.011942	second search
SMc_TSS09834	asTSS	3431689	+	NC_003047	SMc_asRNA_2172	3431689	3431786	misc_RNA		SMc03765		3431652	3431680	CTTTCG	AATCTTTTCGTCCGCGG	CTAAGA	6	17	6	3431652	3431657	1.267900	-28.515001	9.362499	0.017436	63714.785675	3431675	3431680	2.553800	-20.874001	9.199900	0.015669	57258.286058	0.017436	second search
SMc_TSS09856	asTSS	3434778	+	NC_003047	SMc_asRNA_2175	3434778	3435106	misc_RNA		SMc03768		3434739	3434769	CTTCAT	CCGCATGTTTTGTCCTTTC	CGAAAT	6	19	6	3434739	3434744	1.128200	-28.515001	9.362499	0.017436	63714.785675	3434764	3434769	2.952600	-20.874001	9.199900	0.015669	57258.286058	0.017436	second search
SMc_TSS09986	asTSS	3474582	-	NC_003047	SMc_asRNA_2184	3474485	3474582	misc_RNA		SMc03808		3474589	3474619	TTTGAT	CCCGGGCGCCGGTTCCAGC	TCATAG	6	19	6	3474614	3474619	6.607600	-28.515001	9.362499	0.003136	11458.655171	3474589	3474594	3.917200	-20.874001	9.199900	0.008873	32423.009474	0.008873	second search
SMc_TSS10137	asTSS	3526772	+	NC_003047	SMc_asRNA_2205	3526772	3526872	misc_RNA		SMc03862		3526734	3526762	CTTGGC	ATAGGCAAGCGTCGACG	TGATAT	6	17	6	3526734	3526739	1.302500	-28.515001	9.362499	0.017436	63714.785675	3526757	3526762	6.567600	-20.874001	9.199900	0.000970	3543.661166	0.017436	second search
SMc_TSS10138	asTSS	3526775	+	NC_003047	SMc_asRNA_2205	3526772	3526872	misc_RNA		SMc03862		3526734	3526764	CTTGGC	ATAGGCAAGCGTCGACGTG	ATATAG	6	19	6	3526734	3526739	1.302500	-28.515001	9.362499	0.017436	63714.785675	3526759	3526764	5.509600	-20.874001	9.199900	0.003046	11130.225974	0.017436	second search
SMc_TSS10265	asTSS	3563531	+	NC_003047	SMc_asRNA_2217	3563531	3563628	misc_RNA		SMc03895		3563496	3563525	CTTGAG	GTCGCTTTCGAAGGCCGC	ATATTG	6	18	6	3563496	3563501	7.914800	-28.515001	9.362499	0.001665	6085.959559	3563520	3563525	4.123800	-20.874001	9.199900	0.008873	32423.009474	0.008873	second search
SMc_TSS10280	asTSS	3568716	-	NC_003047	SMc_asRNA_2223	3568619	3568716	misc_RNA		SMc03900		3568728	3568756	GTTGCG	TCTTGAACCGACGGCAA	GGATGA	6	17	6	3568751	3568756	4.500600	-28.515001	9.362499	0.006498	23744.942463	3568728	3568733	3.367000	-20.874001	9.199900	0.015669	57258.286058	0.015669	second search
SMc_TSS10285	asTSS	3570905	-	NC_003047	SMc_asRNA_2224	3570778	3570905	misc_RNA		SMc03901		3570916	3570946	GTTTCC	CTTGAAATCGCCCCACTCG	TAATAG	6	19	6	3570941	3570946	1.390100	-28.515001	9.362499	0.017436	63714.785675	3570916	3570921	5.249799	-20.874001	9.199900	0.005205	19019.691803	0.017436	second search
SMc_TSS10357	asTSS	3615751	+	NC_003047	SMc_asRNA_2239	3615739	3615861	misc_RNA		SMc04407		3615713	3615743	TTTGCC	ATTTTGATATCCTCCACTC	CAAAAA	6	19	6	3615713	3615718	4.665000	-28.515001	9.362499	0.006498	23744.942463	3615738	3615743	3.978300	-20.874001	9.199900	0.008873	32423.009474	0.008873	second search
SMc_TSS10414	asTSS	3638383	+	NC_003047	SMc_asRNA_2253	3638383	3638480	misc_RNA		SMc04095	SmelCR352	3638347	3638375	GTTGAT	GATGTCGTCGGTCCGGG	CCATGA	6	17	6	3638347	3638352	8.173100	-21.968000	9.901800	0.001255	4586.352347	3638370	3638375	4.634300	-11.607900	7.832500	0.004895	17886.499634	0.004895	new from initial search
SMc_TSS00007	asTSS	1181	-	NC_003047	SMc_asRNA_721	1084	1181	misc_RNA		SMc02793		1188	1218	GTTGTT	GCGCGCGCAAAGCGAGCGG	GCATAT	6	19	6	1213	1218	5.816000	-21.968000	9.901800	0.003007	10988.008161	1188	1193	5.868000	-11.607900	7.832500	0.001911	6982.076953	0.003007	new from initial search
SMc_TSS00041	asTSS	18825	-	NC_003047	SMc_asRNA_724	18727	18825	misc_RNA		SMc02775		18834	18862	GTTGAC	GCCGAGGCCGTAGGCTG	AAATGA	6	17	6	18857	18862	8.037000	-28.515001	9.362499	0.001665	6085.959559	18834	18839	4.826000	-20.874001	9.199900	0.005205	19019.691803	0.005205	second search
SMc_TSS00206	asTSS	102238	+	NC_003047	SMc_asRNA_748	102238	102335	misc_RNA		SMc02608		102198	102226	GTTGCG	GCCGACATTGCCCGAGC	CGATAT	6	17	6	102198	102203	4.500600	-28.515001	9.362499	0.006498	23744.942463	102221	102226	6.687400	-20.874001	9.199900	0.000970	3543.661166	0.006498	second search
SMc_TSS00522	asTSS	259931	+	NC_003047	SMc_asRNA_791	259919	260028	misc_RNA		SMc02904		259892	259920	CTTGCA	TTTGCTGCGGATATTGC	CGATAT	6	17	6	259892	259897	6.299200	-28.515001	9.362499	0.004952	18096.637458	259915	259920	6.687400	-20.874001	9.199900	0.000970	3543.661166	0.004952	second search
SMc_TSS00554	asTSS	276467	-	NC_003047	SMc_asRNA_796	276371	276467	misc_RNA		SMc00322		276478	276506	ATTGCG	CACGGATGCTCCGGCAT	CCATTT	6	17	6	276501	276506	5.059900	-28.515001	9.362499	0.006498	23744.942463	276478	276483	5.680200	-20.874001	9.199900	0.003046	11130.225974	0.006498	second search
SMc_TSS00606	asTSS	290013	-	NC_003047	SMc_asRNA_800	289917	290013	misc_RNA		SMc00335		290021	290049	CTCGAC	GAACGCACCGTAGTCGG	TGATGT	6	17	6	290044	290049	0.526100	-28.515001	9.362499	0.017436	63714.785675	290021	290026	4.341800	-20.874001	9.199900	0.008873	32423.009474	0.017436	second search
SMc_TSS00662	asTSS	312643	-	NC_003047	SMc_asRNA_807	312547	312643	misc_RNA		SMc00357		312651	312679	CTTGAC	GACCGGCTCGGTCTCGG	TGATTT	6	17	6	312674	312679	9.362500	-28.515001	9.362499	0.000574	2096.612572	312651	312656	5.181800	-20.874001	9.199900	0.005205	19019.691803	0.005205	second search
SMc_TSS00791	asTSS	360875	+	NC_003047	SMc_asRNA_825	360875	360972	misc_RNA		SMc00410		360840	360868	CTTGCG	GTCGATCGTCTTCAGCA	TGATAT	6	17	6	360840	360845	4.698800	-21.968000	9.901800	0.004998	18263.682463	360863	360868	5.438600	-11.607900	7.832500	0.004895	17886.499634	0.004998	new from initial search
SMc_TSS00869	asTSS	399572	-	NC_003047	SMc_asRNA_835	399476	399572	misc_RNA		SMc01167		399578	399608	CTGGAC	GAGCGTGGTGATCAGATCG	AGATAG	6	19	6	399603	399608	0.532100	-28.515001	9.362499	0.017436	63714.785675	399578	399583	2.997100	-20.874001	9.199900	0.015669	57258.286058	0.017436	second search
SMc_TSS01117	asTSS	487491	-	NC_003047	SMc_asRNA_859	487395	487491	misc_RNA		SMc01717		487502	487530	GTTTTC	CAATCTCCGAGAGCGTC	GGATAG	6	17	6	487525	487530	1.863400	-28.515001	9.362499	0.011942	43637.328591	487502	487507	3.249300	-20.874001	9.199900	0.015669	57258.286058	0.015669	second search
SMc_TSS01163	asTSS	508679	+	NC_003047	SMc_asRNA_872	508679	508777	misc_RNA		SMc01704		508644	508672	TTTGAA	TCTCGCGGCATCGAGCG	CCATGA	6	17	6	508644	508649	5.779099	-28.515001	9.362499	0.004952	18096.637458	508667	508672	4.154700	-20.874001	9.199900	0.008873	32423.009474	0.008873	second search
SMc_TSS01242	asTSS	542186	-	NC_003047	SMc_asRNA_884	542092	542186	misc_RNA		SMc02187		542195	542223	CTTGGC	GGAAGGATCGTTGCCAG	TTATGA	6	17	6	542218	542223	1.302500	-28.515001	9.362499	0.017436	63714.785675	542195	542200	6.168800	-20.874001	9.199900	0.003046	11130.225974	0.017436	second search
SMc_TSS01260	asTSS	546184	+	NC_003047	SMc_asRNA_886	546184	546281	misc_RNA		SMc02200		546145	546174	TTTTTC	GGTCGTCAGCTGAGCTGT	GTAAGT	6	18	6	546145	546150	0.580100	-28.515001	9.362499	0.017436	63714.785675	546169	546174	2.830200	-20.874001	9.199900	0.015669	57258.286058	0.017436	second search
SMc_TSS01289	asTSS	553014	+	NC_003047	SMc_asRNA_890	552953	553111	misc_RNA		SMc02154		552977	553006	GTTGTC	GTAATATGGCGGATCAGT	AGATAT	6	18	6	552977	552982	6.152200	-21.968000	9.901800	0.003007	10988.008161	553001	553006	4.755100	-11.607900	7.832500	0.004895	17886.499634	0.004895	new from initial search
SMc_TSS01406	asTSS	570649	-	NC_003047	SMc_asRNA_899	570552	570731	misc_RNA		SMc02143		570661	570689	CTTTTC	GACTGCAGCTTCCGACA	TGATGT	6	17	6	570684	570689	3.188900	-28.515001	9.362499	0.008639	31567.936141	570661	570666	4.341800	-20.874001	9.199900	0.008873	32423.009474	0.008873	second search
SMc_TSS01480	asTSS	604043	-	NC_003047	SMc_asRNA_909	603947	604043	misc_RNA		SMc02238		604051	604080	CTTTCG	CAAAATTCACACGTGACT	GCATGA	6	18	6	604075	604080	1.267900	-28.515001	9.362499	0.017436	63714.785675	604051	604056	3.745600	-20.874001	9.199900	0.008873	32423.009474	0.017436	second search
SMc_TSS01527	asTSS	624577	+	NC_003047	SMc_asRNA_920	624538	624676	misc_RNA		SMc02259		624541	624569	CTTGAT	GTCGTCGCCCTTGGCGC	CGATGA	6	17	6	624541	624546	9.565600	-21.968000	9.901800	0.000203	0.001220	624564	624569	4.488300	-11.607900	7.832500	0.011449	0.068692	0.011449	extended model
SMc_TSS01616	asTSS	660624	+	NC_003047	SMc_asRNA_939	660623	660721	misc_RNA		SMc02328		660589	660617	TTTGAT	TGTGTTGTGGTCTTAAG	TAATAT	6	17	6	660589	660594	5.430300	-21.968000	9.901800	0.004998	18263.682463	660612	660617	6.149800	-11.607900	7.832500	0.001911	6982.076953	0.004998	new from initial search
SMc_TSS01641	asTSS	663106	-	NC_003047	SMc_asRNA_942	663009	663106	misc_RNA		VBISMc0802		663112	663142	GTTGAA	ATAGGAAGACACGCGGTTT	CTATGG	6	19	6	663137	663142	7.062400	-28.515001	9.362499	0.003136	11458.655171	663112	663117	3.945100	-20.874001	9.199900	0.008873	32423.009474	0.008873	second search
SMc_TSS01779	asTSS	705726	-	NC_003047	SMc_asRNA_964	705629	705726	misc_RNA		SMc03007		705734	705762	CTTGAC	CGGCTGCGCGCGGATCG	CCATGA	6	17	6	705757	705762	9.901800	-21.968000	9.901800	0.000203	742.818803	705734	705739	4.634300	-11.607900	7.832500	0.004895	17886.499634	0.004895	new from initial search
SMc_TSS01918	asTSS	752541	-	NC_003047	SMc_asRNA_990	752445	752541	misc_RNA		SMc03071		752549	752577	CTTTCG	CCCGCTTGTTTCGATTG	GTATGA	6	17	6	752572	752577	1.267900	-28.515001	9.362499	0.017436	63714.785675	752549	752554	5.879500	-20.874001	9.199900	0.003046	11130.225974	0.017436	second search
SMc_TSS00174	sTSS	81242	+	NC_003047	SMc_sRNA_181	81242	81343	misc_RNA			SmelC016	81206	81234	CTTGAA	AGGCGGAACTGCGTTAA	CCATAT	6	17	6	81206	81211	5.975200	-21.968000	9.901800	0.003007	10988.008161	81229	81234	6.109900	-11.607900	7.832500	0.001911	6982.076953	0.003007	new from initial search
SMc_TSS01321	sTSS	561016	+	NC_003047	SMc_sRNA_193	561011	561112	misc_RNA				560981	561011	ATTGGC	TCCTGATCAGATTCCCTTA	TCATTG	6	19	6	560981	560986	0.536300	-28.515001	9.362499	0.017436	63714.785675	561006	561011	2.531400	-20.874001	9.199900	0.015669	57258.286058	0.017436	second search
SMc_TSS01474	sTSS	597585	-	NC_003047	SMc_sRNA_197	597489	597585	misc_RNA				597592	597621	ATTGAG	GAATTGTGCAATGTTTCA	CTATTC	6	18	6	597616	597621	7.148600	-28.515001	9.362499	0.003136	11458.655171	597592	597597	2.872200	-20.874001	9.199900	0.015669	57258.286058	0.015669	second search
SMc_TSS01541	sTSS	632823	+	NC_003047	SMc_sRNA_198	632780	632921	misc_RNA				632786	632814	CTTGCA	CGGCGATTCGGCGCTAC	CTAGAT	6	17	6	632786	632791	6.299200	-28.515001	9.362499	0.004952	18096.637458	632809	632814	2.827900	-20.874001	9.199900	0.015669	57258.286058	0.015669	second search
SMc_TSS01633	sTSS	662613	+	NC_003047	SMc_sRNA_203	662479	662710	misc_RNA				662576	662605	GTTTCC	TGTAAAGGAAGAGGGAAA	CTATGT	6	18	6	662576	662581	1.390100	-28.515001	9.362499	0.017436	63714.785675	662600	662605	6.974100	-20.874001	9.199900	0.000970	3543.661166	0.017436	second search
SMc_TSS03197	sTSS	1174719	+	NC_003047	SMc_sRNA_220	1174719	1174816	misc_RNA				1174679	1174707	CTTGCC	GCGACAATGTGGCGTGA	CGATGT	6	17	6	1174679	1174684	7.273800	-28.515001	9.362499	0.003136	11458.655171	1174702	1174707	4.461600	-20.874001	9.199900	0.008873	32423.009474	0.008873	second search
SMc_TSS04178	sTSS	1473778	+	NC_003047	SMc_sRNA_232	1473778	1473875	misc_RNA				1473740	1473769	GTTGCT	GATTCCTTAAGTGCGAAG	GAATAT	6	18	6	1473740	1473745	5.802200	-28.515001	9.362499	0.004952	18096.637458	1473764	1473769	7.989500	-20.874001	9.199900	0.000484	1768.502084	0.004952	second search
SMc_TSS04997	sTSS	1667705	-	NC_003047	SMc_sRNA_242	1667480	1667705	misc_RNA				1667717	1667746	TTTGTA	TAACGATCCACTTGCCCA	TTATTT	6	18	6	1667741	1667746	4.163700	-28.515001	9.362499	0.007651	27956.838134	1667717	1667722	7.694300	-20.874001	9.199900	0.000484	1768.502084	0.007651	second search
SMc_TSS05311	sTSS	1750311	-	NC_003047	SMc_sRNA_254	1750215	1750311	misc_RNA				1750317	1750346	ATTGAC	CGCAATCCGCAAGAGGGT	ACATTT	6	18	6	1750341	1750346	8.596300	-28.515001	9.362499	0.000574	2096.612572	1750317	1750322	5.018900	-20.874001	9.199900	0.005205	19019.691803	0.005205	second search
SMc_TSS06385	sTSS	2122899	-	NC_003047	SMc_sRNA_271	2122799	2122902	misc_RNA			SmelC487	2122907	2122936	ATTGAC	TTTGCCGCCGCCGCTTCA	TAATTA	6	18	6	2122931	2122936	8.568400	-21.968000	9.901800	0.000653	2384.517859	2122907	2122912	5.012300	-11.607900	7.832500	0.004895	17886.499634	0.004895	new from initial search
SMc_TSS06572	sTSS	2206348	+	NC_003047	SMc_sRNA_281	2206348	2206445	misc_RNA			SmelC507	2206311	2206340	CTGGAC	CAAGGCCACCGATCTCGT	CAAAAA	6	18	6	2206311	2206316	0.532100	-28.515001	9.362499	0.017436	63714.785675	2206335	2206340	3.978300	-20.874001	9.199900	0.008873	32423.009474	0.017436	second search
SMc_TSS06759	sTSS	2271067	+	NC_003047	SMc_sRNA_282	2271067	2271165	misc_RNA			SmelCR234	2271031	2271059	CTTGAC	CCCTAACGTTTTCCATG	GGATAG	6	17	6	2271031	2271036	9.362499	-28.515001	9.362499	0.000574	2096.612572	2271054	2271059	3.249300	-20.874001	9.199900	0.015669	57258.286058	0.015669	second search
SMc_TSS06817	sTSS	2291091	+	NC_003047	SMc_sRNA_283	2291055	2291244	misc_RNA				2291052	2291082	ATTTCG	TGCGGAGTTGGCGAGACCG	ACATAA	6	19	6	2291052	2291057	0.501700	-28.515001	9.362499	0.017436	63714.785675	2291077	2291082	5.719200	-20.874001	9.199900	0.003046	11130.225974	0.017436	second search
SMc_TSS07040	sTSS	2371597	+	NC_003047	SMc_sRNA_286	2371597	2371695	misc_RNA			SmelC549	2371561	2371589	CTTTCA	CATGCCGTTTTTTCGCC	CTATGT	6	17	6	2371561	2371566	1.741000	-28.515001	9.362499	0.011942	43637.328591	2371584	2371589	6.974100	-20.874001	9.199900	0.000970	3543.661166	0.011942	second search
SMc_TSS07343	sTSS	2504263	-	NC_003047	SMc_sRNA_294	2504167	2504263	misc_RNA			SmelC570	2504269	2504298	CTTGTC	TTTCTTTGGGGCGCTCCT	ACATGT	6	18	6	2504293	2504298	7.747100	-28.515001	9.362499	0.001665	6085.959559	2504269	2504274	4.178901	-20.874001	9.199900	0.008873	32423.009474	0.008873	second search
SMc_TSS07386	sTSS	2523826	-	NC_003047	SMc_sRNA_296	2523729	2523827	misc_RNA				2523834	2523863	GTTGAA	GCCGAAGGGGAGATTTGT	CAATTT	6	18	6	2523858	2523863	4.582700	-21.968000	9.901800	0.004998	18263.682463	2523834	2523839	5.543000	-11.607900	7.832500	0.001911	6982.076953	0.004998	new from initial search
SMc_TSS07867	sTSS	2679303	+	NC_003047	SMc_sRNA_300	2679303	2679697	misc_RNA				2679267	2679295	GTTGAT	GGCTTGATGCTCGAGGT	TGATAT	6	17	6	2679267	2679272	8.173100	-21.968000	9.901800	0.001255	4586.352347	2679290	2679295	5.438600	-11.607900	7.832500	0.004895	17886.499634	0.004895	new from initial search
SMc_TSS07869	sTSS	2679325	+	NC_003047	SMc_sRNA_300	2679303	2679697	misc_RNA			SmelC614	2679288	2679316	GTTGAT	ATACCACGCTTACGACT	GTATAT	6	17	6	2679288	2679293	8.173100	-21.968000	9.901800	0.001255	4586.352347	2679311	2679316	7.590600	-11.607900	7.832500	0.000392	1433.398192	0.001255	new from initial search
SMc_TSS07873	sTSS	2679383	+	NC_003047	SMc_sRNA_300	2679303	2679697	misc_RNA				2679348	2679378	CGTGAC	GGCGAGAGCCGTGAGTAGG	CCATGA	6	19	6	2679348	2679353	0.532100	-28.515001	9.362499	0.017436	63714.785675	2679373	2679378	4.154700	-20.874001	9.199900	0.008873	32423.009474	0.017436	second search
SMc_TSS08682	sTSS	3031731	-	NC_003047	SMc_sRNA_310	3031635	3031731	misc_RNA				3031739	3031767	CTTGCG	AAGGGGGGCGGTTTCTG	GCATAG	6	17	6	3031762	3031767	5.826100	-28.515001	9.362499	0.004952	18096.637458	3031739	3031744	3.627900	-20.874001	9.199900	0.008873	32423.009474	0.008873	second search
SMc_TSS09037	sTSS	3177675	+	NC_003047	SMc_sRNA_314	3177655	3177771	misc_RNA				3177641	3177669	ATTTAT	GTTGGCTAATGTATCGT	AAATAT	6	17	6	3177641	3177646	3.892000	-28.515001	9.362499	0.007651	27956.838134	3177664	3177669	7.737300	-20.874001	9.199900	0.000484	1768.502084	0.007651	second search
SMc_TSS09038	sTSS	3178207	+	NC_003047	SMc_sRNA_315	3178207	3178304	misc_RNA				3178171	3178200	GTTGCG	GCGCATCGAATATAAGGC	GAAAAT	6	18	6	3178171	3178176	4.500600	-28.515001	9.362499	0.006498	23744.942463	3178195	3178200	4.254700	-20.874001	9.199900	0.008873	32423.009474	0.008873	second search
SMc_TSS09128	sTSS	3214875	-	NC_003047	SMc_sRNA_316	3214778	3214875	misc_RNA			SmelCR316	3214883	3214911	CTTGAA	CGTCAATAGGGCGTTAA	CCATAT	6	17	6	3214906	3214911	5.975200	-21.968000	9.901800	0.003007	10988.008161	3214883	3214888	6.109900	-11.607900	7.832500	0.001911	6982.076953	0.003007	new from initial search
SMc_TSS09579	sTSS	3369040	-	NC_003047	SMc_sRNA_320	3368938	3369041	misc_RNA			SmelCR330	3369047	3369076	ATTTCT	CCAAGTTACCCGAAATGG	CAATTT	6	18	6	3369071	3369076	1.803300	-28.515001	9.362499	0.011942	43637.328591	3369047	3369052	7.012800	-20.874001	9.199900	0.000970	3543.661166	0.011942	second search
SMc_TSS09718	sTSS	3406524	-	NC_003047	SMc_sRNA_336	3406421	3406617	misc_RNA				3406533	3406563	TTTTTC	TCTCTCTTTGCCCTAGCGG	GAATAA	6	19	6	3406558	3406563	0.580100	-28.515001	9.362499	0.017436	63714.785675	3406533	3406538	7.303999	-20.874001	9.199900	0.000970	3543.661166	0.017436	second search
SMc_TSS09737	sTSS	3412994	-	NC_003047	SMc_sRNA_339	3412898	3413034	misc_RNA				3412999	3413029	GTTTAC	GGAGATCTGGATGTATTTA	GAATGG	6	19	6	3413024	3413029	3.478800	-28.515001	9.362499	0.008639	31567.936141	3412999	3413004	2.734700	-20.874001	9.199900	0.015669	57258.286058	0.015669	second search
SMc_TSS09854	sTSS	3434635	+	NC_003047	SMc_sRNA_348	3434635	3434731	misc_RNA				3434599	3434629	CTTGCA	CTCGCGACCCGCGCCTCGA	TTATTG	6	19	6	3434599	3434604	6.299200	-28.515001	9.362499	0.004952	18096.637458	3434624	3434629	4.665300	-20.874001	9.199900	0.005205	19019.691803	0.005205	second search
SMc_TSS09938	sTSS	3452325	+	NC_003047	SMc_sRNA_353	3452325	3452421	misc_RNA				3452285	3452315	TTTGCC	GTCAACTAAAAACTCTTCT	CCATAT	6	19	6	3452285	3452290	4.665000	-28.515001	9.362499	0.006498	23744.942463	3452310	3452315	7.066000	-20.874001	9.199900	0.000970	3543.661166	0.006498	second search
SMc_TSS10208	sTSS	3545333	-	NC_003047	SMc_sRNA_357	3545233	3545333	misc_RNA				3545339	3545368	GTTGAA	ATCTATATATAGCCGTGA	ACATAA	6	18	6	3545363	3545368	4.582700	-21.968000	9.901800	0.004998	18263.682463	3545339	3545344	4.895700	-11.607900	7.832500	0.004895	17886.499634	0.004998	new from initial search
SMc_TSS04390	mTSS	1518791	+	NC_003047	SMc_ORF_11	1518833	1518934	CDS	HYPOTHETICAL PROTEIN		SmelC337	1518755	1518783	ATTGCG	TGTTAACAGATTCTTCG	CTATTG	6	17	6	1518755	1518760	5.059900	-28.515001	9.362499	0.006498	23744.942463	1518778	1518783	4.785100	-20.874001	9.199900	0.005205	19019.691803	0.006498	second search
SMc_TSS01733	mTSS	685511	-	NC_003047	SMc_ORF_2	685299	685487	CDS	HYPOTHETICAL PROTEIN			685519	685549	ATTGTG	TGCATGTTCTTGCTACGCG	CTATTT	6	19	6	685544	685549	4.895400	-21.968000	9.901800	0.004998	18263.682463	685519	685524	6.700400	-11.607900	7.832500	0.000392	1433.398192	0.004998	new from initial search
SMc_TSS01732	seTSS	685499	-	NC_003047	SMc_ORF_2	685299	685487	CDS	HYPOTHETICAL PROTEIN			685506	685535	CTTGCT	ACGCGCTATTTTACGCAT	ATATTT	6	18	6	685530	685535	7.127700	-28.515001	9.362499	0.003136	11458.655171	685506	685511	7.152800	-20.874001	9.199900	0.000970	3543.661166	0.003136	second search
SMc_TSS03265	mTSS	1198709	-	NC_003047	SMc_ORF_9	1198476	1198646	CDS	HYPOTHETICAL PROTEIN			1198715	1198745	TTTGAC	TCCTCAACCAAAAAGTACA	ATATAT	6	19	6	1198740	1198745	5.766500	-21.968000	9.901800	0.003007	10988.008161	1198715	1198720	6.623700	-11.607900	7.832500	0.000392	1433.398192	0.003007	new from initial search
SMc_TSS02565	mTSS	986385	+	NC_003047	SMc00005	986489	987307	CDS	Putative enoyl-acyl-carrier-protein reductase NADH		SmelC192	986349	986377	CTTGAA	CCGCTGTGGCGCCTATG	CCATAG	6	17	6	986349	986354	8.387899	-28.515001	9.362499	0.001665	6085.959559	986372	986377	4.037000	-20.874001	9.199900	0.008873	32423.009474	0.008873	second search
SMc_TSS02577	mTSS	988635	+	NC_003047	SMc00007	988748	989845	CDS	Probable chorismate synthase			988600	988628	CTTTCC	CGCGTGCCCGCTTTCCA	CTAAGA	6	17	6	988600	988605	2.715600	-28.515001	9.362499	0.008639	31567.936141	988623	988628	2.553800	-20.874001	9.199900	0.015669	57258.286058	0.015669	second search
SMc_TSS02619	seTSS	996221	+	NC_003047	SMc00012	995831	996427	CDS	Putative cytochrome C oxidase assembly transmembrane protein			996187	996216	CGTGAC	GCCGATGGCGGCCGGTGC	CTATTT	6	18	6	996187	996192	0.532100	-28.515001	9.362499	0.017436	63714.785675	996211	996216	7.814100	-20.874001	9.199900	0.000484	1768.502084	0.017436	second search
SMc_TSS02782	mTSS	1057488	+	NC_003047	SMc00040	1057578	1058000	CDS	Putative organic hydroperoxide resistance protein			1057450	1057479	TTTGCC	GCTTTCCTCGTCATGATG	TCATTG	6	18	6	1057450	1057455	4.665000	-28.515001	9.362499	0.006498	23744.942463	1057474	1057479	2.531400	-20.874001	9.199900	0.015669	57258.286058	0.015669	second search
SMc_TSS02783	mTSS	1057554	+	NC_003047	SMc00040	1057578	1058000	CDS	Putative organic hydroperoxide resistance protein		SmelC215	1057518	1057546	TTTGCG	CGCTATTTAATCTTGCG	ATATAT	6	17	6	1057518	1057523	3.217300	-28.515001	9.362499	0.008639	31567.936141	1057541	1057546	8.538600	-20.874001	9.199900	0.000484	1768.502084	0.008639	second search
SMc_TSS02808	mTSS	1065336	+	NC_003047	SMc00042	1065361	1066242	CDS	Putative aminotransferase			1065297	1065326	ATTCAC	CCTCATGCTGCTTTTTCC	GGATAG	6	18	6	1065297	1065302	0.508100	-28.515001	9.362499	0.017436	63714.785675	1065321	1065326	3.249300	-20.874001	9.199900	0.015669	57258.286058	0.017436	second search
SMc_TSS02813	mTSS	1066990	+	NC_003047	SMc00043	1067033	1067635	CDS	Probable superoxide dismutase FE protein		SmelCR107	1066954	1066982	GTTGCC	TCCCTGCGAGGCGGTGC	CTATGT	6	17	6	1066954	1066959	4.622200	-21.968000	9.901800	0.004998	18263.682463	1066977	1066982	6.362300	-11.607900	7.832500	0.001911	6982.076953	0.004998	new from initial search
SMc_TSS02862	mTSS	1084991	+	NC_003047	SMc00051	1085034	1087409	CDS	Probable Na(+)/H(+)-antiporter			1084956	1084984	CTTGAG	GCAGGCCCGCCCTTCTT	CTATGT	6	17	6	1084956	1084961	8.585900	-21.968000	9.901800	0.000653	2384.517859	1084979	1084984	6.362300	-11.607900	7.832500	0.001911	6982.076953	0.001911	new from initial search
SMc_TSS02873	pmTSS	1091109	+	NC_003047	SMc00058	1091371	1091802	CDS	Transcriptional regulator of exopolysaccharide biosynthesis			1091069	1091099	CTTTTG	GCGGATCAGTGTTAATGCA	GTAAAT	6	19	6	1091069	1091074	1.741200	-28.515001	9.362499	0.011942	43637.328591	1091094	1091099	5.056000	-20.874001	9.199900	0.005205	19019.691803	0.011942	second search
SMc_TSS02920	mTSS	1104657	+	NC_003047	SMc00065	1104685	1104936	CDS	Hypothetical protein		SmelC229	1104621	1104649	TTTGCC	ATTCAGCCTGTATCGGT	TAATGA	6	17	6	1104621	1104626	4.665000	-28.515001	9.362499	0.006498	23744.942463	1104644	1104649	5.367500	-20.874001	9.199900	0.005205	19019.691803	0.006498	second search
SMc_TSS02927	mTSS	1107145	+	NC_003047	SMc00067	1107235	1107645	CDS	Probable LipA			1107109	1107137	GTTGCC	TCGACCCTCAGGTGGTG	CAAAAA	6	17	6	1107109	1107114	5.948300	-28.515001	9.362499	0.004952	18096.637458	1107132	1107137	3.978300	-20.874001	9.199900	0.008873	32423.009474	0.008873	second search
SMc_TSS02555	mTSS	982560	-	NC_003047	SMc00068	981288	982517	CDS	Probable D-alanyl-D-alanine carboxypeptidase			982567	982595	GTTGCA	ACTACGCCTTGAGCCTG	TCAAAA	6	17	6	982590	982595	4.973700	-28.515001	9.362499	0.006498	23744.942463	982567	982572	2.525900	-20.874001	9.199900	0.015669	57258.286058	0.015669	second search
SMc_TSS02668	mTSS	1006916	-	NC_003047	SMc00074	1003924	1006836	CDS	Diguanylate cyclase/phosphodiesterase		SmelCR102	1006923	1006952	TTTGAG	CGTGAAGGCTATTTGAGA	CAATAT	6	18	6	1006947	1006952	5.306000	-28.515001	9.362499	0.006498	23744.942463	1006923	1006928	8.398601	-20.874001	9.199900	0.000484	1768.502084	0.006498	second search
SMc_TSS02790	mTSS	1059968	-	NC_003047	SMc00100	1058318	1059880	CDS	Conserved hypothetical protein		SmelCR106	1059976	1060004	GTTGCC	GGGAACAAACGCACCGC	CTATAA	6	17	6	1059999	1060004	4.622200	-21.968000	9.901800	0.004998	18263.682463	1059976	1059981	7.827100	-11.607900	7.832500	0.000392	1433.398192	0.004998	new from initial search
SMc_TSS02806	mTSS	1063487	-	NC_003047	SMc00103	1062702	1063364	CDS	Putative (S)-2-haloacid dehalogenase IVA			1063495	1063523	ATTGTG	CGGCGCACAAAGTTTTG	ACATGA	6	17	6	1063518	1063523	5.533200	-28.515001	9.362499	0.004952	18096.637458	1063495	1063500	3.493400	-20.874001	9.199900	0.015669	57258.286058	0.015669	second search
SMc_TSS02832	mTSS	1072078	-	NC_003047	SMc00109	1071584	1071997	CDS	Probable transcriptional regulator			1072084	1072113	CTTGAT	CGACGGCGGATCCTGCCC	ATATAA	6	18	6	1072108	1072113	9.565600	-21.968000	9.901800	0.000203	742.818803	1072084	1072089	6.618299	-11.607900	7.832500	0.000392	1433.398192	0.000392	new from initial search
SMc_TSS02839	mTSS	1080333	-	NC_003047	SMc00114	1078096	1080234	CDS	Probable protease II oligopeptidase B hydrolase serine protease			1080341	1080369	CTTGAT	CGCCGCGCTGGTGCCCT	CTATCT	6	17	6	1080364	1080369	9.216400	-28.515001	9.362499	0.000574	2096.612572	1080341	1080346	2.745700	-20.874001	9.199900	0.015669	57258.286058	0.015669	second search
SMc_TSS02843	mTSS	1081338	-	NC_003047	SMc00115	1080391	1081281	CDS	Conserved hypothetical protein			1081345	1081373	CTTTCG	CGAACCTGTTCACGTGC	TCATAT	6	17	6	1081368	1081373	1.267900	-28.515001	9.362499	0.017436	63714.785675	1081345	1081350	6.946200	-20.874001	9.199900	0.000970	3543.661166	0.017436	second search
SMc_TSS02861	mTSS	1084802	-	NC_003047	SMc00117	1084374	1084781	CDS	Probable peptide methionine sulfoxide reductase			1084808	1084838	TTTGTG	CCCGAGCGGATGCCATCCT	ATATAT	6	19	6	1084833	1084838	3.690600	-28.515001	9.362499	0.007651	27956.838134	1084808	1084813	8.538600	-20.874001	9.199900	0.000484	1768.502084	0.007651	second search
SMc_TSS02908	seTSS	1103134	-	NC_003047	SMc00122	1100913	1103126	CDS	Putative penicillin-binding protein			1103144	1103172	ATTGCC	GCCCCGTGCAAATATCG	TCATGA	6	17	6	1103167	1103172	6.507600	-28.515001	9.362499	0.003136	11458.655171	1103144	1103149	4.034900	-20.874001	9.199900	0.008873	32423.009474	0.008873	second search
promoter18	mTSS	1033856	+	NC_003047	SMc00126	1033872	1033948	tRNA				1033828	1033856	CTTGTG	AAATCAAAAATGCTGTT	CTATAG	6	17	6	1033828	1033833	6.228800	-21.968000	9.901800	0.003007	0.018042	1033851	1033856	5.946000	-11.607900	7.832500	0.001911	0.011464	0.003007	virtual
SMc_TSS06151	mTSS	2033357	+	NC_003047	SMc00137	2033385	2033651	CDS	Usg protein, probable subunit of phosphoribosylanthranilate isomerase		SmelCR220	2033324	2033354	CTTGAT	TAAGCAATCAAGCGCTCCA	TCATAG	6	19	6	2033324	2033329	9.216399	-28.515001	9.362499	0.000574	2096.612572	2033349	2033354	3.917200	-20.874001	9.199900	0.008873	32423.009474	0.008873	second search
SMc_TSS06138	mTSS	2030457	+	NC_003047	SMc00140	2030538	2031320	CDS	Putative amino-acid binding periplasmic protein		SmelCR219	2030420	2030450	GTTGAT	TTTTGCAGGAAAACCGTAC	GAATAT	6	19	6	2030420	2030425	8.173100	-21.968000	9.901800	0.001255	4586.352347	2030445	2030450	6.433200	-11.607900	7.832500	0.001911	6982.076953	0.001911	new from initial search
SMc_TSS06100	seTSS	2018575	-	NC_003047	SMc00150	2017892	2019787	CDS	Putative membrane protein			2018583	2018612	GTTGCC	GGATGGGCTTGGCGACCG	CTATGT	6	18	6	2018607	2018612	5.948300	-28.515001	9.362499	0.004952	18096.637458	2018583	2018588	6.974100	-20.874001	9.199900	0.000970	3543.661166	0.004952	second search
SmelC469	sense sRNA	2017939	-	NC_003047	SMc00150	2017892	2019787	CDS			SmelC469	2017945	2017974	ATTTCG	ACGACGTCTACGAACGCG	ATATGT	6	18	6	2017969	2017974	0.501700	-28.515001	9.362499	0.017436	63714.785675	2017945	2017950	6.312800	-20.874001	9.199900	0.003046	11130.225974	0.017436	second search
SMc_TSS06091	mTSS	2017024	-	NC_003047	SMc00152	2016261	2016956	CDS	Probable ribose 5-phosphate isomerase			2017033	2017061	CTTTTG	TTTGCCGCGGCGGGCGT	GTAAGT	6	17	6	2017056	2017061	1.741200	-28.515001	9.362499	0.011942	43637.328591	2017033	2017038	2.830200	-20.874001	9.199900	0.015669	57258.286058	0.015669	second search
SMc_TSS06079	mTSS	2015486	-	NC_003047	SMc00154	2014011	2015402	CDS	Probable glutathione reductase			2015494	2015523	CTTTTC	TTTTTTTGCGTCGCAATA	CTATAT	6	18	6	2015518	2015523	3.188900	-28.515001	9.362499	0.008639	31567.936141	2015494	2015499	9.199901	-20.874001	9.199900	0.000484	1768.502084	0.008639	second search
SMc_TSS06069	mTSS	2010895	+	NC_003047	SMc00157	2010914	2011852	CDS	Conserved hypothetical protein			2010859	2010887	CTTGCG	CATTGAGCATAACGCGT	GAATGG	6	17	6	2010859	2010864	5.826100	-28.515001	9.362499	0.004952	18096.637458	2010882	2010887	2.734700	-20.874001	9.199900	0.015669	57258.286058	0.015669	second search
SMc_TSS06042	pmTSS	1999753	-	NC_003047	SMc00166	1998826	1999509	CDS	Putative cob(II)yrinic acid a,c-diamide reductase			1999760	1999789	CTTGCC	TTTCGTGGGGACCTGTGG	CCATAT	6	18	6	1999784	1999789	6.014700	-21.968000	9.901800	0.003007	10988.008161	1999760	1999765	6.109900	-11.607900	7.832500	0.001911	6982.076953	0.003007	new from initial search
SMc_TSS06030	mTSS	1995945	+	NC_003047	SMc00170	1995969	1996706	CDS	Quorum sensing system, AHL autoinducer-binding, luxR family, regulator of sinI			1995908	1995937	CTAGAC	AAAACCGGCCGCCGTAAA	CCATGT	6	18	6	1995908	1995913	1.243400	-28.515001	9.362499	0.017436	63714.785675	1995932	1995937	4.840200	-20.874001	9.199900	0.005205	19019.691803	0.017436	second search
SMc_TSS05997	mTSS	1986365	-	NC_003047	SMc00177	1985652	1986266	CDS	Hypothetical protein			1986369	1986399	TTTGTT	CGGCGGCGAAACGGTTAAG	CAATAT	6	19	6	1986394	1986399	4.992200	-28.515001	9.362499	0.006498	23744.942463	1986369	1986374	8.398601	-20.874001	9.199900	0.000484	1768.502084	0.006498	second search
SMc_TSS05915	mTSS	1964391	-	NC_003047	SMc00192	1963987	1964307	CDS	Probable ferredoxin, 2FE-2S FdII electron transport iron-sulfur protein			1964398	1964427	GTTGAC	TGGCCGGTTGATTTGTTG	GAAGAA	6	18	6	1964422	1964427	8.509300	-21.968000	9.901800	0.000653	0.003915	1964398	1964403	2.945600	-11.607900	7.832500	0.020328	0.121969	0.020328	extended model
SMc_TSS05440	lmTSS	1791477	+	NC_003047	SMc00228	1791477	1793582	CDS	Probable ATP-dependent DNA helicase			1791439	1791469	CTTGCC	AAAGCCGGAATTATCGTCG	CAATTT	6	19	6	1791439	1791444	6.014700	-21.968000	9.901800	0.003007	10988.008161	1791464	1791469	5.543000	-11.607900	7.832500	0.001911	6982.076953	0.003007	new from initial search
SMc_TSS05452	mTSS	1794376	-	NC_003047	SMc00229	1793597	1794289	CDS	Hypothetical transmembrane protein			1794383	1794412	CTTGTT	TTTCCGGGTTGTGCGCCG	CAATAT	6	18	6	1794407	1794412	7.208500	-21.968000	9.901800	0.002027	7408.511673	1794383	1794388	6.675100	-11.607900	7.832500	0.000392	1433.398192	0.002027	new from initial search
SMc_TSS05461	mTSS	1798326	-	NC_003047	SMc00232	1796872	1798242	CDS	Probable Bifunctional protein GlmU: UDP-N- acetylglucosamine pyrophosphorylase and Glucosamine-1- phosphate N-acetyltransferase			1798334	1798363	ATTGTG	CGAATTATGGTTCTCGCA	ATATGT	6	18	6	1798358	1798363	4.895400	-21.968000	9.901800	0.004998	18263.682463	1798334	1798339	5.153500	-11.607900	7.832500	0.004895	17886.499634	0.004998	new from initial search
SMc_TSS05477	seTSS	1807076	-	NC_003047	SMc00240	1806636	1807928	CDS	Hypothetical protein signal peptide transmembrane			1807081	1807111	CTTTCA	ACATCCGCGATTATGTCCG	CGAAAT	6	19	6	1807106	1807111	1.741000	-28.515001	9.362499	0.011942	43637.328591	1807081	1807086	2.952600	-20.874001	9.199900	0.015669	57258.286058	0.015669	second search
SMc_TSS05479	seTSS	1807917	-	NC_003047	SMc00240	1806636	1807928	CDS	Hypothetical protein signal peptide transmembrane			1807925	1807953	CTTTTT	CAACGGTGAACCGGAGA	CTATGT	6	17	6	1807948	1807953	3.042800	-28.515001	9.362499	0.008639	31567.936141	1807925	1807930	6.974100	-20.874001	9.199900	0.000970	3543.661166	0.008639	second search
SMc_TSS05518	mTSS	1819638	+	NC_003047	SMc00249	1819746	1820051	CDS	Hypothetical protein			1819601	1819631	CTTGCC	GACGCCATACTCGCGCGCT	CTATTG	6	19	6	1819601	1819606	6.014700	-21.968000	9.901800	0.003007	10988.008161	1819626	1819631	4.813900	-11.607900	7.832500	0.004895	17886.499634	0.004895	new from initial search
SMc_TSS05532	mTSS	1824353	+	NC_003047	SMc00255	1824443	1824748	CDS	Hypothetical protein			1824316	1824345	CTTTTC	AGCAAAAACTCATTCATG	TAAAAT	6	18	6	1824316	1824321	3.188900	-28.515001	9.362499	0.008639	31567.936141	1824340	1824345	4.544000	-20.874001	9.199900	0.005205	19019.691803	0.008639	second search
SMc_TSS05535	mTSS	1826056	+	NC_003047	SMc00257	1826087	1826734	CDS	Probable outer-membrane protein		SmelC438	1826020	1826048	GTTGTT	TTTCGCAGACTCGCACC	CGATAT	6	17	6	1826020	1826025	5.816000	-21.968000	9.901800	0.003007	10988.008161	1826043	1826048	5.963900	-11.607900	7.832500	0.001911	6982.076953	0.003007	new from initial search
SMc_TSS05562	seTSS	1842251	+	NC_003047	SMc00273	1842038	1843297	CDS	Transport protein			1842214	1842242	CTTTTT	CATCCTGTCCGGCTCAC	TCATGA	6	17	6	1842214	1842219	3.042800	-28.515001	9.362499	0.008639	31567.936141	1842237	1842242	4.034900	-20.874001	9.199900	0.008873	32423.009474	0.008873	second search
SMc_TSS05566	mTSS	1844225	+	NC_003047	SMc00275	1844280	1845254	CDS	Putative transcription regulator			1844190	1844220	CTTGAC	ATAAACGGCGCGCGTGCAG	CAATTG	6	19	6	1844190	1844195	9.362499	-28.515001	9.362499	0.000574	2096.612572	1844215	1844220	3.983799	-20.874001	9.199900	0.008873	32423.009474	0.008873	second search
SMc_TSS05590	seTSS	1852373	+	NC_003047	SMc00283	1852376	1853278	CDS	Putative transcription regulator			1852338	1852368	TTTGCC	GATGCTGAATGAACTGATA	TGATTT	6	19	6	1852338	1852343	4.665000	-28.515001	9.362499	0.006498	23744.942463	1852363	1852368	5.181800	-20.874001	9.199900	0.005205	19019.691803	0.006498	second search
SMc_TSS05613	mTSS	1859649	-	NC_003047	SMc00289	1859020	1859598	CDS	Putative cold shock transcription regulator		SmelC442	1859658	1859688	CTTGCA	CACGCGCAGCGGGACGATG	TTATTC	6	19	6	1859683	1859688	6.299200	-28.515001	9.362499	0.004952	18096.637458	1859658	1859663	2.752400	-20.874001	9.199900	0.015669	57258.286058	0.015669	second search
SMc_TSS05619	mTSS	1859727	+	NC_003047	SMc00290	1859795	1860235	CDS	Probable lactoylglutathione lyase methylglyoxalase			1859692	1859722	CTCGAC	ATATTTTGGCCTGAGACGT	TTATAG	6	19	6	1859692	1859697	0.526100	-28.515001	9.362499	0.017436	63714.785675	1859717	1859722	6.051100	-20.874001	9.199900	0.003046	11130.225974	0.017436	second search
SMc_TSS05644	mTSS	1868015	-	NC_003047	SMc00295	1867616	1867921	CDS	Hypothetical protein			1868023	1868051	CTTGAT	CGTAGCCGGTCGAAGGA	CAAAAA	6	17	6	1868046	1868051	9.216400	-28.515001	9.362499	0.000574	2096.612572	1868023	1868028	3.978300	-20.874001	9.199900	0.008873	32423.009474	0.008873	second search
SMc_TSS00556	mTSS	276592	+	NC_003047	SMc00323	276686	276955	CDS	Probable 30S ribosomal protein S15		SmelC041	276556	276584	CTTTCC	TTTTGGAACGGATTCGG	TTATAG	6	17	6	276556	276561	2.715600	-28.515001	9.362499	0.008639	31567.936141	276579	276584	6.051100	-20.874001	9.199900	0.003046	11130.225974	0.008639	second search
SMc_TSS00576	mTSS	283728	+	NC_003047	SMc00329	283769	284191	CDS	Putative iron response regulator		SmelCR017	283691	283719	ATTGAA	AGCCGCGGCGCCAGAAG	TTATAT	6	17	6	283691	283696	4.641800	-21.968000	9.901800	0.004998	18263.682463	283714	283719	7.307200	-11.607900	7.832500	0.000392	1433.398192	0.004998	new from initial search
SMc_TSS00591	mTSS	286777	-	NC_003047	SMc00332	286304	286693	CDS	Hypothetical protein			286784	286812	TTTGAC	AGAACTCGCCAAGATGA	TTATGG	6	17	6	286807	286812	6.753700	-28.515001	9.362499	0.003136	11458.655171	286784	286789	3.825300	-20.874001	9.199900	0.008873	32423.009474	0.008873	second search
SMc_TSS00592	mTSS	288932	+	NC_003047	SMc00335	289147	290853	CDS	30S ribosomal protein S1		SmelC044	288896	288924	CTTGCT	TGATACTTCCGAAATGA	GTATAG	6	17	6	288896	288901	5.678500	-21.968000	9.901800	0.003007	10988.008161	288919	288924	5.704101	-11.607900	7.832500	0.001911	6982.076953	0.003007	new from initial search
SMc_TSS00628	seTSS	298344	+	NC_003047	SMc00342	298276	298902	CDS	Probable ribonuclease D			298309	298337	ATTTCC	GAGACCGACGCCGCCCG	CTATAC	6	17	6	298309	298314	1.949400	-28.515001	9.362499	0.011942	43637.328591	298332	298337	4.257999	-20.874001	9.199900	0.008873	32423.009474	0.011942	second search
SMc_TSS00655	mTSS	308979	+	NC_003047	SMc00354	309005	309670	CDS	Probable porin		SmelCR019	308939	308969	CTTCAT	CTTCCTGCCGCAATCGATA	GTATGA	6	19	6	308939	308944	1.128200	-28.515001	9.362499	0.017436	63714.785675	308964	308969	5.879500	-20.874001	9.199900	0.003046	11130.225974	0.017436	second search
SMc_TSS00670	mTSS	314529	+	NC_003047	SMc00359	314549	315532	CDS	Hypothetical transmembrane protein			314494	314523	CTTGAC	GCGTCATGAATCGGCGCC	TAATTA	6	18	6	314494	314499	9.901800	-21.968000	9.901800	0.000203	742.818803	314518	314523	5.012300	-11.607900	7.832500	0.004895	17886.499634	0.004895	new from initial search
SMc_TSS00711	mTSS	318409	+	NC_003047	SMc00363	318504	318707	CDS	Probable 50S ribosomal protein L35		SmelC051	318372	318400	CTTGCC	TTTTCCGGGATGTGCGG	TTATAA	6	17	6	318372	318377	6.014700	-21.968000	9.901800	0.003007	10988.008161	318395	318400	7.301800	-11.607900	7.832500	0.000392	1433.398192	0.003007	new from initial search
SMc_TSS00743	mTSS	337737	-	NC_003047	SMc00383	337026	337712	CDS	Putative glutathione S-transferase			337746	337774	ATTGAC	GGGTTTGGCAAGCTGCG	TTATAT	6	17	6	337769	337774	8.568400	-21.968000	9.901800	0.000653	2384.517859	337746	337751	7.307200	-11.607900	7.832500	0.000392	1433.398192	0.000653	new from initial search
SMc_TSS00744	lmTSS	337793	+	NC_003047	SMc00384	337793	338245	CDS	Putative transcription regulation protein			337757	337786	CTTGCC	AAACCCGTCAATATAGAT	GTAAGT	6	18	6	337757	337762	7.273800	-28.515001	9.362499	0.003136	11458.655171	337781	337786	2.830200	-20.874001	9.199900	0.015669	57258.286058	0.015669	second search
SMc_TSS00748	mTSS	339389	-	NC_003047	SMc00386	339014	339364	CDS	Conserved hypothetical protein		SmelCR021	339398	339426	CTTTTC	CGACGCGCGGCGCCCGG	CTATGT	6	17	6	339421	339426	3.188900	-28.515001	9.362499	0.008639	31567.936141	339398	339403	6.974100	-20.874001	9.199900	0.000970	3543.661166	0.008639	second search
SMc_TSS00751	mTSS	341924	-	NC_003047	SMc00388	340840	341901	CDS	Conserved hypothetical protein			341932	341961	CTTGCA	AGACGACGATGCCAAGCC	TCATAA	6	18	6	341956	341961	6.299200	-28.515001	9.362499	0.004952	18096.637458	341932	341937	6.260700	-20.874001	9.199900	0.003046	11130.225974	0.004952	second search
SMc_TSS00768	mTSS	353993	-	NC_003047	SMc00402	352658	353938	CDS	Hypothetical signal peptide protein			354001	354029	TTTGAC	ACCAGTTTACTTTTGGT	CCATGA	6	17	6	354024	354029	5.766500	-21.968000	9.901800	0.003007	10988.008161	354001	354006	4.634300	-11.607900	7.832500	0.004895	17886.499634	0.004895	new from initial search
SMc_TSS00781	mTSS	359161	-	NC_003047	SMc00407	358400	359092	CDS	Putative glutathione S-transferase		SmelCR025	359170	359198	CTTGTG	TTTGCCACCGCAACTAC	CTATAG	6	17	6	359193	359198	6.228800	-21.968000	9.901800	0.003007	0.018042	359170	359175	5.946000	-11.607900	7.832500	0.001911	0.011464	0.003007	extended model
SMc_TSS00790	mTSS	360412	-	NC_003047	SMc00409	360166	360327	CDS	Hypothetical signal peptide protein			360423	360452	GTTTAC	CGCAGATTCAGCCCGCCC	TGATAT	6	18	6	360447	360452	3.478800	-28.515001	9.362499	0.008639	31567.936141	360423	360428	6.567600	-20.874001	9.199900	0.000970	3543.661166	0.008639	second search
SMc_TSS00803	mTSS	364046	-	NC_003047	SMc00414	363378	363980	CDS	Phospholipid N-methyltransferase		SmelC056	364053	364082	CTTGTT	TTTGCCGCAGATGGAAGC	ACATTA	6	18	6	364077	364082	7.601000	-28.515001	9.362499	0.001665	6085.959559	364053	364058	4.333401	-20.874001	9.199900	0.008873	32423.009474	0.008873	second search
SMc_TSS00806	mTSS	365393	-	NC_003047	SMc00415	364184	365302	CDS	Probable DNA polymerase III, beta chain		SmelC058	365401	365430	CTTGCT	TTTGCGGCTCTCTTTCTG	CCATTT	6	18	6	365425	365430	5.678500	-21.968000	9.901800	0.003007	10988.008161	365401	365406	4.977800	-11.607900	7.832500	0.004895	17886.499634	0.004895	new from initial search
SMc_TSS02853	mTSS	1082619	+	NC_003047	SMc00455	1082739	1083401	CDS	Probable HlyIII		SmelC223	1082584	1082614	TTTGCC	GTGTCGCTGCTCTGTGGCA	GGATGA	6	19	6	1082584	1082589	4.665000	-28.515001	9.362499	0.006498	23744.942463	1082609	1082614	3.367000	-20.874001	9.199900	0.015669	57258.286058	0.015669	second search
SMc_TSS05906	mTSS	1962811	-	NC_003047	SMc00462	1961819	1962670	CDS	Probable dihydropteroate synthase antibiotic resistance transferase folate protein			1962820	1962848	GTTGAA	CTTCATTGAAGCTTGGG	GCATAG	6	17	6	1962843	1962848	7.062400	-28.515001	9.362499	0.003136	11458.655171	1962820	1962825	3.627900	-20.874001	9.199900	0.008873	32423.009474	0.008873	second search
SMc_TSS05892	mTSS	1957539	+	NC_003047	SMc00467	1957621	1959120	CDS	Conserved hypothetical protein			1957500	1957530	GTTGTT	GCGCTGACGGAAACATTTC	CTATAT	6	19	6	1957500	1957505	5.816000	-21.968000	9.901800	0.003007	10988.008161	1957525	1957530	7.832500	-11.607900	7.832500	0.000392	1433.398192	0.003007	new from initial search
SMc_TSS05881	mTSS	1956532	-	NC_003047	SMc00469	1956089	1956508	CDS	Putative DnaK suppresor protein			1956544	1956572	CTTGAA	TCAGAGCTTCCATAGGT	CTATAC	6	17	6	1956567	1956572	5.975200	-21.968000	9.901800	0.003007	10988.008161	1956544	1956549	4.940000	-11.607900	7.832500	0.004895	17886.499634	0.004895	new from initial search
SMc_TSS05868	mTSS	1955003	+	NC_003047	SMc00470	1955031	1955996	CDS	Hypothetical transmembrane protein		SmelC453	1954967	1954996	CTTGTC	CAAGCCCGAAAAAAGCCG	TCAAAT	6	18	6	1954967	1954972	7.747100	-28.515001	9.362499	0.001665	6085.959559	1954991	1954996	3.211400	-20.874001	9.199900	0.015669	57258.286058	0.015669	second search
SMc_TSS05853	mTSS	1948070	-	NC_003047	SMc00475	1945275	1947938	CDS	Alanyl-tRNA ligase		SmelC449	1948078	1948106	CTGGAC	AGCATGATATGCGAACG	ATAAAA	6	17	6	1948101	1948106	0.532100	-28.515001	9.362499	0.017436	63714.785675	1948078	1948083	4.118300	-20.874001	9.199900	0.008873	32423.009474	0.017436	second search
SMc_TSS05782	mTSS	1915691	+	NC_003047	SMc00495	1915805	1916569	CDS	Probable phosphoribosylaminoimidazole- succinocarboxamide synthase (SAICAR synthetase)			1915653	1915681	CTTTTC	GCCTTCGGCGACTTTCA	TGATAG	6	17	6	1915653	1915658	3.188900	-28.515001	9.362499	0.008639	31567.936141	1915676	1915681	3.538600	-20.874001	9.199900	0.008873	32423.009474	0.008873	second search
SMc_TSS05783	mTSS	1915752	+	NC_003047	SMc00495	1915805	1916569	CDS	Probable phosphoribosylaminoimidazole- succinocarboxamide synthase (SAICAR synthetase)			1915715	1915743	ATTGTT	AATTGTCTTCTTTTCGG	ATATGG	6	17	6	1915715	1915720	6.834800	-28.515001	9.362499	0.003136	11458.655171	1915738	1915743	3.283800	-20.874001	9.199900	0.015669	57258.286058	0.015669	second search
SMc_TSS05774	seTSS	1915585	-	NC_003047	SMc00496	1915262	1915576	CDS	Hypothetical protein			1915596	1915625	GTTTAT	GCGATGGTGCTTCGGGCA	GCATAT	6	18	6	1915620	1915625	3.332700	-28.515001	9.362499	0.008639	31567.936141	1915596	1915601	6.656900	-20.874001	9.199900	0.000970	3543.661166	0.008639	second search
SMc_TSS05764	seTSS	1910867	+	NC_003047	SMc00501	1910194	1911078	CDS	Conserved hypothetical protein			1910830	1910858	CTCGAC	TGGCGTGATGTCGCCGA	CTATTA	6	17	6	1910830	1910835	0.526100	-28.515001	9.362499	0.017436	63714.785675	1910853	1910858	7.128600	-20.874001	9.199900	0.000970	3543.661166	0.017436	second search
SMc_TSS05761	seTSS	1906813	+	NC_003047	SMc00505	1906816	1907370	CDS	Conserved hypothetical protein			1906777	1906805	CTTGAC	TTCGGCCTTTTTCGACT	TCAAAT	6	17	6	1906777	1906782	9.362499	-28.515001	9.362499	0.000574	2096.612572	1906800	1906805	3.211400	-20.874001	9.199900	0.015669	57258.286058	0.015669	second search
SMc_TSS05728	mTSS	1891770	+	NC_003047	SMc00522	1891837	1893336	CDS	Putative ATP-dependent RNA helicase			1891733	1891761	CTTGAC	TTTCGGCGCCTTTGGTC	GTATGA	6	17	6	1891733	1891738	9.901800	-21.968000	9.901800	0.000203	742.818803	1891756	1891761	6.115000	-11.607900	7.832500	0.001911	6982.076953	0.001911	new from initial search
SMc_TSS05700	mTSS	1883666	-	NC_003047	SMc00527	1882476	1883627	CDS	Putative anhydro-N-acetylmuramic acid kinase			1883675	1883703	GTTTTT	GCTTGCCGGGTGTTTTG	CTATGA	6	17	6	1883698	1883703	1.717300	-28.515001	9.362499	0.011942	43637.328591	1883675	1883680	6.288600	-20.874001	9.199900	0.003046	11130.225974	0.011942	second search
SMc_TSS03353	seTSS	1226186	-	NC_003047	SMc00556	1225968	1227431	CDS	Putative DNA repair protein			1226194	1226222	CTTGCC	CTGCCGCCCGATTGCGT	CTATTT	6	17	6	1226217	1226222	7.273800	-28.515001	9.362499	0.003136	11458.655171	1226194	1226199	7.814100	-20.874001	9.199900	0.000484	1768.502084	0.003136	second search
SMc_TSS03356	mTSS	1228657	-	NC_003047	SMc00557	1227495	1228634	CDS	Putative alanine racemase			1228666	1228694	TTTGCG	GCGCGGGGCACTTGGAT	GTATTG	6	17	6	1228689	1228694	3.217300	-28.515001	9.362499	0.008639	31567.936141	1228666	1228671	4.376000	-20.874001	9.199900	0.008873	32423.009474	0.008873	second search
SMc_TSS03372	seTSS	1233387	+	NC_003047	SMc00563	1233181	1234776	CDS	Putative transport protein transmembrane			1233349	1233377	CTTGCC	GCTGCCTACATGGCGCC	GAATGT	6	17	6	1233349	1233354	7.273800	-28.515001	9.362499	0.003136	11458.655171	1233372	1233377	5.763700	-20.874001	9.199900	0.003046	11130.225974	0.003136	second search
SMc_TSS03473	mTSS	1267218	-	NC_003047	SMc00593	1266686	1267198	CDS	Conserved hypothetical protein			1267226	1267254	TTTGCC	ACCGGAATACGAATTCG	CGATAG	6	17	6	1267249	1267254	4.665000	-28.515001	9.362499	0.006498	23744.942463	1267226	1267231	3.658400	-20.874001	9.199900	0.008873	32423.009474	0.008873	second search
SMc_TSS03475	mTSS	1267314	+	NC_003047	SMc00594	1267334	1268023	CDS	Putative beta-etherase (beta-aryl ether cleaving enzyme) protein			1267276	1267305	ATTGAT	CCGCAAGCGATGCTCCCC	TTATGT	6	18	6	1267276	1267281	8.232200	-21.968000	9.901800	0.001255	0.007531	1267300	1267305	5.837000	-11.607900	7.832500	0.001911	0.011464	0.001911	extended model
SMc_TSS03478	mTSS	1268097	+	NC_003047	SMc00595	1268126	1268548	CDS	Probable nucleoside diphosphate kinase			1268061	1268090	CTTGTT	TTGCGCGGAATTGGCGGC	TAATGA	6	18	6	1268061	1268066	7.208500	-21.968000	9.901800	0.002027	7408.511673	1268085	1268090	4.674200	-11.607900	7.832500	0.004895	17886.499634	0.004895	new from initial search
SMc_TSS03497	mTSS	1275376	+	NC_003047	SMc00604	1275457	1276095	CDS	Probable outer membrane protein		SmelCR136	1275341	1275369	CTTGAG	ATTCCTCATTTCCTGAT	CAATTT	6	17	6	1275341	1275346	8.585900	-21.968000	9.901800	0.000653	0.003915	1275364	1275369	5.543000	-11.607900	7.832500	0.001911	0.011464	0.001911	model
SMc_TSS03529	mTSS	1288143	+	NC_003047	SMc00616	1288190	1289305	CDS	Putative permease			1288106	1288135	CTTGAC	CTTGGCGCGCCCCAAGCC	CTATCT	6	18	6	1288106	1288111	9.362499	-28.515001	9.362499	0.000574	2096.612572	1288130	1288135	2.745700	-20.874001	9.199900	0.015669	57258.286058	0.015669	second search
SMc_TSS08415	mTSS	2929259	+	NC_003047	SMc00646	2929335	2930240	CDS	RNA polymerase sigma factor (Sigma-32)			2929223	2929251	CTTGAA	TCATGCTTTCGCCGCAC	TTATCT	6	17	6	2929223	2929228	8.387899	-28.515001	9.362499	0.001665	6085.959559	2929246	2929251	2.625900	-20.874001	9.199900	0.015669	57258.286058	0.015669	second search
SMc_TSS08405	mTSS	2924555	-	NC_003047	SMc00652	2923767	2924432	CDS	ChpT histidine phosphotransferase		SmelC646	2924567	2924595	CTTAAC	AATCGGTTTACCAAATG	TGATGT	6	17	6	2924590	2924595	1.991600	-28.515001	9.362499	0.011942	43637.328591	2924567	2924572	4.341800	-20.874001	9.199900	0.008873	32423.009474	0.011942	second search
SMc_TSS08386	mTSS	2921789	+	NC_003047	SMc00654	2922080	2922781	CDS	Cell cycle transcriptional regulator CtrA, autoregulated, response regulator		SmelC642	2921756	2921784	CTTTCG	TTTACGGGCATCGTTAA	TCATAG	6	17	6	2921756	2921761	1.267900	-28.515001	9.362499	0.017436	63714.785675	2921779	2921784	3.917200	-20.874001	9.199900	0.008873	32423.009474	0.017436	second search
SMc_TSS08387	mTSS	2921899	+	NC_003047	SMc00654	2922080	2922781	CDS	Cell cycle transcriptional regulator CtrA, autoregulated, response regulator			2921861	2921890	GTTAAC	GGCATTCCCTCATGTATC	GCATGA	6	18	6	2921861	2921866	0.666100	-28.515001	9.362499	0.017436	63714.785675	2921885	2921890	3.745600	-20.874001	9.199900	0.008873	32423.009474	0.017436	second search
SMc_TSS08375	seTSS	2920319	+	NC_003047	SMc00657	2920299	2920574	CDS	Conserved hypothetical protein			2920282	2920311	TTTGTG	TAGAGAGTCCCATGACCG	AAATGA	6	18	6	2920282	2920287	3.690600	-28.515001	9.362499	0.007651	27956.838134	2920306	2920311	4.826000	-20.874001	9.199900	0.005205	19019.691803	0.007651	second search
SMc_TSS08372	pmTSS	2919073	-	NC_003047	SMc00659	2917687	2918883	CDS	Putative tRNA 5-methylaminomethyl-2- thiouridylate-methyltransferase		SmelC640	2919082	2919110	CTTGCC	GTGACGGGCGCAAGTTT	CTATAT	6	17	6	2919105	2919110	6.014700	-21.968000	9.901800	0.003007	10988.008161	2919082	2919087	7.832500	-11.607900	7.832500	0.000392	1433.398192	0.003007	new from initial search
SMc_TSS08349	mTSS	2913474	+	NC_003047	SMc00667	2913525	2914118	CDS	Conserved hypothetical protein		SmelC637	2913435	2913464	CTTTCG	CGATCTTCTGGTGATCTG	GTATAT	6	18	6	2913435	2913440	1.267900	-28.515001	9.362499	0.017436	63714.785675	2913459	2913464	8.790800	-20.874001	9.199900	0.000484	1768.502084	0.017436	second search
SMc_TSS08318	mTSS	2893323	-	NC_003047	SMc00683	2892160	2893290	CDS	Putative penicillin-binding protein			2893335	2893364	TTTGCC	ATCTCCTTGCCATATAGG	CTAAAT	6	18	6	2893359	2893364	4.665000	-28.515001	9.362499	0.006498	23744.942463	2893335	2893340	5.465100	-20.874001	9.199900	0.005205	19019.691803	0.006498	second search
SMc_TSS08290	mTSS	2886100	+	NC_003047	SMc00692	2886203	2886352	CDS	Hypothetical signal peptide protein			2886062	2886090	CTTGCA	CTCTTGGTCGGCGCCGT	TCATAT	6	17	6	2886062	2886067	6.299200	-28.515001	9.362499	0.004952	18096.637458	2886085	2886090	6.946200	-20.874001	9.199900	0.000970	3543.661166	0.004952	second search
SMc_TSS08277	mTSS	2881532	-	NC_003047	SMc00699	2880906	2881454	CDS	Hypothetical protein		SmelCR289	2881541	2881569	CTTGTT	GTGGCCCTCTGCAAACC	CCATAA	6	17	6	2881564	2881569	7.208500	-21.968000	9.901800	0.002027	7408.511673	2881541	2881546	6.104500	-11.607900	7.832500	0.001911	6982.076953	0.002027	new from initial search
SmelC633	cis-encoded mRNA leader	2875351	+	NC_003047	SMc00704	2875439	2875729	CDS			SmelC633	2875316	2875344	CTTGAC	TGGCGGGCCACCTGTGA	CTATAG	6	17	6	2875316	2875321	9.901800	-21.968000	9.901800	0.000203	0.001220	2875339	2875344	5.946000	-11.607900	7.832500	0.001911	0.011464	0.001911	extended model
SMc_TSS08254	pmTSS	2875272	+	NC_003047	SMc00704	2875439	2875729	CDS	Probable 50S ribosomal protein L28			2875237	2875265	CTTGCG	CGCCGGAACGACCGTGC	TAATGA	6	17	6	2875237	2875242	4.698800	-21.968000	9.901800	0.004998	18263.682463	2875260	2875265	4.674200	-11.607900	7.832500	0.004895	17886.499634	0.004998	new from initial search
SMc_TSS08245	seTSS	2871880	-	NC_003047	SMc00709	2871125	2871889	CDS	Conserved hypothetical protein			2871886	2871916	CTTGAA	GTCTACCGCTTGGAGTCTA	ACATGT	6	19	6	2871911	2871916	8.387900	-28.515001	9.362499	0.001665	6085.959559	2871886	2871891	4.178901	-20.874001	9.199900	0.008873	32423.009474	0.008873	second search
SMc_TSS08244	mTSS	2871026	-	NC_003047	SMc00710	2869894	2871000	CDS	Putative histidinol-phosphate aminotransferase			2871035	2871063	CTCGAC	AAATATCACCGTCCCCG	GTATTG	6	17	6	2871058	2871063	0.526100	-28.515001	9.362499	0.017436	63714.785675	2871035	2871040	4.376000	-20.874001	9.199900	0.008873	32423.009474	0.017436	second search
SMc_TSS08177	mTSS	2845074	-	NC_003047	SMc00737	2844485	2845042	CDS	Conserved hypothetical protein			2845080	2845110	CTTCAC	AATCCTGTCGCAACGCGCC	TAATAT	6	19	6	2845105	2845110	1.274300	-28.515001	9.362499	0.017436	63714.785675	2845080	2845085	8.278800	-20.874001	9.199900	0.000484	1768.502084	0.017436	second search
promoter39	mTSS	2917610	-	NC_003047	SMc00758	2917476	2917552	tRNA				2917605	2917634	CTTGAC	ACTAGCCGGAACAGCGCC	TTATAA	6	18	6	2917629	2917634	9.901800	-21.968000	9.901800	0.000203	0.001220	2917605	2917610	7.301800	-11.607900	7.832500	0.000392	0.002354	0.000392	virtual
SMc_TSS01963	pmTSS	775035	+	NC_003047	SMc00764	775244	775384	CDS	Hypothetical/unknown transmembrane protein			774994	775023	TTTGCT	TCTTCGGCCATTCTTAAG	GGAAAT	6	18	6	774994	774999	4.518900	-28.515001	9.362499	0.006498	23744.942463	775018	775023	2.543500	-20.874001	9.199900	0.015669	57258.286058	0.015669	second search
SMc_TSS01974	lmTSS	778588	+	NC_003047	SMc00766	778588	779463	CDS	Putative transcription regulator			778546	778576	ATTGTT	TTACATACAGCCGATTTCC	CCATAT	6	19	6	778546	778551	5.875100	-21.968000	9.901800	0.003007	10988.008161	778571	778576	6.109900	-11.607900	7.832500	0.001911	6982.076953	0.003007	new from initial search
SMc_TSS02001	mTSS	784397	+	NC_003047	SMc00771	784466	785611	CDS	Probable putrescine transport ATP-binding protein			784361	784389	ATTGCC	CGGACCTCAGATCCGGG	CAATTT	6	17	6	784361	784366	4.681300	-21.968000	9.901800	0.004998	18263.682463	784384	784389	5.543000	-11.607900	7.832500	0.001911	6982.076953	0.004998	new from initial search
SMc_TSS02007	mTSS	789559	+	NC_003047	SMc00774	789645	791597	CDS	Acetoacetyl-coenzyme A synthetase			789523	789551	CTTGCA	TAAAGCAAATGCCACTG	ACATGA	6	17	6	789523	789528	6.299200	-28.515001	9.362499	0.004952	18096.637458	789546	789551	3.493400	-20.874001	9.199900	0.015669	57258.286058	0.015669	second search
SMc_TSS02022	mTSS	797282	+	NC_003047	SMc00777	797329	797775	CDS	Conserved hypothetical protein			797243	797271	ATTGCA	ACGCACAACCAAATCGG	CTATAG	6	17	6	797243	797248	5.533000	-28.515001	9.362499	0.004952	18096.637458	797266	797271	6.170899	-20.874001	9.199900	0.003046	11130.225974	0.004952	second search
SMc_TSS02056	seTSS	803981	+	NC_003047	SMc00782	803072	804184	CDS	Hypothetical transmembrane protein			803944	803973	GTTGAG	CGACCTGTCGCGCCTGCG	CTATAC	6	18	6	803944	803949	6.589300	-28.515001	9.362499	0.003136	11458.655171	803968	803973	4.257999	-20.874001	9.199900	0.008873	32423.009474	0.008873	second search
SMc_TSS02067	mTSS	806518	+	NC_003047	SMc00785	806545	807009	CDS	Transcriptional regulator of the iron limitation response		SmelCR073	806481	806509	ATTGTT	CCAAACTACGATCCGTC	CTATAT	6	17	6	806481	806486	5.875100	-21.968000	9.901800	0.003007	10988.008161	806504	806509	7.832500	-11.607900	7.832500	0.000392	1433.398192	0.003007	new from initial search
SMc_TSS02065	mTSS	806402	+	NC_003047	SMc00785	806545	807009	CDS	Transcriptional regulator of the iron limitation response			806366	806395	GTTTTA	AACTTAACTTAGTCAATC	ATATTT	6	18	6	806366	806371	0.888800	-28.515001	9.362499	0.017436	63714.785675	806390	806395	7.152800	-20.874001	9.199900	0.000970	3543.661166	0.017436	second search
SMc_TSS02080	seTSS	808707	+	NC_003047	SMc00786	807487	809082	CDS	Putative amino acid or peptide ABC transporter, periplasmic solute-binding component			808667	808697	ATTTCG	CCAAGGTCGGCGTCAAGGT	CGAAAT	6	19	6	808667	808672	0.501700	-28.515001	9.362499	0.017436	63714.785675	808692	808697	2.952600	-20.874001	9.199900	0.015669	57258.286058	0.017436	second search
SMc_TSS02115	mTSS	815642	-	NC_003047	SMc00794	814780	815577	CDS	Putative 2-component receiver domain protein			815648	815677	CTTTCC	ATAAACCGGAATACGTGC	TCAAAA	6	18	6	815672	815677	2.715600	-28.515001	9.362499	0.008639	31567.936141	815648	815653	2.525900	-20.874001	9.199900	0.015669	57258.286058	0.015669	second search
SMc_TSS02125	mTSS	817363	+	NC_003047	SMc00797	817466	818719	CDS	Probable amino acid dehydrogenase		SmelCR076	817326	817354	CTTGCC	CTGCCGGGCTCGCTTGG	CTATTC	6	17	6	817326	817331	7.273800	-28.515001	9.362499	0.003136	11458.655171	817349	817354	2.872200	-20.874001	9.199900	0.015669	57258.286058	0.015669	second search
SMc_TSS02178	pmTSS	834872	+	NC_003047	SMc00814	835041	836021	CDS	Hypothetical signal peptide protein			834835	834864	CTTAAT	TCGAAATCGATTTGAGGA	CAAAAT	6	18	6	834835	834840	1.845500	-28.515001	9.362499	0.011942	43637.328591	834859	834864	4.663800	-20.874001	9.199900	0.005205	19019.691803	0.011942	second search
SMc_TSS02189	mTSS	840138	-	NC_003047	SMc00818	839182	840117	CDS	Regulator of kat genes		SmelCR077	840143	840173	ATTGTA	TTTCCTGCCATTTACGATA	AGATTT	6	19	6	840168	840173	6.006299	-28.515001	9.362499	0.004952	18096.637458	840143	840148	4.640300	-20.874001	9.199900	0.005205	19019.691803	0.005205	second search
SMc_TSS02205	mTSS	842855	-	NC_003047	SMc00820	841879	842829	CDS	Putative transcriptional regulator			842863	842892	ATTGAT	CAGTCCAACGAATGTTTT	TAATGA	6	18	6	842887	842892	8.232201	-21.968000	9.901800	0.001255	4586.352347	842863	842868	4.674200	-11.607900	7.832500	0.004895	17886.499634	0.004895	new from initial search
SMc_TSS02204	lmTSS	842829	-	NC_003047	SMc00820	841879	842829	CDS	Putative transcriptional regulator			842841	842871	TTTTAA	TGATATTCATCAAACAATC	TTATAG	6	19	6	842866	842871	1.220900	-28.515001	9.362499	0.017436	63714.785675	842841	842846	6.051099	-20.874001	9.199900	0.003046	11130.225974	0.017436	second search
SMc_TSS02468	seTSS	938079	-	NC_003047	SMc00849	938095	938577	CDS	Hypothetical protein			938087	938117	CTTTCG	ATCTTCGCCTAGATTGACA	CCATAT	6	19	6	938112	938117	1.267900	-28.515001	9.362499	0.017436	63714.785675	938087	938092	7.066000	-20.874001	9.199900	0.000970	3543.661166	0.017436	second search
SMc_TSS02466	lmTSS	937447	+	NC_003047	SMc00850	937447	937965	CDS	Conserved hypothetical protein			937412	937440	GTTGCC	GCGTTAACGGCCGGCCG	ATATGA	6	17	6	937412	937417	4.622200	-21.968000	9.901800	0.004998	18263.682463	937435	937440	5.148100	-11.607900	7.832500	0.004895	17886.499634	0.004998	new from initial search
SMc_TSS02439	mTSS	928544	-	NC_003047	SMc00860	927505	928521	CDS	Putative octaprenyl-diphosphate synthase		SmelCR089	928553	928581	CTTGCC	GCCCGAAGCCCCTCTTT	CTATTG	6	17	6	928576	928581	6.014700	-21.968000	9.901800	0.003007	10988.008161	928553	928558	4.813900	-11.607900	7.832500	0.004895	17886.499634	0.004895	new from initial search
SMc_TSS02401	seTSS	916423	+	NC_003047	SMc00872	916431	916877	CDS	Putative F0F1 ATP synthase, subunit I transmembrane protein		SmelC168	916387	916415	CTTGAC	TATGCGGGTGCCTAAAA	CTATGT	6	17	6	916387	916392	9.362499	-28.515001	9.362499	0.000574	2096.612572	916410	916415	6.974100	-20.874001	9.199900	0.000970	3543.661166	0.000970	second search
SMc_TSS02392	pmTSS	911690	+	NC_003047	SMc00874	911877	912857	CDS	Probable magnesium and cobalt transport transmembrane protein		SmelCR086	911653	911681	ATTGAT	TTTGCGCCGGGGTTGCG	TCATAT	6	17	6	911653	911658	8.232200	-21.968000	9.901800	0.001255	0.007531	911676	911681	5.584600	-11.607900	7.832500	0.001911	0.011464	0.001911	extended model
SMc_TSS02386	seTSS	909192	+	NC_003047	SMc00877	909133	909966	CDS	Putative transcriptional regulator			909156	909184	ATTGCG	CGGCCGCTCGGGCTATT	TGATAG	6	17	6	909156	909161	5.059900	-28.515001	9.362499	0.006498	23744.942463	909179	909184	3.538600	-20.874001	9.199900	0.008873	32423.009474	0.008873	second search
SmelC164	cis-encoded mRNA leader	907094	-	NC_003047	SMc00880	906261	907031	CDS			SmelC164	907103	907132	CTTGAC	AGGGTAAAAGCATTGGCG	CGATAA	6	18	6	907127	907132	9.901800	-21.968000	9.901800	0.000203	742.818803	907103	907108	5.958500	-11.607900	7.832500	0.001911	6982.076953	0.001911	new from initial search
SMc_TSS02307	mTSS	877648	+	NC_003047	SMc00907	877731	878345	CDS	Hypothetical transmembrane protein		SmelC159	877612	877640	ATTGCA	CTCAGGCTCTTCATCCG	GTAAAA	6	17	6	877612	877617	5.533000	-28.515001	9.362499	0.004952	18096.637458	877635	877640	4.370500	-20.874001	9.199900	0.008873	32423.009474	0.008873	second search
SMc_TSS02301	mTSS	872529	+	NC_003047	SMc00910	872554	873402	CDS	Conserved hypothetical protein			872493	872521	CTTGTA	TTCTTGCCCCTTCCTTG	CGATGT	6	17	6	872493	872498	6.772500	-28.515001	9.362499	0.003136	11458.655171	872516	872521	4.461600	-20.874001	9.199900	0.008873	32423.009474	0.008873	second search
SMc_TSS02279	mTSS	866581	+	NC_003047	SMc00916	866620	867363	CDS	Putative glutathione S-transferase			866544	866573	CCTGAC	AAATGCAACCGGCGCTCC	CTATGT	6	18	6	866544	866549	0.526100	-28.515001	9.362499	0.017436	63714.785675	866568	866573	6.974100	-20.874001	9.199900	0.000970	3543.661166	0.017436	second search
SMc_TSS02342	lmTSS	894880	-	NC_003047	SMc00932	893063	894880	CDS	Probable DNA mismatch repair protein		SmelCR084	894886	894915	CTTTCC	CTCCCTCTCCGAATCCTG	GAAAAT	6	18	6	894910	894915	2.715600	-28.515001	9.362499	0.008639	31567.936141	894886	894891	4.254700	-20.874001	9.199900	0.008873	32423.009474	0.008873	second search
promoter30	asTSS	1765581	+	NC_003047	SMc00936	1764290	1765537	CDS	Probable threonine dehydratase biosynthetic protein			1765553	1765581	GTTGAG	TTTGCCGATGGCAGTCG	CTATTG	6	17	6	1765553	1765558	7.193400	-21.968000	9.901800	0.002027	0.012165	1765576	1765581	4.813900	-11.607900	7.832500	0.004895	0.029369	0.004895	virtual
SMc_TSS05381	mTSS	1771852	+	NC_003047	SMc00945	1771930	1772427	CDS	Probable xanthine-guanine phosphoribosyltransferase		SmelC430	1771814	1771843	CTTGCA	CTTTCGGCTTCATTGCCG	CTATTG	6	18	6	1771814	1771819	6.299200	-28.515001	9.362499	0.004952	18096.637458	1771838	1771843	4.785100	-20.874001	9.199900	0.005205	19019.691803	0.005205	second search
SMc_TSS05383	lmTSS	1773992	-	NC_003047	SMc00946	1772508	1773992	CDS	Conserved hypothetical protein			1774000	1774029	CTTGTC	TTGCGCTTTCGGTCGGGA	TTAGAT	6	18	6	1774024	1774029	7.747100	-28.515001	9.362499	0.001665	6085.959559	1774000	1774005	2.708100	-20.874001	9.199900	0.015669	57258.286058	0.015669	second search
SMc_TSS05399	mTSS	1776333	+	NC_003047	SMc00949	1776351	1776680	CDS	Conserved hypothetical protein			1776296	1776326	CTTGAT	GTTCCATATGCGACAACCC	AGATAA	6	19	6	1776296	1776301	9.565600	-21.968000	9.901800	0.000203	742.818803	1776321	1776326	4.749700	-11.607900	7.832500	0.004895	17886.499634	0.004895	new from initial search
SMc_TSS05417	mTSS	1779657	+	NC_003047	SMc00952	1779683	1780348	CDS	Conserved hypothetical protein			1779623	1779651	ATTGAA	AGATGTTTCCGGCCGGC	CTATGT	6	17	6	1779623	1779628	4.641800	-21.968000	9.901800	0.004998	18263.682463	1779646	1779651	6.362300	-11.607900	7.832500	0.001911	6982.076953	0.004998	new from initial search
SMc_TSS02548	mTSS	978321	-	NC_003047	SMc00962	977614	978294	CDS	Biotin ABC transporter, ATP-binding component		SmelCR096	978329	978358	ATTGCC	CTTTACGATCGACTTGTC	CTATAG	6	18	6	978353	978358	4.681300	-21.968000	9.901800	0.004998	18263.682463	978329	978334	5.946000	-11.607900	7.832500	0.001911	6982.076953	0.004998	new from initial search
SMc_TSS02546	mTSS	977008	-	NC_003047	SMc00964	976420	976983	CDS	Putative biotin transporter			977015	977044	ATTGAC	GCGAGGGGATTTCGCCGT	CAATAA	6	18	6	977039	977044	8.568400	-21.968000	9.901800	0.000653	2384.517859	977015	977020	6.669700	-11.607900	7.832500	0.000392	1433.398192	0.000653	new from initial search
SMc_TSS02540	mTSS	973433	-	NC_003047	SMc00968	972371	973339	CDS	Putative quinone oxidoreductase			973442	973472	ATTGGC	AAGTGCGGCCTCCGCATGC	GCATAA	6	19	6	973467	973472	0.536300	-28.515001	9.362499	0.017436	63714.785675	973442	973447	5.971400	-20.874001	9.199900	0.003046	11130.225974	0.017436	second search
SMc_TSS02530	mTSS	969846	-	NC_003047	SMc00972	967850	969787	CDS	Probable 1-deoxyxylulose-5-phosphate synthase			969853	969882	TTTGCA	TTCAACGGCGATTACCTC	TAATAA	6	18	6	969877	969882	3.690400	-28.515001	9.362499	0.007651	27956.838134	969853	969858	7.593299	-20.874001	9.199900	0.000484	1768.502084	0.007651	second search
SMc_TSS02532	mTSS	969873	-	NC_003047	SMc00972	967850	969787	CDS	Probable 1-deoxyxylulose-5-phosphate synthase		SmelCR094	969881	969910	CTTGGT	TGAAGCCGCAGGAAAGCC	TAATTT	6	18	6	969905	969910	1.156400	-28.515001	9.362499	0.017436	63714.785675	969881	969886	6.893000	-20.874001	9.199900	0.000970	3543.661166	0.017436	second search
SMc_TSS02523	mTSS	962498	+	NC_003047	SMc00976	962585	963337	CDS	Putative enoyl-CoA hydratase			962462	962491	GTTGCA	CTTTGCCGCTTCGCAGCG	GAAAAT	6	18	6	962462	962467	4.973700	-28.515001	9.362499	0.006498	23744.942463	962486	962491	4.254700	-20.874001	9.199900	0.008873	32423.009474	0.008873	second search
SMc_TSS02522	mTSS	960640	-	NC_003047	SMc00978	959627	960616	CDS	Hypothetical transmembrane protein			960651	960681	CTTTAA	CAAAACTGTCACGGGCCGC	GAATAG	6	19	6	960676	960681	3.829700	-28.515001	9.362499	0.007651	27956.838134	960651	960656	4.960499	-20.874001	9.199900	0.005205	19019.691803	0.007651	second search
SMc_TSS02487	mTSS	946032	+	NC_003047	SMc00989	946103	946909	CDS	Hypothetical signal peptide protein		SmelCR090	945996	946024	CTTGTC	GAAGATAAGAATGCGTT	GTATGA	6	17	6	945996	946001	7.544700	-21.968000	9.901800	0.001255	4586.352347	946019	946024	6.115000	-11.607900	7.832500	0.001911	6982.076953	0.001911	new from initial search
SMc_TSS04421	pmTSS	1527765	+	NC_003047	SMc01001	1527939	1528670	CDS	Hypothetical transmembrane protein		SmelC339	1527728	1527756	ATTGCG	CTCGACGCCGGCGGCTG	CCATGT	6	17	6	1527728	1527733	5.059900	-28.515001	9.362499	0.006498	23744.942463	1527751	1527756	4.840200	-20.874001	9.199900	0.005205	19019.691803	0.006498	second search
SMc_TSS04429	seTSS	1529216	+	NC_003047	SMc01002	1529066	1529494	CDS	Conserved hypothetical protein			1529177	1529205	GTTGTC	GTCGTCGATCCGGAGGA	GCATAT	6	17	6	1529177	1529182	6.421600	-28.515001	9.362499	0.004952	18096.637458	1529200	1529205	6.656900	-20.874001	9.199900	0.000970	3543.661166	0.004952	second search
SmelC341	sense sRNA	1532432	-	NC_003047	SMc01005	1531837	1532451	CDS			SmelC341	1532439	1532469	ATTGCT	TGAAGGGGCCATATGGACG	CCATAG	6	19	6	1532464	1532469	6.361500	-28.515001	9.362499	0.004952	18096.637458	1532439	1532444	4.037000	-20.874001	9.199900	0.008873	32423.009474	0.008873	second search
SMc_TSS04457	mTSS	1532672	+	NC_003047	SMc01006	1532790	1533236	CDS	Conserved hypothetical protein			1532636	1532666	CTTGCG	GAACTGTCACCCCAACACG	ACATAG	6	19	6	1532636	1532641	5.826100	-28.515001	9.362499	0.004952	18096.637458	1532661	1532666	3.375700	-20.874001	9.199900	0.015669	57258.286058	0.015669	second search
SMc_TSS04470	mTSS	1539954	-	NC_003047	SMc01014	1539174	1539884	CDS	Hypothetical protein			1539961	1539991	GTTTCC	ACCCAGCGAAGAAATGCTT	GTATGA	6	19	6	1539986	1539991	1.390100	-28.515001	9.362499	0.017436	63714.785675	1539961	1539966	5.879500	-20.874001	9.199900	0.003046	11130.225974	0.017436	second search
SmelC348	cis-encoded mRNA leader	1555921	+	NC_003047	SMc01030	1555947	1556993	CDS			SmelC348	1555885	1555913	ATTGCT	GCCGCGCTTTTCTTTCC	CTATGG	6	17	6	1555885	1555890	6.361500	-28.515001	9.362499	0.004952	18096.637458	1555908	1555913	3.945100	-20.874001	9.199900	0.008873	32423.009474	0.008873	second search
SMc_TSS04541	mTSS	1562905	+	NC_003047	SMc01037	1562956	1563924	CDS	Probable lipoic acid synthetase			1562868	1562896	CCTGAC	TTTTCATGTCCGGCTGT	TTATAT	6	17	6	1562868	1562873	0.526100	-28.515001	9.362499	0.017436	63714.785675	1562891	1562896	9.080100	-20.874001	9.199900	0.000484	1768.502084	0.017436	second search
SMc_TSS04572	pmTSS	1570903	+	NC_003047	SMc01044	1571105	1573366	CDS	Probable nitrogen regulation transmembrane protein		SmelC354	1570867	1570895	CTTGAC	TGAGATGCAACACCGTT	GCATTT	6	17	6	1570867	1570872	9.901800	-21.968000	9.901800	0.000203	742.818803	1570890	1570895	4.735900	-11.607900	7.832500	0.004895	17886.499634	0.004895	new from initial search
SMc_TSS04587	mTSS	1583056	-	NC_003047	SMc01052	1582449	1583036	CDS	Conserved hypothetical protein			1583063	1583092	ATTGCG	CCGATCGGCCGACCTCCG	TTAAAT	6	18	6	1583087	1583092	5.059900	-28.515001	9.362499	0.006498	23744.942463	1583063	1583068	5.345300	-20.874001	9.199900	0.005205	19019.691803	0.006498	second search
SMc_TSS04588	mTSS	1583118	-	NC_003047	SMc01052	1582449	1583036	CDS	Conserved hypothetical protein			1583126	1583154	CTCGAC	AGCCAATCTTTTTGAGC	AAATAT	6	17	6	1583149	1583154	0.526100	-28.515001	9.362499	0.017436	63714.785675	1583126	1583131	7.737300	-20.874001	9.199900	0.000484	1768.502084	0.017436	second search
SMc_TSS01069	mTSS	466534	+	NC_003047	SMc01092	466650	467540	CDS	Putative transcriptional regulator			466497	466526	CTTGTC	TCCGCCACGGGTGAATCC	CTAGAT	6	18	6	466497	466502	7.747100	-28.515001	9.362499	0.001665	6085.959559	466521	466526	2.827900	-20.874001	9.199900	0.015669	57258.286058	0.015669	second search
SMc_TSS01057	lmTSS	455549	+	NC_003047	SMc01101	455549	456073	CDS	Probable peptide deformylase		SmelC083	455511	455540	CTTGCG	CGTCGACGGAAAGATCGG	CTATGG	6	18	6	455511	455516	5.826100	-28.515001	9.362499	0.004952	18096.637458	455535	455540	3.945100	-20.874001	9.199900	0.008873	32423.009474	0.008873	second search
SMc_TSS01051	mTSS	449320	-	NC_003047	SMc01106	448833	449264	CDS	Probable small heat shock protein		SmelC082	449328	449356	CTTGCA	CTCATTGCACACAGCCA	CCATAT	6	17	6	449351	449356	6.299200	-28.515001	9.362499	0.004952	18096.637458	449328	449333	7.066000	-20.874001	9.199900	0.000970	3543.661166	0.004952	second search
SMc_TSS01024	mTSS	445312	+	NC_003047	SMc01110	445435	445854	CDS	Transcription regulator			445274	445303	GTTTTA	ATATTAGGAAGAATTGAC	GTAAAA	6	18	6	445274	445279	0.888800	-28.515001	9.362499	0.017436	63714.785675	445298	445303	4.370500	-20.874001	9.199900	0.008873	32423.009474	0.017436	second search
SMc_TSS01026	mTSS	445328	+	NC_003047	SMc01110	445435	445854	CDS	Transcription regulator			445292	445320	ATTGAC	GTAAAACCCCTAAAATT	GCATAG	6	17	6	445292	445297	8.596300	-28.515001	9.362499	0.000574	2096.612572	445315	445320	3.627900	-20.874001	9.199900	0.008873	32423.009474	0.008873	second search
SMc_TSS01022	seTSS	445253	+	NC_003047	SMc01111	443701	445296	CDS	Apolipoprotein N-acyltransferase (acid-inducible gene) transmembrane			445219	445248	ATTTTT	TGGCTGACGACGGGGATT	CTATTT	6	18	6	445219	445224	2.276600	-28.515001	9.362499	0.011942	43637.328591	445243	445248	7.814100	-20.874001	9.199900	0.000484	1768.502084	0.011942	second search
SMc_TSS00990	mTSS	436977	+	NC_003047	SMc01118	437108	437764	CDS	Putative peptidase			436937	436966	CTTCAT	TTTCCTTACATCGTCTTT	CCATAT	6	18	6	436937	436942	1.128200	-28.515001	9.362499	0.017436	63714.785675	436961	436966	7.066000	-20.874001	9.199900	0.000970	3543.661166	0.017436	second search
SMc_TSS00988	mTSS	436255	+	NC_003047	SMc01119	436305	436871	CDS	Conserved hypothetical protein		SmelCR036	436218	436246	CTTGCG	GGCTCCGCTCGAGGCTC	CTATAT	6	17	6	436218	436223	4.698800	-21.968000	9.901800	0.004998	18263.682463	436241	436246	7.832500	-11.607900	7.832500	0.000392	1433.398192	0.004998	new from initial search
SMc_TSS00985	lmTSS	435655	+	NC_003047	SMc01120	435655	436146	CDS	Hypothetical protein		SmelC074	435619	435647	CTTGCG	GGCGCCGCGCGGCGTTG	TAATGT	6	17	6	435619	435624	4.698800	-21.968000	9.901800	0.004998	18263.682463	435642	435647	4.679600	-11.607900	7.832500	0.004895	17886.499634	0.004998	new from initial search
SMc_TSS00983	mTSS	434491	+	NC_003047	SMc01121	434538	435602	CDS	Probable tryptophanyl-tRNA synthetase			434455	434483	CTTGAT	TGCGCCCGGCCCGCCGT	GCATAA	6	17	6	434455	434460	9.565600	-21.968000	9.901800	0.000203	0.001220	434478	434483	5.862600	-11.607900	7.832500	0.001911	0.011464	0.001911	model
SMc_TSS00969	mTSS	426737	+	NC_003047	SMc01125	426755	429505	CDS	Probable DNA mismatch repair protein			426697	426727	GTTGTT	GTCGTCTATAAATGCTTGC	GGATAG	6	19	6	426697	426702	6.275500	-28.515001	9.362499	0.004952	18096.637458	426722	426727	3.249300	-20.874001	9.199900	0.015669	57258.286058	0.015669	second search
SMc_TSS00921	mTSS	414470	-	NC_003047	SMc01137	413810	414370	CDS	Hypothetical transmembrane protein		SmelCR033	414478	414506	ATTGCG	CAGAAGCTGCGAATGAC	AGATAA	6	17	6	414501	414506	5.059900	-28.515001	9.362499	0.006498	23744.942463	414478	414483	5.340600	-20.874001	9.199900	0.005205	19019.691803	0.006498	second search
promoter7	mTSS	412887	-	NC_003047	SMc01139	411264	412808	CDS	RNA polymerase sigma-54 factor			412882	412910	CTTGAC	CAAATTCCAGTAATAAG	CAATTT	6	17	6	412905	412910	9.901800	-21.968000	9.901800	0.000203	0.001220	412882	412887	5.543000	-11.607900	7.832500	0.001911	0.011464	0.001911	virtual
SMc_TSS00894	mTSS	408719	+	NC_003047	SMc01142	408808	409434	CDS	Probable heat shock protein		SmelCR030	408682	408710	CTTGAT	TTTTCGGGCCCAAACAT	CGATAT	6	17	6	408682	408687	9.565600	-21.968000	9.901800	0.000203	742.818803	408705	408710	5.963900	-11.607900	7.832500	0.001911	6982.076953	0.001911	new from initial search
SMc_TSS00882	mTSS	407539	+	NC_003047	SMc01143	407570	408649	CDS	Probable heat-inducible transcription repressor protein			407506	407534	TTTGCC	ATTCCCCGCGCGGATCA	CTATAT	6	17	6	407506	407511	4.665000	-28.515001	9.362499	0.006498	23744.942463	407529	407534	9.199900	-20.874001	9.199900	0.000484	1768.502084	0.006498	second search
SMc_TSS00856	mTSS	398019	+	NC_003047	SMc01152	398138	398404	CDS	30S ribosomal protein S20			397981	398009	GTTGAC	GTGCGGGCGGTTTCCCT	TTATAC	6	17	6	397981	397986	8.509300	-21.968000	9.901800	0.000653	0.003915	398004	398009	4.414700	-11.607900	7.832500	0.011449	0.068692	0.011449	model
SMc_TSS05325	seTSS	1753853	-	NC_003047	SMc01177	1753714	1754112	CDS	Conserved hypothetical protein			1753859	1753887	GTTGTT	GATCGAGCGGATGCCGG	CTATCT	6	17	6	1753882	1753887	6.275500	-28.515001	9.362499	0.004952	18096.637458	1753859	1753864	2.745700	-20.874001	9.199900	0.015669	57258.286058	0.015669	second search
SMc_TSS05279	mTSS	1739153	-	NC_003047	SMc01192	1737572	1739122	CDS	Probable methionyl-tRNA synthetase (methionine-- tRNA ligase)			1739161	1739190	GTTTCC	TACCTGAAGCCTATGCGC	TAATAG	6	18	6	1739185	1739190	1.390100	-28.515001	9.362499	0.017436	63714.785675	1739161	1739166	5.249799	-20.874001	9.199900	0.005205	19019.691803	0.017436	second search
SMc_TSS05220	mTSS	1727984	-	NC_003047	SMc01202	1727335	1727952	CDS	Putative lipoprotein		SmelCR189	1727993	1728021	CTAGAC	CGGCTGTGAGACTGACG	GCATAG	6	17	6	1728016	1728021	1.243400	-28.515001	9.362499	0.017436	63714.785675	1727993	1727998	3.627900	-20.874001	9.199900	0.008873	32423.009474	0.017436	second search
SMc_TSS05152	seTSS	1702210	+	NC_003047	SMc01222	1702159	1702971	CDS	Lipopolysaccharide core biosynthesis glycosyl transferase			1702177	1702205	CTTTCA	GCCTTCATCATCTGCTT	GAATGA	6	17	6	1702177	1702182	1.741000	-28.515001	9.362499	0.011942	43637.328591	1702200	1702205	5.078200	-20.874001	9.199900	0.005205	19019.691803	0.011942	second search
SMc_TSS05103	mTSS	1695432	-	NC_003047	SMc01230	1694423	1695409	CDS	Putative transglycosylase transmembrane protein		SmelCR185	1695439	1695467	ATTTCT	CGTCCGCGACGAAGATG	CTATCT	6	17	6	1695462	1695467	1.803300	-28.515001	9.362499	0.011942	43637.328591	1695439	1695444	2.745700	-20.874001	9.199900	0.015669	57258.286058	0.015669	second search
SMc_TSS05096	mTSS	1691268	+	NC_003047	SMc01231	1691298	1694093	CDS	Probable DNA gyrase subunit A			1691231	1691260	ATTGGC	GCTCCGAGCCGCATTCGG	CTATAA	6	18	6	1691231	1691236	0.536300	-28.515001	9.362499	0.017436	63714.785675	1691255	1691260	8.514400	-20.874001	9.199900	0.000484	1768.502084	0.017436	second search
SMc_TSS05080	seTSS	1687692	-	NC_003047	SMc01235	1686585	1689506	CDS	Probable excinuclease ABC subunit A (DNA repair ATP-binding) protein			1687697	1687727	ATTGCG	GAAGGGACCCCTTCCGATA	TCATGT	6	19	6	1687722	1687727	5.059900	-28.515001	9.362499	0.006498	23744.942463	1687697	1687702	4.720400	-20.874001	9.199900	0.005205	19019.691803	0.006498	second search
SMc_TSS04380	mTSS	1516746	-	NC_003047	SMc01259	1516239	1516712	CDS	Hypothetical transmembrane protein		SmelC336	1516751	1516781	ATTGCG	CGAATCGCCGGTCAGTGCA	CAATGG	6	19	6	1516776	1516781	5.059900	-28.515001	9.362499	0.006498	23744.942463	1516751	1516756	3.143800	-20.874001	9.199900	0.015669	57258.286058	0.015669	second search
SMc_TSS04342	mTSS	1505718	-	NC_003047	SMc01269	1505248	1505646	CDS	Transcription regulator			1505726	1505755	ATTGCC	CCATCCGCAAGGAAAAGC	CTATAA	6	18	6	1505750	1505755	4.681300	-21.968000	9.901800	0.004998	18263.682463	1505726	1505731	7.827100	-11.607900	7.832500	0.000392	1433.398192	0.004998	new from initial search
SMc_TSS04333	mTSS	1498547	+	NC_003047	SMc01278	1498625	1498939	CDS	Probable chaperone homologue transmembrane protein		SmelC331	1498511	1498539	CTTGCT	GTCCGGATGAGCCCGTG	GCATAG	6	17	6	1498511	1498516	7.127700	-28.515001	9.362499	0.003136	11458.655171	1498534	1498539	3.627900	-20.874001	9.199900	0.008873	32423.009474	0.008873	second search
SMc_TSS04326	mTSS	1495730	+	NC_003047	SMc01280	1495755	1497152	CDS	Serine protease			1495694	1495722	TTTGCC	TTTTTCCGTGCGAAATC	CTATCT	6	17	6	1495694	1495699	4.665000	-28.515001	9.362499	0.006498	23744.942463	1495717	1495722	2.745700	-20.874001	9.199900	0.015669	57258.286058	0.015669	second search
SMc_TSS04266	pmTSS	1488416	+	NC_003047	SMc01289	1488589	1489929	CDS	Preprotein translocase subunit SecY		SmelCR164	1488380	1488408	CTTCAC	GCCGGGCGGTTTTGCTC	CCATAT	6	17	6	1488380	1488385	1.274300	-28.515001	9.362499	0.017436	63714.785675	1488403	1488408	7.066000	-20.874001	9.199900	0.000970	3543.661166	0.017436	second search
SMc_TSS04122	mTSS	1460596	+	NC_003047	SMc01323	1460661	1460861	CDS	Putative preprotein translocase SecE subunit transmembrane			1460560	1460588	CTTGTG	GTTTTCGCAATCGGTCT	TTATGT	6	17	6	1460560	1460565	6.228800	-21.968000	9.901800	0.003007	0.018042	1460583	1460588	5.837000	-11.607900	7.832500	0.001911	0.011464	0.003007	model
SMc_TSS04123	seTSS	1460666	+	NC_003047	SMc01323	1460661	1460861	CDS	Putative preprotein translocase SecE subunit transmembrane			1460631	1460659	CTTTAC	GCGCCGTAATGGCGTGA	GCATTA	6	17	6	1460631	1460636	4.804300	-28.515001	9.362499	0.006498	23744.942463	1460654	1460659	4.585600	-20.874001	9.199900	0.005205	19019.691803	0.006498	second search
SMc_TSS04088	mTSS	1451500	-	NC_003047	SMc01332	1450947	1451447	CDS	Hypothetical/unknown protein			1451510	1451538	ATTGAA	ATCACACGTTGCACGAG	CGATAT	6	17	6	1451533	1451538	4.641800	-21.968000	9.901800	0.004998	18263.682463	1451510	1451515	5.963900	-11.607900	7.832500	0.001911	6982.076953	0.004998	new from initial search
SMc_TSS04080	mTSS	1449284	+	NC_003047	SMc01333	1449419	1450447	CDS	Probable peptide chain release factor 2 (RF-2) protein			1449248	1449276	CTTTAC	ATCGGCGGCGGGCATCG	CTATTT	6	17	6	1449248	1449253	5.126600	-21.968000	9.901800	0.004998	18263.682463	1449271	1449276	6.700400	-11.607900	7.832500	0.000392	1433.398192	0.004998	new from initial search
SMc_TSS04068	mTSS	1446626	+	NC_003047	SMc01334	1446764	1449217	CDS	Probable penicillin-binding 1A transmembrane protein			1446592	1446620	GTTGAT	GCTTCAGGTTCCTGGCC	ATATGA	6	17	6	1446592	1446597	8.173100	-21.968000	9.901800	0.001255	4586.352347	1446615	1446620	5.148100	-11.607900	7.832500	0.004895	17886.499634	0.004895	new from initial search
SMc_TSS04032	mTSS	1437373	-	NC_003047	SMc01343	1436903	1437349	CDS	Putative 3-dehydroquinate dehydratase		SmelCR158	1437381	1437409	CTTTTC	CTCGGGGAACCATCAGT	CTATAG	6	17	6	1437404	1437409	3.188900	-28.515001	9.362499	0.008639	31567.936141	1437381	1437386	6.170899	-20.874001	9.199900	0.003046	11130.225974	0.008639	second search
SMc_TSS04015	mTSS	1433310	+	NC_003047	SMc01348	1433356	1433757	CDS	Hypothetical protein		SmelCR157	1433275	1433303	CTGGAC	AAGGCGAAAGCGGCGCG	GCATAA	6	17	6	1433275	1433280	0.532100	-28.515001	9.362499	0.017436	63714.785675	1433298	1433303	5.971400	-20.874001	9.199900	0.003046	11130.225974	0.017436	second search
SMc_TSS03999	mTSS	1428657	+	NC_003047	SMc01353	1428682	1428969	CDS	Putative glutamyl-tRNA(GLN) amidotransferase subunit C			1428622	1428650	GTTGCA	CGTTGTGCAACTCGCCT	TTATAG	6	17	6	1428622	1428627	4.973700	-28.515001	9.362499	0.006498	23744.942463	1428645	1428650	6.051100	-20.874001	9.199900	0.003046	11130.225974	0.006498	second search
SMc_TSS03998	mTSS	1427781	-	NC_003047	SMc01355	1427252	1427749	CDS	Conserved hypothetical protein			1427792	1427822	ATTGAT	CGATTTATGTCTAGGACAA	GCATAT	6	19	6	1427817	1427822	8.232201	-21.968000	9.901800	0.001255	4586.352347	1427792	1427797	5.868000	-11.607900	7.832500	0.001911	6982.076953	0.001911	new from initial search
SMc_TSS03987	mTSS	1423938	-	NC_003047	SMc01360	1422972	1423913	CDS	Probable aspartate carbamoyltransferase catalytic chain			1423947	1423975	CTTGCC	GCGCCGGGGTCCACGTT	CTATAG	6	17	6	1423970	1423975	6.014700	-21.968000	9.901800	0.003007	10988.008161	1423947	1423952	5.946000	-11.607900	7.832500	0.001911	6982.076953	0.003007	new from initial search
SMc_TSS03985	mTSS	1421703	-	NC_003047	SMc01362	1421042	1421653	CDS	Hypothetical transmembrane protein			1421711	1421740	CTTTAC	CGGACGGGTCGTCCAAAC	CTATGT	6	18	6	1421735	1421740	5.126600	-21.968000	9.901800	0.004998	18263.682463	1421711	1421716	6.362300	-11.607900	7.832500	0.001911	6982.076953	0.004998	new from initial search
promoter24	mTSS	1419742	-	NC_003047	SMc01364	1416997	1419699	CDS	Putative DNA topoisomerase I			1419737	1419765	CTTGAC	CGCGCCCGAATCCCTGT	CCATGT	6	17	6	1419760	1419765	9.901800	-21.968000	9.901800	0.000203	0.001220	1419737	1419742	4.639700	-11.607900	7.832500	0.004895	0.029369	0.004895	virtual
SMc_TSS03931	pmTSS	1402389	+	NC_003047	SMc01375	1402647	1406156	CDS	Probable DNA polymerase III, alpha chain		SmelCR154	1402353	1402382	CTTGAC	TATCGAACGGAAATAGAA	CAAAAA	6	18	6	1402353	1402358	9.362499	-28.515001	9.362499	0.000574	2096.612572	1402377	1402382	3.978300	-20.874001	9.199900	0.008873	32423.009474	0.008873	second search
SMc_TSS04110	mTSS	1456428	+	NC_003047	SMc01378	1456508	1456592	tRNA			SmelC300	1456392	1456420	GTTGAC	AGGACGAATGCAGGCGG	TCATAT	6	17	6	1456392	1456397	8.509300	-21.968000	9.901800	0.000653	0.003915	1456415	1456420	5.584600	-11.607900	7.832500	0.001911	0.011464	0.001911	model
SMc_TSS06677	pmTSS	2253003	+	NC_003047	SMc01410	2253179	2253418	CDS	Putative lipoprotein transmembrane		SmelC517	2252970	2252998	GTTTTC	ACTCATAGGCAGCGGTA	GTATTT	6	17	6	2252970	2252975	1.863400	-28.515001	9.362499	0.011942	43637.328591	2252993	2252998	7.405000	-20.874001	9.199900	0.000970	3543.661166	0.011942	second search
SMc_TSS06684	mTSS	2255749	-	NC_003047	SMc01411	2254528	2255712	CDS	Conserved hypothetical transmembrane protein		SmelC519	2255759	2255787	ATTGAC	TCGAATTTGGTGAACAC	CTATAA	6	17	6	2255782	2255787	8.568400	-21.968000	9.901800	0.000653	0.003915	2255759	2255764	7.827100	-11.607900	7.832500	0.000392	0.002354	0.000653	extended model
SMc_TSS06708	seTSS	2266724	+	NC_003047	SMc01418	2266715	2267089	CDS	Hypothetical signal peptide protein			2266688	2266718	GTTGAA	GACATCTTGAGGAGGAAAC	CCATGA	6	19	6	2266688	2266693	7.062400	-28.515001	9.362499	0.003136	11458.655171	2266713	2266718	4.154700	-20.874001	9.199900	0.008873	32423.009474	0.008873	second search
SMc_TSS06732	mTSS	2266993	+	NC_003047	SMc01419	2267073	2267627	CDS	Probable RNA polymerase sigma factor			2266958	2266987	GTTGAG	CGAAAGGACGGCACCAAG	CAATGG	6	18	6	2266958	2266963	6.589300	-28.515001	9.362499	0.003136	11458.655171	2266982	2266987	3.143800	-20.874001	9.199900	0.015669	57258.286058	0.015669	second search
SMc_TSS06762	mTSS	2272918	-	NC_003047	SMc01428	2272581	2272790	CDS	Probable cold shock transcription regulator		SmelC522	2272925	2272955	CTTGTA	AGAAACACAATGATGACCT	ACATAG	6	19	6	2272950	2272955	6.772500	-28.515001	9.362499	0.003136	11458.655171	2272925	2272930	3.375700	-20.874001	9.199900	0.015669	57258.286058	0.015669	second search
SMc_TSS06767	mTSS	2273073	+	NC_003047	SMc01429	2273101	2273946	CDS	Putative oxidoreductase			2273036	2273066	CTTGTG	GACTTTCCCCCAACGGGCC	TTAAAT	6	19	6	2273036	2273041	6.228800	-21.968000	9.901800	0.003007	10988.008161	2273061	2273066	4.536200	-11.607900	7.832500	0.004895	17886.499634	0.004895	new from initial search
SMc_TSS06766	mTSS	2272972	+	NC_003047	SMc01429	2273101	2273946	CDS	Putative oxidoreductase			2272939	2272967	ATTGTG	TTTCTTACAAGGCACAA	TTTTAT	6	17	6	2272939	2272944	5.533200	-28.515001	9.362499	0.004952	18096.637458	2272962	2272967	2.577700	-20.874001	9.199900	0.015669	57258.286058	0.015669	second search
SMc_TSS06777	mTSS	2276554	-	NC_003047	SMc01431	2274751	2276529	CDS	Probable acetolactate synthase isozyme III large subunit			2276563	2276591	CTTTTT	TTATGCCTTCAAACACG	TTATTC	6	17	6	2276586	2276591	3.042800	-28.515001	9.362499	0.008639	31567.936141	2276563	2276568	2.752400	-20.874001	9.199900	0.015669	57258.286058	0.015669	second search
SMc_TSS06804	mTSS	2286772	-	NC_003047	SMc01441	2285618	2286706	CDS	Putative membrane bound protease		SmelCR237	2286780	2286808	GTTGAA	AGCAATGCACATGATAC	CTATAA	6	17	6	2286803	2286808	4.582700	-21.968000	9.901800	0.004998	18263.682463	2286780	2286785	7.827100	-11.607900	7.832500	0.000392	1433.398192	0.004998	new from initial search
SMc_TSS06841	mTSS	2299999	-	NC_003047	SMc01455	2298503	2299909	CDS	Putative D-lactate dehydrogenase (cytochrome) protein			2300009	2300037	CTTGTC	GCGCCGGACCGGTGCCC	TTAATT	6	17	6	2300032	2300037	7.747100	-28.515001	9.362499	0.001665	6085.959559	2300009	2300014	3.959500	-20.874001	9.199900	0.008873	32423.009474	0.008873	second search
SMc_TSS06842	mTSS	2300337	+	NC_003047	SMc01456	2300353	2300787	CDS	Hypothetical protein		SmelCR240	2300304	2300332	TTTGTT	TGCAGGCCTATAGGGTA	TTATGT	6	17	6	2300304	2300309	4.992200	-28.515001	9.362499	0.006498	23744.942463	2300327	2300332	6.854300	-20.874001	9.199900	0.000970	3543.661166	0.006498	second search
SMc_TSS06843	seTSS	2302109	-	NC_003047	SMc01457	2300845	2303979	CDS	Probable acriflavine resistance protein			2302121	2302149	ATTTCC	GGCCAGGGCGGCTCGGC	CAATAG	6	17	6	2302144	2302149	1.949400	-28.515001	9.362499	0.011942	43637.328591	2302121	2302126	5.369599	-20.874001	9.199900	0.005205	19019.691803	0.011942	second search
SMc_TSS06667	seTSS	2248150	-	NC_003047	SMc01488	2247640	2248137	CDS	Hypothetical transmembrane protein		SmelC515	2248156	2248186	ATTGTT	CTTGTATGGTTTGTATGTC	ATATTT	6	19	6	2248181	2248186	6.834800	-28.515001	9.362499	0.003136	11458.655171	2248156	2248161	7.152800	-20.874001	9.199900	0.000970	3543.661166	0.003136	second search
SMc_TSS07737	mTSS	2634427	-	NC_003047	SMc01496	2633076	2634386	CDS	Putative C6 polyol ABC transporter, periplasmic solute-binding component		SmelC607	2634432	2634462	ATTGAC	ATTTCAGCTCAATCGGTGA	GTAATT	6	19	6	2634457	2634462	8.596300	-28.515001	9.362499	0.000574	2096.612572	2634432	2634437	3.670200	-20.874001	9.199900	0.008873	32423.009474	0.008873	second search
SMc_TSS07703	pmTSS	2623354	-	NC_003047	SMc01507	2621661	2623166	CDS	Sensor histidine kinase			2623363	2623391	CTTGAA	TCGGTAACGATTCAAGG	ACATAT	6	17	6	2623386	2623391	5.975200	-21.968000	9.901800	0.003007	10988.008161	2623363	2623368	4.901100	-11.607900	7.832500	0.004895	17886.499634	0.004895	new from initial search
SMc_TSS07640	mTSS	2601123	-	NC_003047	SMc01532	2599454	2601097	CDS	Putative alpha-glycosylase			2601132	2601160	GTTTAC	TCGAAGAAGCGGTGAAG	ATAAAT	6	17	6	2601155	2601160	3.478800	-28.515001	9.362499	0.008639	31567.936141	2601132	2601137	4.803800	-20.874001	9.199900	0.005205	19019.691803	0.008639	second search
SMc_TSS07636	mTSS	2597548	+	NC_003047	SMc01533	2597573	2599270	CDS	Putative adenine deaminase			2597511	2597540	CTTTCC	CCGGATCCGGGGAGAGGG	TTATTG	6	18	6	2597511	2597516	2.715600	-28.515001	9.362499	0.008639	31567.936141	2597535	2597540	4.665300	-20.874001	9.199900	0.005205	19019.691803	0.008639	second search
SMc_TSS07223	seTSS	2478275	-	NC_003047	SMc01543	2478043	2479869	CDS	Conserved hypothetical protein			2478287	2478317	ATTTCT	GGAGCGCTGCCGGTGCCAG	CTATTT	6	19	6	2478312	2478317	1.803300	-28.515001	9.362499	0.011942	43637.328591	2478287	2478292	7.814100	-20.874001	9.199900	0.000484	1768.502084	0.011942	second search
SMc_TSS07305	seTSS	2495857	+	NC_003047	SMc01554	2494177	2496132	CDS	Hypothetical protein			2495821	2495851	CTTGAG	CGGGGCGTTGAACAGTGCT	TGATGA	6	19	6	2495821	2495826	7.914800	-28.515001	9.362499	0.001665	6085.959559	2495846	2495851	3.656300	-20.874001	9.199900	0.008873	32423.009474	0.008873	second search
SMc_TSS07342	pmTSS	2504153	-	NC_003047	SMc01563	2501869	2503923	CDS	RNA polymerase sigma factor transcription regulation protein			2504161	2504189	CTTGAC	GGGATGAAAAATTCTGG	GAATCA	6	17	6	2504184	2504189	9.901800	-21.968000	9.901800	0.000203	0.001220	2504161	2504166	2.836100	-11.607900	7.832500	0.020328	0.121969	0.020328	model
SMc_TSS07355	mTSS	2511706	+	NC_003047	SMc01569	2511829	2513034	CDS	Probable carbamoyl-phosphate synthetase, glutamine-hydrolyzing protein			2511667	2511695	GTTGAC	CTTGCCAGAGCCTTTGG	CTATTT	6	17	6	2511667	2511672	8.509300	-21.968000	9.901800	0.000653	2384.517859	2511690	2511695	6.700400	-11.607900	7.832500	0.000392	1433.398192	0.000653	new from initial search
SMc_TSS07063	mTSS	2381409	-	NC_003047	SMc01573	2381048	2381386	CDS	Conserved hypothetical protein		SmelCR246	2381417	2381445	ATTGAC	GCCGCCCGGCGCCGGGC	CTAAAT	6	17	6	2381440	2381445	8.568400	-21.968000	9.901800	0.000653	2384.517859	2381417	2381422	5.061500	-11.607900	7.832500	0.004895	17886.499634	0.004895	new from initial search
SMc_TSS07067	mTSS	2382478	+	NC_003047	SMc01575	2382505	2383869	CDS	Hypothetical protein			2382437	2382466	TTTTTC	ACATTAACGTCCAAATCG	GTATGT	6	18	6	2382437	2382442	0.580100	-28.515001	9.362499	0.017436	63714.785675	2382461	2382466	6.565001	-20.874001	9.199900	0.000970	3543.661166	0.017436	second search
SMc_TSS07364	mTSS	2517113	-	NC_003047	SMc01578	2515844	2517046	CDS	Aspartate aminotransferase A (transaminase)			2517122	2517150	CTTGCA	AGACCGGGCGTCTTTCG	ACATAG	6	17	6	2517145	2517150	6.299200	-28.515001	9.362499	0.004952	18096.637458	2517122	2517127	3.375700	-20.874001	9.199900	0.015669	57258.286058	0.015669	second search
SMc_TSS07115	pmTSS	2398110	+	NC_003047	SMc01609	2398374	2398901	CDS	Putative 6,7-dimethyl-8-ribityllumazine synthase			2398073	2398103	ATTGTT	CAGGGGCGTGAAATCCTTG	GAAAAT	6	19	6	2398073	2398078	6.834800	-28.515001	9.362499	0.003136	11458.655171	2398098	2398103	4.254700	-20.874001	9.199900	0.008873	32423.009474	0.008873	second search
SMc_TSS07119	mTSS	2399069	+	NC_003047	SMc01610	2399127	2400011	CDS	Putative transcription regulator		SmelCR247	2399030	2399059	ATTGAA	AACCCGCGCGTTGCGCGC	TAATAA	6	18	6	2399030	2399035	4.641800	-21.968000	9.901800	0.004998	18263.682463	2399054	2399059	6.144400	-11.607900	7.832500	0.001911	6982.076953	0.004998	new from initial search
SMc_TSS07143	mTSS	2422253	-	NC_003047	SMc01629	2421233	2422192	CDS	Ery operon transcriptional repressor, DeoR family		SmelCR248	2422260	2422289	CTTGAC	AATTTTTTCAACCCATGA	AAATTA	6	18	6	2422284	2422289	9.362500	-28.515001	9.362499	0.000574	2096.612572	2422260	2422265	5.666000	-20.874001	9.199900	0.003046	11130.225974	0.003046	second search
SMc_TSS07148	seTSS	2428414	-	NC_003047	SMc01636	2428376	2429347	CDS	Transcription regulator AraC family			2428425	2428455	CTTCAT	TTTCGCGCAGCTATCGCGC	GCATTA	6	19	6	2428450	2428455	1.128200	-28.515001	9.362499	0.017436	63714.785675	2428425	2428430	4.585600	-20.874001	9.199900	0.005205	19019.691803	0.017436	second search
SMc_TSS07149	mTSS	2429369	-	NC_003047	SMc01636	2428376	2429347	CDS	Transcription regulator AraC family			2429375	2429405	CTTTTC	ATGGATAGAACCATCCTAT	ACATTA	6	19	6	2429400	2429405	3.188900	-28.515001	9.362499	0.008639	31567.936141	2429375	2429380	4.333401	-20.874001	9.199900	0.008873	32423.009474	0.008873	second search
SMc_TSS07173	mTSS	2448168	-	NC_003047	SMc01650	2447133	2448056	CDS	Putative esterase/lipase			2448174	2448203	ATTGCA	ACTGCCGGAGTGTGAATG	CCATGT	6	18	6	2448198	2448203	5.533000	-28.515001	9.362499	0.004952	18096.637458	2448174	2448179	4.840200	-20.874001	9.199900	0.005205	19019.691803	0.005205	second search
SMc_TSS07174	lmTSS	2448176	+	NC_003047	SMc01651	2448176	2449084	CDS	Probable transcriptional regulator			2448140	2448170	CTTGCG	TTCCCTGCGGCGCACGGTG	TTAATT	6	19	6	2448140	2448145	5.826100	-28.515001	9.362499	0.004952	18096.637458	2448165	2448170	3.959500	-20.874001	9.199900	0.008873	32423.009474	0.008873	second search
SMc_TSS07188	mTSS	2455049	+	NC_003047	SMc01657	2455078	2457252	CDS	Putative ferrichrome-iron receptor precursor protein			2455011	2455039	CTTGCG	TTCAGCATAATCATGAG	TGATTA	6	17	6	2455011	2455016	5.826100	-28.515001	9.362499	0.004952	18096.637458	2455034	2455039	4.496300	-20.874001	9.199900	0.008873	32423.009474	0.008873	second search
SMc_TSS01160	mTSS	508208	-	NC_003047	SMc01705	507611	508081	CDS	Conserved hypothetical protein			508218	508247	GTTGAC	TCCTCCGATGATGAGAGG	AGAATG	6	18	6	508242	508247	8.509300	-21.968000	9.901800	0.000653	0.003915	508218	508223	-1.034500	-11.607900	7.832500	0.171689	1.030133	0.171689	extended model
SMc_TSS01161	mTSS	508212	-	NC_003047	SMc01705	507611	508081	CDS	Conserved hypothetical protein			508217	508247	GTTGAC	TCCTCCGATGATGAGAGGA	GAATGT	6	19	6	508242	508247	8.509300	-21.968000	9.901800	0.000653	2384.517859	508217	508222	4.963000	-11.607900	7.832500	0.004895	17886.499634	0.004895	new from initial search
SMc_TSS01136	lmTSS	491327	+	NC_003047	SMc01713	491327	491944	CDS	Hypothetical protein		SmelCR047	491291	491319	ATTGCA	GTTATCATGGCAGCGCC	CTAAAA	6	17	6	491291	491296	5.533000	-28.515001	9.362499	0.004952	18096.637458	491314	491319	4.779600	-20.874001	9.199900	0.005205	19019.691803	0.005205	second search
SMc_TSS01118	seTSS	487500	+	NC_003047	SMc01717	486192	487613	CDS	Putative mercuric reductase			487466	487495	CCTGAC	GCTCAGGCATTTCCAGAC	TTATGT	6	18	6	487466	487471	0.526100	-28.515001	9.362499	0.017436	63714.785675	487490	487495	6.854300	-20.874001	9.199900	0.000970	3543.661166	0.017436	second search
SMc_TSS01079	lmTSS	473036	-	NC_003047	SMc01730	472329	473036	CDS	Probable hydrolase			473045	473073	TTTGCT	TCGCAAGGCCGGCCGTG	TCATAA	6	17	6	473068	473073	4.518900	-28.515001	9.362499	0.006498	23744.942463	473045	473050	6.260700	-20.874001	9.199900	0.003046	11130.225974	0.006498	second search
SMc_TSS07251	mTSS	2484453	+	NC_003047	SMc01741	2484470	2485090	CDS	Hypothetical protein			2484418	2484447	ATTGCG	GCCCTGCGATGGAAGGCG	ATATGG	6	18	6	2484418	2484423	5.059900	-28.515001	9.362499	0.006498	23744.942463	2484442	2484447	3.283800	-20.874001	9.199900	0.015669	57258.286058	0.015669	second search
SMc_TSS07258	seTSS	2486260	+	NC_003047	SMc01745	2485838	2486473	CDS	Conserved hypothetical protein			2486222	2486250	CTTGGC	AGCCATTGTGACGGCAT	CTATTA	6	17	6	2486222	2486227	1.302500	-28.515001	9.362499	0.017436	63714.785675	2486245	2486250	7.128600	-20.874001	9.199900	0.000970	3543.661166	0.017436	second search
SMc_TSS07688	mTSS	2616211	+	NC_003047	SMc01747	2616325	2616465	CDS	Hypothetical protein		SmelC593	2616174	2616203	ATTGCG	TCCTTAAAGAAATATGAG	TAATGA	6	18	6	2616174	2616179	5.059900	-28.515001	9.362499	0.006498	23744.942463	2616198	2616203	5.367500	-20.874001	9.199900	0.005205	19019.691803	0.006498	second search
SMc_TSS03628	mTSS	1314400	+	NC_003047	SMc01768	1314450	1314962	CDS	Transcription regulator MarR family			1314359	1314389	GTTTAA	GTAGAATTTTATACGTATT	CGATAG	6	19	6	1314359	1314364	2.504200	-28.515001	9.362499	0.008639	31567.936141	1314384	1314389	3.658400	-20.874001	9.199900	0.008873	32423.009474	0.008873	second search
SMc_TSS03642	mTSS	1319826	+	NC_003047	SMc01773	1319908	1320528	CDS	Probable riboflavin synthase alpha chain			1319788	1319817	ATTGGC	GAAGGTGGTATTTCATCC	CCATTT	6	18	6	1319788	1319793	0.536300	-28.515001	9.362499	0.017436	63714.785675	1319812	1319817	5.680200	-20.874001	9.199900	0.003046	11130.225974	0.017436	second search
SMc_TSS03643	mTSS	1319878	+	NC_003047	SMc01773	1319908	1320528	CDS	Probable riboflavin synthase alpha chain			1319841	1319870	CTTCAC	GCTTCGCCGCACGGCGCG	CTATGG	6	18	6	1319841	1319846	1.274300	-28.515001	9.362499	0.017436	63714.785675	1319865	1319870	3.945100	-20.874001	9.199900	0.008873	32423.009474	0.017436	second search
SMc_TSS03672	mTSS	1327935	-	NC_003047	SMc01781	1327291	1327797	CDS	Hypothetical transmembrane protein			1327940	1327970	ATTGCC	GCTTTTTTTCTTGAACAGT	CCAAAA	6	19	6	1327965	1327970	6.507600	-28.515001	9.362499	0.003136	11458.655171	1327940	1327945	2.645700	-20.874001	9.199900	0.015669	57258.286058	0.015669	second search
SMc_TSS03679	mTSS	1328481	+	NC_003047	SMc01783	1328554	1329105	CDS	Conserved hypothetical protein			1328444	1328473	GTTGCG	CATCCCCCCGGCCGGAAC	GTAAAA	6	18	6	1328444	1328449	4.500600	-28.515001	9.362499	0.006498	23744.942463	1328468	1328473	4.370500	-20.874001	9.199900	0.008873	32423.009474	0.008873	second search
SMc_TSS03730	mTSS	1346900	+	NC_003047	SMc01800	1346968	1348071	CDS	Putative cytochrome C oxidase assembly transmembrane protein			1346864	1346892	CTTGTT	TTGCACGGCACTCTGGT	GCAAAT	6	17	6	1346864	1346869	7.601000	-28.515001	9.362499	0.001665	6085.959559	1346887	1346892	2.922100	-20.874001	9.199900	0.015669	57258.286058	0.015669	second search
SMc_TSS03738	mTSS	1351318	-	NC_003047	SMc01804	1350749	1351213	CDS	Probable 50S ribosomal protein L13			1351327	1351355	CTTGAC	CTTGTTTGCGAGCTTCC	GTATAA	6	17	6	1351350	1351355	9.901800	-21.968000	9.901800	0.000203	742.818803	1351327	1351332	7.585200	-11.607900	7.832500	0.000392	1433.398192	0.000392	new from initial search
SMc_TSS03758	mTSS	1359248	+	NC_003047	SMc01813	1359272	1360129	CDS	Conserved hypothetical protein			1359212	1359240	CTTTTT	CGGTAGCACCGCCCGAC	CTATTT	6	17	6	1359212	1359217	3.042800	-28.515001	9.362499	0.008639	31567.936141	1359235	1359240	7.814100	-20.874001	9.199900	0.000484	1768.502084	0.008639	second search
SMc_TSS07754	mTSS	2640633	+	NC_003047	SMc01818	2640678	2642351	CDS	Putative adenylate cyclase transmembrane protein			2640597	2640625	GTTGCC	GGCACCGATGATCTGGT	AAATAA	6	17	6	2640597	2640602	4.622200	-21.968000	9.901800	0.004998	18263.682463	2640620	2640625	5.460900	-11.607900	7.832500	0.004895	17886.499634	0.004998	new from initial search
SMc_TSS07756	mTSS	2643536	-	NC_003047	SMc01819	2642750	2643391	CDS	Transcription regulator TetR family		SmelCR270	2643544	2643572	GTTGCC	TTTGTCGGCAATCTGAC	TGATAA	6	17	6	2643567	2643572	4.622200	-21.968000	9.901800	0.004998	18263.682463	2643544	2643549	5.433200	-11.607900	7.832500	0.004895	17886.499634	0.004998	new from initial search
SMc_TSS07757	mTSS	2643534	+	NC_003047	SMc01820	2643670	2644920	CDS	Putative N-carbamyl-L-amino acid amidohydrolase		SmelC609	2643499	2643527	CTTGAG	TGCCGCCACGGAAGTTG	TAATGT	6	17	6	2643499	2643504	8.585900	-21.968000	9.901800	0.000653	2384.517859	2643522	2643527	4.679600	-11.607900	7.832500	0.004895	17886.499634	0.004895	new from initial search
SMc_TSS07775	pmTSS	2651531	+	NC_003047	SMc01828	2651785	2652972	CDS	Multidrug resistance protein			2651495	2651525	CTTGTA	AGCATTTGCTCCGGCGACT	ACATAG	6	19	6	2651495	2651500	6.772500	-28.515001	9.362499	0.003136	11458.655171	2651520	2651525	3.375700	-20.874001	9.199900	0.015669	57258.286058	0.015669	second search
SMc_TSS07031	mTSS	2367999	+	NC_003047	SMc01846	2368089	2368874	CDS	Putative hydrolase glycosidase			2367964	2367993	CTTGAG	CTAACGCAATTTTTACGA	TGATAT	6	18	6	2367964	2367969	8.585900	-21.968000	9.901800	0.000653	2384.517859	2367988	2367993	5.438600	-11.607900	7.832500	0.004895	17886.499634	0.004895	new from initial search
SMc_TSS07009	mTSS	2361045	+	NC_003047	SMc01852	2361151	2362365	CDS	Probable PPi-phosphofructokinase, (pyrophosphate- fructose-6-phosphate 1-phosphotransferase)			2361009	2361037	ATTTCT	CGCGATCCACAGGCCTG	TCATTT	6	17	6	2361009	2361014	1.803300	-28.515001	9.362499	0.011942	43637.328591	2361032	2361037	5.560400	-20.874001	9.199900	0.003046	11130.225974	0.011942	second search
SMc_TSS07007	mTSS	2360910	-	NC_003047	SMc01853	2360101	2360808	CDS	DnaJ-like protein		SmelCR243	2360918	2360946	ATTGAG	ATTTGTGGCGATATGAA	TTATTG	6	17	6	2360941	2360946	7.148600	-28.515001	9.362499	0.003136	11458.655171	2360918	2360923	4.665300	-20.874001	9.199900	0.005205	19019.691803	0.005205	second search
SMc_TSS06990	seTSS	2358928	-	NC_003047	SMc01855	2358575	2359114	CDS	Putative lysozyme			2358936	2358965	CCTGAC	ATTGCCACGCGGATCCCA	ATATAC	6	18	6	2358960	2358965	0.526100	-28.515001	9.362499	0.017436	63714.785675	2358936	2358941	3.596700	-20.874001	9.199900	0.008873	32423.009474	0.017436	second search
SmelC545	sense sRNA	2357597	-	NC_003047	SMc01856	2357250	2358437	CDS			SmelC545	2357603	2357633	GTTGCC	TATGCCGACGGCAGACACT	ACATAA	6	19	6	2357628	2357633	5.948300	-28.515001	9.362499	0.004952	18096.637458	2357603	2357608	5.719200	-20.874001	9.199900	0.003046	11130.225974	0.004952	second search
SMc_TSS06965	seTSS	2356251	-	NC_003047	SMc01857	2355926	2356366	CDS	Conserved hypothetical protein			2356256	2356285	CTTTTG	GAGGCGGGCGTGCGGGAG	TTATAC	6	18	6	2356280	2356285	1.741200	-28.515001	9.362499	0.011942	43637.328591	2356256	2356261	4.138200	-20.874001	9.199900	0.008873	32423.009474	0.011942	second search
SMc_TSS06977	mTSS	2356602	-	NC_003047	SMc01857	2355926	2356366	CDS	Conserved hypothetical protein			2356607	2356636	TTTGTT	AAACTTAACAACCTATCA	ATATTT	6	18	6	2356631	2356636	4.992200	-28.515001	9.362499	0.006498	23744.942463	2356607	2356612	7.152800	-20.874001	9.199900	0.000970	3543.661166	0.006498	second search
SMc_TSS06924	mTSS	2340687	+	NC_003047	SMc01869	2340828	2342138	CDS	Probable MFS permease			2340651	2340679	CTTTCT	CGATGTGAAAACTTGCG	CTAAGA	6	17	6	2340651	2340656	2.569500	-28.515001	9.362499	0.008639	31567.936141	2340674	2340679	2.553800	-20.874001	9.199900	0.015669	57258.286058	0.015669	second search
SMc_TSS06905	mTSS	2332792	-	NC_003047	SMc01876	2331884	2332750	CDS	Hypothetical transmembrane protein			2332800	2332829	GTTGCG	GTCTTGAGGTAACTTGCT	CTAAAA	6	18	6	2332824	2332829	4.500600	-28.515001	9.362499	0.006498	23744.942463	2332800	2332805	4.779600	-20.874001	9.199900	0.005205	19019.691803	0.006498	second search
SMc_TSS06884	mTSS	2325007	-	NC_003047	SMc01882	2324257	2324973	CDS	Conserved hypothetical protein, inner membrane protein			2325015	2325043	ATTGTC	GCGATCTGCGGCAGCCC	CTATCT	6	17	6	2325038	2325043	6.980900	-28.515001	9.362499	0.003136	11458.655171	2325015	2325020	2.745700	-20.874001	9.199900	0.015669	57258.286058	0.015669	second search
SMc_TSS03759	mTSS	1362019	+	NC_003047	SMc01903	1362080	1362706	CDS	Probable ATP-dependent CLP protease proteolytic subunit		SmelC274	1361982	1362011	CTTGAA	GTGAAGGGCATTGACACT	CTATGT	6	18	6	1361982	1361987	5.975200	-21.968000	9.901800	0.003007	10988.008161	1362006	1362011	6.362300	-11.607900	7.832500	0.001911	6982.076953	0.003007	new from initial search
SMc_TSS03772	mTSS	1362809	+	NC_003047	SMc01904	1363000	1364277	CDS	Probable ATP-dependent CLP protease ATP-binding subunit			1362771	1362799	CTTTAT	CCGAGGGGCAAAGCCGT	TAATAT	6	17	6	1362771	1362776	4.790400	-21.968000	9.901800	0.004998	18263.682463	1362794	1362799	6.149800	-11.607900	7.832500	0.001911	6982.076953	0.004998	new from initial search
SMc_TSS03775	mTSS	1362845	+	NC_003047	SMc01904	1363000	1364277	CDS	Probable ATP-dependent CLP protease ATP-binding subunit			1362805	1362834	CTTAAT	GCTATGTTGGAACAAGGG	GCATAG	6	18	6	1362805	1362810	1.845500	-28.515001	9.362499	0.011942	43637.328591	1362829	1362834	3.627900	-20.874001	9.199900	0.008873	32423.009474	0.011942	second search
SMc_TSS03786	pmTSS	1364528	+	NC_003047	SMc01905	1364751	1367171	CDS	Probable ATP-dependent protease LA protein		SmelC277	1364492	1364520	GTTGCT	AAAGTGCCGCAACAACG	CGATGA	6	17	6	1364492	1364497	5.802200	-28.515001	9.362499	0.004952	18096.637458	1364515	1364520	3.776100	-20.874001	9.199900	0.008873	32423.009474	0.008873	second search
SMc_TSS03818	mTSS	1367318	+	NC_003047	SMc01906	1367393	1367665	CDS	DNA-binding protein HU		SmelC279	1367281	1367309	CTTGCA	TTCCAAGGGATTAGGCG	CAATTG	6	17	6	1367281	1367286	6.299200	-28.515001	9.362499	0.004952	18096.637458	1367304	1367309	3.983799	-20.874001	9.199900	0.008873	32423.009474	0.008873	second search
SMc_TSS03865	mTSS	1386333	+	NC_003047	SMc01921	1386434	1387477	CDS	Probable NADH dehydrogenase I chain H transmembrane protein			1386300	1386328	TTTGCG	TCTCCGGTCAAAGACTT	CTATTT	6	17	6	1386300	1386305	3.217300	-28.515001	9.362499	0.008639	31567.936141	1386323	1386328	7.814100	-20.874001	9.199900	0.000484	1768.502084	0.008639	second search
SMc_TSS07816	seTSS	2665604	-	NC_003047	SMc01943	2665350	2666327	CDS	D-isomer specific 2-hydroxyacid dehydrogenase family protein			2665612	2665640	CTTGCG	GCAATGAAGCCGGCCGC	CTATCT	6	17	6	2665635	2665640	5.826100	-28.515001	9.362499	0.004952	18096.637458	2665612	2665617	2.745700	-20.874001	9.199900	0.015669	57258.286058	0.015669	second search
SMc_TSS07817	mTSS	2667534	-	NC_003047	SMc01944	2666449	2667450	CDS	Non-heme chloroperoxidase F (Chloride peroxidase, CPO-F)		SmelCR272	2667540	2667570	ATTGAC	ACCGGACGGAGCGCACGAT	AAATAT	6	19	6	2667565	2667570	8.568400	-21.968000	9.901800	0.000653	2384.517859	2667540	2667545	5.466300	-11.607900	7.832500	0.004895	17886.499634	0.004895	new from initial search
SMc_TSS07818	mTSS	2667610	+	NC_003047	SMc01945	2667667	2668083	CDS	Organic hydroperoxide resistance transcriptional regulator		SmelCR273	2667573	2667601	CTTGCG	ATTATATCGCGAACGAT	TTATTT	6	17	6	2667573	2667578	4.698800	-21.968000	9.901800	0.004998	18263.682463	2667596	2667601	6.175100	-11.607900	7.832500	0.001911	6982.076953	0.004998	new from initial search
SMc_TSS07849	mTSS	2673965	-	NC_003047	SMc01951	2672991	2673893	CDS	Probable high-affinity branched-chain amino acid transport permease ABC transporter		SmelC613	2673972	2674002	CTTTCA	TTTTCATTTGAAAGCGGTA	TGAAAT	6	19	6	2673997	2674002	1.741000	-28.515001	9.362499	0.011942	43637.328591	2673972	2673977	2.832800	-20.874001	9.199900	0.015669	57258.286058	0.015669	second search
SMc_TSS07884	mTSS	2684316	-	NC_003047	SMc01961	2683289	2684242	CDS	Conserved hypothetical protein			2684324	2684352	CTTTTG	GAAACGCTCGGCCGGAT	CGATAT	6	17	6	2684347	2684352	1.741200	-28.515001	9.362499	0.011942	43637.328591	2684324	2684329	6.687400	-20.874001	9.199900	0.000970	3543.661166	0.011942	second search
SMc_TSS07904	mTSS	2690461	-	NC_003047	SMc01967	2689288	2690346	CDS	Putative agmatinase			2690467	2690497	ATTGCT	TTTCCAGAAGAATTGTCTC	CTAATA	6	19	6	2690492	2690497	6.361500	-28.515001	9.362499	0.004952	18096.637458	2690467	2690472	3.393800	-20.874001	9.199900	0.015669	57258.286058	0.015669	second search
SMc_TSS07918	mTSS	2698497	-	NC_003047	SMc01973	2697105	2698472	CDS	Putative gamma-glutamylputrescine synthetase			2698505	2698535	CTTGAC	TTCAAAACTGTAACTATGT	CAATTT	6	19	6	2698530	2698535	9.901800	-21.968000	9.901800	0.000203	742.818803	2698505	2698510	5.543000	-11.607900	7.832500	0.001911	6982.076953	0.001911	new from initial search
SMc_TSS07920	mTSS	2699518	+	NC_003047	SMc01975	2699551	2700267	CDS	Transcription regulator GntR family		SmelCR276	2699482	2699510	CTTGAC	CACCTCTCCTATTCCCA	GCATAT	6	17	6	2699482	2699487	9.901800	-21.968000	9.901800	0.000203	742.818803	2699505	2699510	5.868000	-11.607900	7.832500	0.001911	6982.076953	0.001911	new from initial search
SMc_TSS07952	mTSS	2714905	+	NC_003047	SMc01989	2714977	2715375	CDS	Conserved hypothetical protein			2714870	2714900	GTTGTC	GTGTAGGACACAGCCAGTA	AGATGT	6	19	6	2714870	2714875	6.421600	-28.515001	9.362499	0.004952	18096.637458	2714895	2714900	3.800300	-20.874001	9.199900	0.008873	32423.009474	0.008873	second search
SMc_TSS07799	mTSS	2659648	+	NC_003047	SMc01995	2659700	2660086	CDS	Conserved hypothetical protein			2659611	2659641	CTTGAT	GATATTGCTGGCAATGAGG	CAATTT	6	19	6	2659611	2659616	9.565600	-21.968000	9.901800	0.000203	742.818803	2659636	2659641	5.543000	-11.607900	7.832500	0.001911	6982.076953	0.001911	new from initial search
SMc_TSS07800	seTSS	2659697	+	NC_003047	SMc01995	2659700	2660086	CDS	Conserved hypothetical protein			2659660	2659688	CTTGAA	GTGTAACGCTTAGTGTT	ATATAT	6	17	6	2659660	2659665	8.387899	-28.515001	9.362499	0.001665	6085.959559	2659683	2659688	8.538600	-20.874001	9.199900	0.000484	1768.502084	0.001665	second search
SMc_TSS05031	pmTSS	1674989	-	NC_003047	SMc02047	1673622	1674761	CDS	Probable aminomethyltransferase (glycine cleavage system T protein)		SmelCR184	1674996	1675025	CTTGCC	AAAATCCGGCCTTCGCCG	TTATCT	6	18	6	1675020	1675025	7.273800	-28.515001	9.362499	0.003136	11458.655171	1674996	1675001	2.625900	-20.874001	9.199900	0.015669	57258.286058	0.015669	second search
SMc_TSS04945	mTSS	1649968	+	NC_003047	SMc02068	1650023	1651132	CDS	Putative ABC transporter ATP-binding protein			1649928	1649957	CTTGAC	ACCGAAGCCTGAAGAAGA	CGATTA	6	18	6	1649928	1649933	9.901800	-21.968000	9.901800	0.000203	742.818803	1649952	1649957	4.826400	-11.607900	7.832500	0.004895	17886.499634	0.004895	new from initial search
SmelC387	sense sRNA	1649059	+	NC_003047	SMc02070	1648380	1649246	CDS			SmelC387	1649022	1649050	CTTGAC	GACTGGACGGCGCTCGA	CCATTT	6	17	6	1649022	1649027	9.362499	-28.515001	9.362499	0.000574	2096.612572	1649045	1649050	5.680200	-20.874001	9.199900	0.003046	11130.225974	0.003046	second search
SMc_TSS04940	seTSS	1648188	+	NC_003047	SMc02071	1647300	1648334	CDS	Putative Beta-hexosaminidase			1648149	1648179	CTTGAT	CTCGTCTTGCATTGTCACG	GCATTA	6	19	6	1648149	1648154	9.216399	-28.515001	9.362499	0.000574	2096.612572	1648174	1648179	4.585600	-20.874001	9.199900	0.005205	19019.691803	0.005205	second search
SMc_TSS04918	mTSS	1641169	+	NC_003047	SMc02074	1641206	1642423	CDS	Deoxyguanosinetriphosphate triphosphohydrolase			1641133	1641161	CTTTCC	TGTAGCGCTTTCTATAG	GTATGA	6	17	6	1641133	1641138	2.715600	-28.515001	9.362499	0.008639	31567.936141	1641156	1641161	5.879500	-20.874001	9.199900	0.003046	11130.225974	0.008639	second search
SMc_TSS04900	pmTSS	1637016	+	NC_003047	SMc02078	1637310	1638116	CDS	Exopolysaccharide production negative regulator			1636980	1637009	CTTTTT	TGTATCTGGTAACCACGC	TTATAA	6	18	6	1636980	1636985	3.042800	-28.515001	9.362499	0.008639	31567.936141	1637004	1637009	8.394600	-20.874001	9.199900	0.000484	1768.502084	0.008639	second search
SMc_TSS04904	pmTSS	1637122	+	NC_003047	SMc02078	1637310	1638116	CDS	Exopolysaccharide production negative regulator		SmelC381	1637087	1637117	ATTTCC	CGCCACAAAATGAGAGCAG	CGATAT	6	19	6	1637087	1637092	1.949400	-28.515001	9.362499	0.011942	43637.328591	1637112	1637117	6.687400	-20.874001	9.199900	0.000970	3543.661166	0.011942	second search
SMc_TSS04861	mTSS	1629550	+	NC_003047	SMc02082	1629672	1631042	CDS	Putative outer membrane secretion protein			1629514	1629544	GTTGTC	GTAGAACCGAATCCGGAGT	TCAAAA	6	19	6	1629514	1629519	6.421600	-28.515001	9.362499	0.004952	18096.637458	1629539	1629544	2.525900	-20.874001	9.199900	0.015669	57258.286058	0.015669	second search
SMc_TSS04857	pmTSS	1628559	+	NC_003047	SMc02083	1628736	1629395	CDS	Methyltransferase		SmelCR177	1628521	1628549	CTTGAA	ACCGGCCGTGCGGCGAT	CTATGA	6	17	6	1628521	1628526	5.975200	-21.968000	9.901800	0.003007	10988.008161	1628544	1628549	6.356900	-11.607900	7.832500	0.001911	6982.076953	0.003007	new from initial search
SMc_TSS04811	seTSS	1618242	+	NC_003047	SMc02091	1618234	1619046	CDS	Probableacyl-[acyl-carrier-protein]--UDP-N- acetylglucosamine O-acyltransferase (UDP-N- acetylglucosamine acyltransferase)			1618208	1618237	ATTGTC	AGCAAGGAAGACGCCTGA	GAATGA	6	18	6	1618208	1618213	6.980900	-28.515001	9.362499	0.003136	11458.655171	1618232	1618237	5.078200	-20.874001	9.199900	0.005205	19019.691803	0.005205	second search
SMc_TSS04704	mTSS	1599393	+	NC_003047	SMc02110	1599468	1599821	CDS	Putative ATP-dependent Clp protease adapter protein clpS 1		SmelCR174	1599358	1599386	TTTGCA	GTGCGTGGGTTCGGTCT	TAAAAT	6	17	6	1599358	1599363	3.690400	-28.515001	9.362499	0.007651	27956.838134	1599381	1599386	4.544000	-20.874001	9.199900	0.005205	19019.691803	0.007651	second search
SMc_TSS04705	mTSS	1599414	+	NC_003047	SMc02110	1599468	1599821	CDS	Putative ATP-dependent Clp protease adapter protein clpS 1			1599379	1599408	CTTAAA	ATCCAAGAACGAACCATT	AGATAA	6	18	6	1599379	1599384	1.017000	-28.515001	9.362499	0.017436	63714.785675	1599403	1599408	5.340600	-20.874001	9.199900	0.005205	19019.691803	0.017436	second search
SMc_TSS04681	mTSS	1597320	+	NC_003047	SMc02113	1597391	1598218	CDS	Probable serine acetyltransferase		SmelC362	1597283	1597311	ATTTAT	GTCGGCCGGGAATTGGC	CTATAT	6	17	6	1597283	1597288	3.892000	-28.515001	9.362499	0.007651	27956.838134	1597306	1597311	9.199900	-20.874001	9.199900	0.000484	1768.502084	0.007651	second search
SMc_TSS04669	mTSS	1593420	+	NC_003047	SMc02117	1593446	1594633	CDS	Probable cystathionine beta-lyase			1593385	1593413	CTTGAC	CCGGCCGGTGGCCCGTT	CGATGA	6	17	6	1593385	1593390	9.901800	-21.968000	9.901800	0.000203	0.001220	1593408	1593413	4.488300	-11.607900	7.832500	0.011449	0.068692	0.011449	model
SMc_TSS04646	mTSS	1589658	-	NC_003047	SMc02121	1588831	1589607	CDS	Probable general L-amino acid transport ATP- binding ABC transporter			1589666	1589694	CTTTTC	TGCTTCGGCATGTCGCG	CTATTC	6	17	6	1589689	1589694	3.188900	-28.515001	9.362499	0.008639	31567.936141	1589666	1589671	2.872200	-20.874001	9.199900	0.015669	57258.286058	0.015669	second search
SMc_TSS04628	seTSS	1587389	+	NC_003047	SMc02122	1587398	1588210	CDS	Probable ferredoxin--NADP reductase			1587352	1587380	CTTGTA	GTTGATAAACAGCGTCA	CCATTT	6	17	6	1587352	1587357	6.772500	-28.515001	9.362499	0.003136	11458.655171	1587375	1587380	5.680200	-20.874001	9.199900	0.003046	11130.225974	0.003136	second search
SMc_TSS01437	mTSS	578071	-	NC_003047	SMc02135	577654	578046	CDS	Conserved hypothetical protein			578076	578104	CTTGAC	GAAACCATATTGCTGTA	GAATAC	6	17	6	578099	578104	9.362500	-28.515001	9.362499	0.000574	2096.612572	578076	578081	3.047600	-20.874001	9.199900	0.015669	57258.286058	0.015669	second search
SMc_TSS01428	mTSS	574017	+	NC_003047	SMc02138	574093	575292	CDS	Acetylornithine aminotransferase			573981	574009	GTTGAC	ATCGCGGTGCGAAATGG	GAATAG	6	17	6	573981	573986	8.509300	-21.968000	9.901800	0.000653	2384.517859	574004	574009	4.546700	-11.607900	7.832500	0.004895	17886.499634	0.004895	new from initial search
SMc_TSS01205	mTSS	534496	-	NC_003047	SMc02162	532686	534386	CDS	Long-chain-fatty-acid-CoA ligase		SmelC095	534507	534536	ATTGTT	GACGTTTACGTCAAAGTT	ATATAA	6	18	6	534531	534536	5.875100	-21.968000	9.901800	0.003007	10988.008161	534507	534512	6.618299	-11.607900	7.832500	0.000392	1433.398192	0.003007	new from initial search
SMc_TSS01186	mTSS	523795	+	NC_003047	SMc02171	523892	524917	CDS	Putative fructose ABC-type transport system, periplasmic component			523759	523787	TTTGAT	TTATTTATTGACACGGT	GGATTT	6	17	6	523759	523764	5.430300	-21.968000	9.901800	0.004998	18263.682463	523782	523787	4.589900	-11.607900	7.832500	0.004895	17886.499634	0.004998	new from initial search
SMc_TSS01177	mTSS	521289	+	NC_003047	SMc02174	521374	521811	CDS	Hypothetical transmembrane protein		SmelCR051	521252	521281	GTTGAC	GACGAATCGATTCCGTCT	CTAGAT	6	18	6	521252	521257	8.037000	-28.515001	9.362499	0.001665	6085.959559	521276	521281	2.827900	-20.874001	9.199900	0.015669	57258.286058	0.015669	second search
SMc_TSS01444	mTSS	580184	-	NC_003047	SMc02217	578883	580067	CDS	Probable O-succinylhomoserine sulfhydrylase		SmelC100	580192	580220	ATTGAC	GCAAGCGCGGCCAGGCA	GTATTG	6	17	6	580215	580220	8.568400	-21.968000	9.901800	0.000653	2384.517859	580192	580197	4.572000	-11.607900	7.832500	0.004895	17886.499634	0.004895	new from initial search
SMc_TSS01448	mTSS	581407	+	NC_003047	SMc02219	581426	582349	CDS	Putative amino acid-binding periplasmic protein precursor			581371	581400	CTTGAC	AGATCACGGCTGTTGAGG	AAATTT	6	18	6	581371	581376	9.901800	-21.968000	9.901800	0.000203	0.001220	581395	581400	4.334200	-11.607900	7.832500	0.011449	0.068692	0.011449	model
SMc_TSS01473	pmTSS	597473	+	NC_003047	SMc02232	597695	598621	CDS	Hypothetical transmembrane protein			597438	597466	GTTGAC	AGCTCTGGCCCGGGAGC	GCATGA	6	17	6	597438	597443	8.037000	-28.515001	9.362499	0.001665	6085.959559	597461	597466	3.745600	-20.874001	9.199900	0.008873	32423.009474	0.008873	second search
SMc_TSS01479	mTSS	603492	+	NC_003047	SMc02238	603508	604014	CDS	Conserved hypothetical protein		SmelC103	603455	603484	ATTGAC	TCGAAACGCGAATCGTAG	ATAAAT	6	18	6	603455	603460	8.596300	-28.515001	9.362499	0.000574	2096.612572	603479	603484	4.803800	-20.874001	9.199900	0.005205	19019.691803	0.005205	second search
SMc_TSS01485	mTSS	605200	-	NC_003047	SMc02240	604544	605179	CDS	Hypothetical transmembrane protein			605208	605236	CTTGTA	TTTTTTGTGCGCTGCAG	CAATGG	6	17	6	605231	605236	6.772500	-28.515001	9.362499	0.003136	11458.655171	605208	605213	3.143800	-20.874001	9.199900	0.015669	57258.286058	0.015669	second search
SMc_TSS01488	seTSS	606353	+	NC_003047	SMc02242	606242	606640	CDS	Hypothetical transmembrane protein			606318	606346	CTTGCA	CGCTTGGGAATGGCGGC	TTATGT	6	17	6	606318	606323	6.299200	-28.515001	9.362499	0.004952	18096.637458	606341	606346	6.854300	-20.874001	9.199900	0.000970	3543.661166	0.004952	second search
SMc_TSS01532	mTSS	625882	+	NC_003047	SMc02261	625996	626610	CDS	Transcriptional regulator, TetR family			625846	625876	CTTGTG	CCGCTATTATTCAAGCGTA	TAATAA	6	19	6	625846	625851	6.228800	-21.968000	9.901800	0.003007	10988.008161	625871	625876	6.144400	-11.607900	7.832500	0.001911	6982.076953	0.003007	new from initial search
SMc_TSS01547	mTSS	634190	+	NC_003047	SMc02268	634287	635300	CDS	Putative arabinose 5-phosphate isomerase			634154	634182	CTTGGT	TTGTCCATGAAAAGAGC	CTATCT	6	17	6	634154	634159	1.156400	-28.515001	9.362499	0.017436	63714.785675	634177	634182	2.745700	-20.874001	9.199900	0.015669	57258.286058	0.017436	second search
SMc_TSS01551	mTSS	638260	-	NC_003047	SMc02270	636619	638235	CDS	Capsular polysaccharide biosynthesis export transmembrane protein		SmelCR061	638268	638296	CTTGTG	CCAGCCAATATTAGGCT	TTAAGT	6	17	6	638291	638296	6.299400	-28.515001	9.362499	0.004952	18096.637458	638268	638273	3.119500	-20.874001	9.199900	0.015669	57258.286058	0.015669	second search
SMc_TSS01590	mTSS	652153	+	NC_003047	SMc02277	652179	652391	CDS	Hypothetical unknown protein		SmelC114	652118	652148	CTTGAA	TTTCCTCCCGATTGCCCCA	TGATGA	6	19	6	652118	652123	8.387899	-28.515001	9.362499	0.001665	6085.959559	652143	652148	3.656300	-20.874001	9.199900	0.008873	32423.009474	0.008873	second search
SMc_TSS08021	mTSS	2765614	-	NC_003047	SMc02342	2763602	2765596	CDS	Probable transketolase			2765623	2765651	CTTGTC	ATGTTGTAATTACAACA	TTATAG	6	17	6	2765646	2765651	7.544701	-21.968000	9.901800	0.001255	4586.352347	2765623	2765628	5.420700	-11.607900	7.832500	0.004895	17886.499634	0.004895	new from initial search
SMc_TSS08016	seTSS	2763732	-	NC_003047	SMc02342	2763602	2765596	CDS	Probable transketolase			2763741	2763769	TTTGTC	GAGGCGGCCTCTCCGCT	TTATTG	6	17	6	2763764	2763769	5.138300	-28.515001	9.362499	0.006498	23744.942463	2763741	2763746	4.665300	-20.874001	9.199900	0.005205	19019.691803	0.006498	second search
SMc_TSS08042	mTSS	2775779	-	NC_003047	SMc02353	2774857	2775759	CDS	Conserved hypothetical protein		SmelCR279	2775787	2775816	TTTGAC	TAATTTTTTTCATGACGC	GAATAT	6	18	6	2775811	2775816	5.766500	-21.968000	9.901800	0.003007	10988.008161	2775787	2775792	6.433200	-11.607900	7.832500	0.001911	6982.076953	0.003007	new from initial search
SMc_TSS02930	mTSS	1109339	+	NC_003047	SMc02363	1109411	1111441	CDS	Cytochrome C-type biogenesis transmembrane protein		SmelCR115	1109304	1109332	GTTGCG	GACACCGTCCTCGCAAA	GCATGA	6	17	6	1109304	1109309	4.500600	-28.515001	9.362499	0.006498	23744.942463	1109327	1109332	3.745600	-20.874001	9.199900	0.008873	32423.009474	0.008873	second search
SMc_TSS02936	pmTSS	1112039	+	NC_003047	SMc02365	1112257	1113771	CDS	Probable serine protease			1112004	1112033	CTTGCA	GCTCCACCGCAACATTAC	CAAAAA	6	18	6	1112004	1112009	6.299200	-28.515001	9.362499	0.004952	18096.637458	1112028	1112033	3.978300	-20.874001	9.199900	0.008873	32423.009474	0.008873	second search
SMc_TSS02946	seTSS	1113930	+	NC_003047	SMc02366	1113918	1114619	CDS	Probable response regulator		SmelCR116	1113892	1113921	GTTGAG	ACGAACAGAGGTCCGGGA	CTATGG	6	18	6	1113892	1113897	6.589300	-28.515001	9.362499	0.003136	11458.655171	1113916	1113921	3.945100	-20.874001	9.199900	0.008873	32423.009474	0.008873	second search
SMc_TSS02959	pmTSS	1121535	-	NC_003047	SMc02369	1119019	1121337	CDS	Putative sensor histidine kinase transmembrane protein			1121540	1121570	ATTTCC	CAACGATGAAATATGGTTA	ACAAAT	6	19	6	1121565	1121570	1.949400	-28.515001	9.362499	0.011942	43637.328591	1121540	1121545	2.669900	-20.874001	9.199900	0.015669	57258.286058	0.015669	second search
SMc_TSS02971	mTSS	1124377	-	NC_003047	SMc02370	1121700	1124354	CDS	Probable aminopeptidase N			1124384	1124414	CTTTTC	ACCATCACGAGCGCCCTCT	ACAAAT	6	19	6	1124409	1124414	3.188900	-28.515001	9.362499	0.008639	31567.936141	1124384	1124389	2.669900	-20.874001	9.199900	0.015669	57258.286058	0.015669	second search
SMc_TSS02973	mTSS	1124499	-	NC_003047	SMc02370	1121700	1124354	CDS	Probable aminopeptidase N			1124510	1124539	ATTTAG	TTCTTGTTAGTGCCGCTC	CGATAA	6	18	6	1124534	1124539	2.590400	-28.515001	9.362499	0.008639	31567.936141	1124510	1124515	6.001900	-20.874001	9.199900	0.003046	11130.225974	0.008639	second search
SMc_TSS02985	mTSS	1127679	-	NC_003047	SMc02374	1127475	1127651	CDS	Hypothetical unknown protein		SmelC234	1127684	1127714	ATTGCA	AAATCAATGCTGCACCGCA	ATATAA	6	19	6	1127709	1127714	5.533000	-28.515001	9.362499	0.004952	18096.637458	1127684	1127689	7.853100	-20.874001	9.199900	0.000484	1768.502084	0.004952	second search
SMc_TSS02990	mTSS	1130231	+	NC_003047	SMc02377	1130282	1131946	CDS	Probable electron transfer flavoprotein- ubiquinone oxidoreductase			1130196	1130224	CTCGAC	AAGGTTTACGGCATTTG	TCATGA	6	17	6	1130196	1130201	0.526100	-28.515001	9.362499	0.017436	63714.785675	1130219	1130224	4.034900	-20.874001	9.199900	0.008873	32423.009474	0.017436	second search
SMc_TSS02995	seTSS	1133045	+	NC_003047	SMc02378	1132435	1133433	CDS	Probable glycine betaine ABC transporter, periplasmic substrate-binding component			1133008	1133036	CTCGAC	GGCTCGATTGCCAAGGC	CTATGA	6	17	6	1133008	1133013	0.526100	-28.515001	9.362499	0.017436	63714.785675	1133031	1133036	6.288600	-20.874001	9.199900	0.003046	11130.225974	0.017436	second search
SMc_TSS03024	mTSS	1143357	+	NC_003047	SMc02390	1143380	1144081	CDS	Putative glutathione S-transferase			1143321	1143349	CTTGCC	GTTGAGCCGTCGTGTTC	CTAAGT	6	17	6	1143321	1143326	7.273800	-28.515001	9.362499	0.003136	11458.655171	1143344	1143349	3.239300	-20.874001	9.199900	0.015669	57258.286058	0.015669	second search
SMc_TSS03055	seTSS	1148622	+	NC_003047	SMc02396	1148609	1149646	CDS	Probable outer membrane protein			1148582	1148612	TTTGAA	ACTTTTGACTGGAGGTCAG	AAATGA	6	19	6	1148582	1148587	5.779099	-28.515001	9.362499	0.004952	18096.637458	1148607	1148612	4.826000	-20.874001	9.199900	0.005205	19019.691803	0.005205	second search
SMc_TSS03111	mTSS	1153684	-	NC_003047	SMc02401	1153182	1153658	CDS	Hypothetical transmembrane protein		SmelCR119	1153689	1153718	ATTTCG	GCCATTTTCCCCTGGAAG	GGATTT	6	18	6	1153713	1153718	0.501700	-28.515001	9.362499	0.017436	63714.785675	1153689	1153694	4.892500	-20.874001	9.199900	0.005205	19019.691803	0.017436	second search
SMc_TSS03117	mTSS	1156111	+	NC_003047	SMc02404	1156180	1157064	CDS	Putative dihydrodipicolinate synthase			1156076	1156104	CTTGCC	GCAGACACGTCACATGA	TTATGG	6	17	6	1156076	1156081	7.273800	-28.515001	9.362499	0.003136	11458.655171	1156099	1156104	3.825300	-20.874001	9.199900	0.008873	32423.009474	0.008873	second search
SMc_TSS03156	pmTSS	1163618	-	NC_003047	SMc02407	1162858	1163436	CDS	Conserved hypothetical protein			1163628	1163658	ATTTCG	AACACGTATCCAGCAACAA	TTATAG	6	19	6	1163653	1163658	0.501700	-28.515001	9.362499	0.017436	63714.785675	1163628	1163633	6.051099	-20.874001	9.199900	0.003046	11130.225974	0.017436	second search
SMc_TSS08074	mTSS	2798339	+	NC_003047	SMc02426	2798367	2798993	CDS	Conserved hypothetical protein			2798302	2798332	CTTGCA	ATATTGTCTACAATATGAA	AGATTA	6	19	6	2798302	2798307	6.299200	-28.515001	9.362499	0.004952	18096.637458	2798327	2798332	3.954800	-20.874001	9.199900	0.008873	32423.009474	0.008873	second search
SMc_TSS08081	mTSS	2804280	+	NC_003047	SMc02431	2804295	2805257	CDS	Conserved hypothetical protein			2804244	2804274	TTTGAC	GGGATCAAAGGTATGAGTG	AAATTA	6	19	6	2804244	2804249	6.753700	-28.515001	9.362499	0.003136	11458.655171	2804269	2804274	5.666000	-20.874001	9.199900	0.003046	11130.225974	0.003136	second search
SMc_TSS08084	seTSS	2804871	+	NC_003047	SMc02431	2804295	2805257	CDS	Conserved hypothetical protein			2804829	2804857	CTTTCC	TACATGCCGGTGCCCGA	GGATTT	6	17	6	2804829	2804834	2.715600	-28.515001	9.362499	0.008639	31567.936141	2804852	2804857	4.892500	-20.874001	9.199900	0.005205	19019.691803	0.008639	second search
promoter37	sTSS	2811855	-	NC_003047	SMc02432	2812170	2814110	CDS	Hypothetical transmembrane protein			2811850	2811879	GTTGAC	GTGTTGGAGGGCTGGGGT	CTATAA	6	18	6	2811874	2811879	8.509300	-21.968000	9.901800	0.000653	0.003915	2811850	2811855	7.827100	-11.607900	7.832500	0.000392	0.002354	0.000653	virtual
SMc_TSS08098	pmTSS	2816962	-	NC_003047	SMc02433	2814190	2816796	CDS	Probable ATP-dependent protease (heat shock protein)		SmelC623	2816969	2816999	CTTTAA	TTCAGAAGTGCGCTGCCCC	ATATTT	6	19	6	2816994	2816999	3.829700	-28.515001	9.362499	0.007651	27956.838134	2816969	2816974	7.152800	-20.874001	9.199900	0.000970	3543.661166	0.007651	second search
SmelC627	sense sRNA	2818539	-	NC_003047	SMc02435	2818114	2818995	CDS			SmelC627	2818545	2818575	CTTGAC	GCGCGCGGTCTCGGTACCG	ATATAT	6	19	6	2818570	2818575	9.362500	-28.515001	9.362499	0.000574	2096.612572	2818545	2818550	8.538600	-20.874001	9.199900	0.000484	1768.502084	0.000574	second search
SMc_TSS08126	mTSS	2827369	-	NC_003047	SMc02443	2827069	2827335	CDS	Probable glutaredoxin 3 protein		SmelCR281	2827375	2827404	TTTGCA	AGGGCCATGTCCGGTCCT	ATATGA	6	18	6	2827399	2827404	3.690400	-28.515001	9.362499	0.007651	27956.838134	2827375	2827380	5.627300	-20.874001	9.199900	0.003046	11130.225974	0.007651	second search
SMc_TSS03038	mTSS	1147945	-	NC_003047	SMc02461	1147632	1147928	CDS	Conserved hypothetical protein		SmelC236	1147950	1147980	ATTGAA	ATTTGAGTTATAGAGTGGT	ACATAT	6	19	6	1147975	1147980	4.641800	-21.968000	9.901800	0.004998	18263.682463	1147950	1147955	4.901100	-11.607900	7.832500	0.004895	17886.499634	0.004998	new from initial search
SMc_TSS09408	mTSS	3326675	-	NC_003047	SMc02471	3325308	3326612	CDS	Putative periplasmic binding ABC transporter			3326682	3326712	GTTGAC	ATTTGTCGGCATCTCCTCT	GAATTA	6	19	6	3326707	3326712	8.509300	-21.968000	9.901800	0.000653	2384.517859	3326682	3326687	5.295700	-11.607900	7.832500	0.004895	17886.499634	0.004895	new from initial search
SMc_TSS03337	mTSS	1216620	-	NC_003047	SMc02544	1215972	1216589	CDS	Conserved hypothetical protein		SmelCR130	1216628	1216656	CTCGAC	AGCCGGAGATTTTTCGT	CCATTT	6	17	6	1216651	1216656	0.526100	-28.515001	9.362499	0.017436	63714.785675	1216628	1216633	5.680200	-20.874001	9.199900	0.003046	11130.225974	0.017436	second search
SMc_TSS03314	mTSS	1209056	+	NC_003047	SMc02551	1209209	1210609	CDS	Probable cysteinyl-tRNA synthetase		SmelCR129	1209019	1209047	CTTGAC	CGGCGCCGGGCGACGCG	CGATAA	6	17	6	1209019	1209024	9.901800	-21.968000	9.901800	0.000203	742.818803	1209042	1209047	5.958500	-11.607900	7.832500	0.001911	6982.076953	0.001911	new from initial search
SMc_TSS00115	mTSS	52443	+	NC_003047	SMc02562	52483	54093	CDS	Phosphoenolpyruvate carboxykinase			52407	52435	CTTGTC	TTGGGTCAGCCTTGCCG	GTATGT	6	17	6	52407	52412	7.544700	-21.968000	9.901800	0.001255	0.007531	52430	52435	6.120400	-11.607900	7.832500	0.001911	0.011464	0.001911	model
SMc_TSS00135	mTSS	61478	+	NC_003047	SMc02575	61537	62094	CDS	Probable heat shock protein			61443	61472	TTTGCA	ATCGCGCGGCTGCGACTT	ACATAG	6	18	6	61443	61448	3.690400	-28.515001	9.362499	0.007651	27956.838134	61467	61472	3.375700	-20.874001	9.199900	0.015669	57258.286058	0.015669	second search
SMc_TSS00154	seTSS	72023	-	NC_003047	SMc02582	71294	72130	CDS	Conserved hypothetical protein			72033	72061	CTTGCG	CACTGCGGTGCAATAGA	AAATAA	6	17	6	72056	72061	5.826100	-28.515001	9.362499	0.004952	18096.637458	72033	72038	7.051800	-20.874001	9.199900	0.000970	3543.661166	0.004952	second search
SMc_TSS00173	pmTSS	81223	-	NC_003047	SMc02589	79804	81030	CDS	Conserved hypothetical protein			81231	81261	CTTTCG	GCGCTTCTGGGGATGAGAC	CTATAT	6	19	6	81256	81261	1.267900	-28.515001	9.362499	0.017436	63714.785675	81231	81236	9.199901	-20.874001	9.199900	0.000484	1768.502084	0.017436	second search
SMc_TSS03224	mTSS	1182549	+	NC_003047	SMc02638	1182571	1183053	CDS	Hypothetical transmembrane protein			1182512	1182541	TTTGAC	ATGTTATGTTTTTATAAC	ATATTA	6	18	6	1182512	1182517	5.766500	-21.968000	9.901800	0.003007	10988.008161	1182536	1182541	5.486200	-11.607900	7.832500	0.004895	17886.499634	0.004895	new from initial search
SMc_TSS03221	lmTSS	1182519	-	NC_003047	SMc02639	1182187	1182519	CDS	Putative transcription regulator			1182526	1182555	ATTGTA	TCTGCCGATAATATGTTA	TAAAAA	6	18	6	1182550	1182555	6.006299	-28.515001	9.362499	0.004952	18096.637458	1182526	1182531	3.858500	-20.874001	9.199900	0.008873	32423.009474	0.008873	second search
SMc_TSS03220	mTSS	1182140	-	NC_003047	SMc02640	1181090	1182115	CDS	UDP-glucuronate 5'-epimerase			1182149	1182177	CTTTTC	ATCGGCCGGCTTTCTGC	GTATGA	6	17	6	1182172	1182177	3.188900	-28.515001	9.362499	0.008639	31567.936141	1182149	1182154	5.879500	-20.874001	9.199900	0.003046	11130.225974	0.008639	second search
SMc_TSS03214	mTSS	1180978	-	NC_003047	SMc02641	1179630	1180943	CDS	UDP-glucose 6-dehydrogenase			1180989	1181019	TTTTTC	TCGATGACATCCTTTTATT	AGATAA	6	19	6	1181014	1181019	0.580100	-28.515001	9.362499	0.017436	63714.785675	1180989	1180994	5.340600	-20.874001	9.199900	0.005205	19019.691803	0.017436	second search
SMc_TSS03201	seTSS	1175234	+	NC_003047	SMc02645	1175221	1176477	CDS	Putative cyclopropane-fatty-acyl-phospholipid synthase			1175196	1175224	GTTTAG	GTCTGAGCTGAGGTAGG	ATATGA	6	17	6	1175196	1175201	2.031100	-28.515001	9.362499	0.011942	43637.328591	1175219	1175224	5.627300	-20.874001	9.199900	0.003046	11130.225974	0.011942	second search
SMc_TSS03190	lmTSS	1173595	-	NC_003047	SMc02647	1173182	1173595	CDS	Transcriptional regulator			1173604	1173632	CTTGCG	TGGGTCACCACATGTCG	ATATAT	6	17	6	1173627	1173632	4.698800	-21.968000	9.901800	0.004998	18263.682463	1173604	1173609	6.623700	-11.607900	7.832500	0.000392	1433.398192	0.004998	new from initial search
SMc_TSS03177	mTSS	1168844	+	NC_003047	SMc02653	1168934	1169677	CDS	Probable signal peptidase I transmembrane protein			1168805	1168834	CTTGAA	GCACGGTATTCCCGCGAC	ATATAG	6	18	6	1168805	1168810	5.975200	-21.968000	9.901800	0.003007	10988.008161	1168829	1168834	4.737200	-11.607900	7.832500	0.004895	17886.499634	0.004895	new from initial search
SMc_TSS03171	seTSS	1167738	+	NC_003047	SMc02655	1167714	1168358	CDS	Hypothetical transmembrane protein		SmelCR122	1167702	1167730	CTTGCA	CATGGCGTGCGTGGCGC	CTATCT	6	17	6	1167702	1167707	6.299200	-28.515001	9.362499	0.004952	18096.637458	1167725	1167730	2.745700	-20.874001	9.199900	0.015669	57258.286058	0.015669	second search
SMc_TSS07405	mTSS	2530090	+	NC_003047	SMc02681	2530119	2530961	CDS	Probable prolipoprotein diacylglyceryl transferase			2530054	2530082	CTTGAC	CGCGCCGGATTCGCTCG	TCATGT	6	17	6	2530054	2530059	9.362499	-28.515001	9.362499	0.000574	2096.612572	2530077	2530082	4.720400	-20.874001	9.199900	0.005205	19019.691803	0.005205	second search
SMc_TSS07435	mTSS	2535374	+	NC_003047	SMc02686	2535497	2536429	CDS	Probable ribose-phosphate pyrophosphokinase		SmelCR258	2535338	2535366	CTTGCA	TTCACCTTCAAGGACGC	TAAAAA	6	17	6	2535338	2535343	6.299200	-28.515001	9.362499	0.004952	18096.637458	2535361	2535366	3.858500	-20.874001	9.199900	0.008873	32423.009474	0.008873	second search
SMc_TSS07445	mTSS	2542182	+	NC_003047	SMc02692	2542289	2542903	CDS	Putative 50S ribosomal protein L25			2542146	2542174	CTTGCA	TTTAAGCCCGTTCTCGG	CTATGG	6	17	6	2542146	2542151	6.299200	-28.515001	9.362499	0.004952	18096.637458	2542169	2542174	3.945100	-20.874001	9.199900	0.008873	32423.009474	0.008873	second search
SMc_TSS07449	mTSS	2544434	-	NC_003047	SMc02694	2544040	2544345	CDS	Putative ATP-dependent Clp protease adapter protein clpS 2		SmelC581	2544442	2544470	CTTGAA	TGCGCGGGATCGGAGGG	CGATAT	6	17	6	2544465	2544470	5.975200	-21.968000	9.901800	0.003007	10988.008161	2544442	2544447	5.963900	-11.607900	7.832500	0.001911	6982.076953	0.003007	new from initial search
SMc_TSS07452	mTSS	2544548	+	NC_003047	SMc02695	2544576	2545679	CDS	Putative GTP-dependent nucleic acid-binding protein EngD			2544511	2544539	CTTGAC	CGTCCCTCTCCTTTATC	CCATAG	6	17	6	2544511	2544516	9.362499	-28.515001	9.362499	0.000574	2096.612572	2544534	2544539	4.037000	-20.874001	9.199900	0.008873	32423.009474	0.008873	second search
SMc_TSS07467	mTSS	2550728	-	NC_003047	SMc02702	2549926	2550609	CDS	Conserved hypothetical protein			2550736	2550765	ATTGCG	TTCCAGGCGCGAATGCGG	ACATAT	6	18	6	2550760	2550765	5.059900	-28.515001	9.362499	0.006498	23744.942463	2550736	2550741	6.404700	-20.874001	9.199900	0.003046	11130.225974	0.006498	second search
SMc_TSS07469	mTSS	2550849	+	NC_003047	SMc02703	2550908	2551921	CDS	ATPase		SmelCR260	2550813	2550841	CTTGTC	AGCCGCCCCGCGGGGTC	TAAATT	6	17	6	2550813	2550818	7.747100	-28.515001	9.362499	0.001665	6085.959559	2550836	2550841	3.158200	-20.874001	9.199900	0.015669	57258.286058	0.015669	second search
SMc_TSS07486	mTSS	2562635	+	NC_003047	SMc02713	2562689	2563204	CDS	RNA polymerase sigma-E factor (sigma-24)			2562597	2562626	CTTGCA	GACTTAGGACCAAATGTT	CCATAT	6	18	6	2562597	2562602	6.299200	-28.515001	9.362499	0.004952	18096.637458	2562621	2562626	7.066000	-20.874001	9.199900	0.000970	3543.661166	0.004952	second search
SMc_TSS07507	mTSS	2566965	-	NC_003047	SMc02718	2566782	2566919	CDS	Hypothetical/unknown protein			2566977	2567005	CTTGCT	CCGCTTTACCAAGCCGT	GTATAG	6	17	6	2567000	2567005	5.678500	-21.968000	9.901800	0.003007	10988.008161	2566977	2566982	5.704100	-11.607900	7.832500	0.001911	6982.076953	0.003007	new from initial search
SMc_TSS07511	mTSS	2569089	-	NC_003047	SMc02720	2568477	2569064	CDS	CLP protease proteolytic subunit			2569097	2569125	ATTGTT	TTCGCCGTCGAGTCGCA	TTATCT	6	17	6	2569120	2569125	6.834800	-28.515001	9.362499	0.003136	11458.655171	2569097	2569102	2.625900	-20.874001	9.199900	0.015669	57258.286058	0.015669	second search
SMc_TSS07532	mTSS	2575945	-	NC_003047	SMc02725	2573597	2575786	CDS	Anthranilate synthase includes: glutamine amidotransferase			2575955	2575983	CTTGCG	CGCCATCGCAAGCCGCG	CTAACA	6	17	6	2575978	2575983	4.698800	-21.968000	9.901800	0.004998	0.029989	2575955	2575960	1.464400	-11.607900	7.832500	0.070685	0.424113	0.070685	model
SmelC589	cis-encoded mRNA leader	2578395	-	NC_003047	SMc02726	2576060	2578291	CDS			SmelC589	2578403	2578432	ATTGAC	AATCACACTCATGTTTTC	TTATGT	6	18	6	2578427	2578432	8.568400	-21.968000	9.901800	0.000653	2384.517859	2578403	2578408	5.837000	-11.607900	7.832500	0.001911	6982.076953	0.001911	new from initial search
SMc_TSS07576	mTSS	2590165	-	NC_003047	SMc02735	2589020	2590108	CDS	Hypothetical protein		SmelCR263	2590172	2590202	CTTGTC	GTTCCGTGCTAAACATCCT	TTATAT	6	19	6	2590197	2590202	7.544701	-21.968000	9.901800	0.001255	4586.352347	2590172	2590177	7.307200	-11.607900	7.832500	0.000392	1433.398192	0.001255	new from initial search
SMc_TSS07591	mTSS	2592160	+	NC_003047	SMc02738	2592256	2593101	CDS	Putative choline ABC transporter, permease component			2592124	2592153	TTTGAA	TTGCTGCATGTTCCATGC	TCAAAT	6	18	6	2592124	2592129	5.779099	-28.515001	9.362499	0.004952	18096.637458	2592148	2592153	3.211400	-20.874001	9.199900	0.015669	57258.286058	0.015669	second search
SMc_TSS00086	mTSS	46163	-	NC_003047	SMc02756	43498	45978	CDS	Putative sensor histidine kinase			46174	46202	CTTTCA	GCCGAATCGTCAAAGAA	GTATGT	6	17	6	46197	46202	1.741000	-28.515001	9.362499	0.011942	43637.328591	46174	46179	6.565000	-20.874001	9.199900	0.000970	3543.661166	0.011942	second search
SMc_TSS00067	mTSS	34449	-	NC_003047	SMc02761	34091	34414	CDS	Probable thioredoxin protein			34455	34485	ATTGAA	AATCCGGTGGCGATGCCTC	ACATGA	6	19	6	34480	34485	7.621700	-28.515001	9.362499	0.001665	6085.959559	34455	34460	3.493400	-20.874001	9.199900	0.015669	57258.286058	0.015669	second search
SMc_TSS00037	mTSS	11973	+	NC_003047	SMc02780	11996	13450	CDS	Probable succinate-semialdehyde dehydrogenase [NADP+] protein			11935	11964	ATTGTC	GAACCGGCGAAAAAAGTT	GTATAA	6	18	6	11935	11940	6.211300	-21.968000	9.901800	0.003007	10988.008161	11959	11964	7.585200	-11.607900	7.832500	0.000392	1433.398192	0.003007	new from initial search
SMc_TSS00035	mTSS	11890	-	NC_003047	SMc02781	11232	11828	CDS	Putative NADH dehydrogenase/NAD			11898	11928	ATTGCC	GTTTACGGATCCTTCTCGC	CTATAT	6	19	6	11923	11928	4.681300	-21.968000	9.901800	0.004998	18263.682463	11898	11903	7.832500	-11.607900	7.832500	0.000392	1433.398192	0.004998	new from initial search
SMc_TSS00023	mTSS	5760	+	NC_003047	SMc02786	5792	6493	CDS	Import inner membrane translocase subunit TIM44			5723	5751	TTTGAA	TGGTCTATCCTTCCGGA	CTATAT	6	17	6	5723	5728	5.779099	-28.515001	9.362499	0.004952	18096.637458	5746	5751	9.199900	-20.874001	9.199900	0.000484	1768.502084	0.004952	second search
SMc_TSS00012	mTSS	4941	-	NC_003047	SMc02788	4408	4914	CDS	Probable protein-export		SmelCR001	4948	4976	GTTGTA	AGCCCAGGCCCTAAATG	CTAGAT	6	17	6	4971	4976	5.447000	-28.515001	9.362499	0.006498	23744.942463	4948	4953	2.827900	-20.874001	9.199900	0.015669	57258.286058	0.015669	second search
SMc_TSS10456	mTSS	3652535	-	NC_003047	SMc02796	3651162	3652427	CDS	Probable transcription termination factor Rho protein			3652545	3652573	CTTGCG	GCGTTTCACGTGAATCG	CTATTT	6	17	6	3652568	3652573	4.698800	-21.968000	9.901800	0.004998	18263.682463	3652545	3652550	6.700400	-11.607900	7.832500	0.000392	1433.398192	0.004998	new from initial search
SMc_TSS10446	mTSS	3650943	-	NC_003047	SMc02797	3649491	3650810	CDS	Probable thiophene and furan oxidation protein		SmelCR353	3650951	3650979	CTTGAT	TTCGAGCTCGGCTCGGT	GCATAA	6	17	6	3650974	3650979	9.565600	-21.968000	9.901800	0.000203	0.001220	3650951	3650956	5.862600	-11.607900	7.832500	0.001911	0.011464	0.001911	extended model
SMc_TSS10416	seTSS	3641234	+	NC_003047	SMc02804	3640898	3643528	CDS	Probable leucyl-tRNA synthetase			3641197	3641225	CTGGAC	GTACCAGAACATTGCCT	CGATGA	6	17	6	3641197	3641202	0.532100	-28.515001	9.362499	0.017436	63714.785675	3641220	3641225	3.776100	-20.874001	9.199900	0.008873	32423.009474	0.017436	second search
SMc_TSS07231	mTSS	2480311	+	NC_003047	SMc02813	2480362	2481246	CDS	Probable aminoglycoside N3'-acetyltransferase		SmelC564	2480275	2480303	GTTGTT	CGCCGGCCGTTTTGATG	CTATTA	6	17	6	2480275	2480280	5.816000	-21.968000	9.901800	0.003007	10988.008161	2480298	2480303	6.695000	-11.607900	7.832500	0.000392	1433.398192	0.003007	new from initial search
SMc_TSS07056	mTSS	2376945	+	NC_003047	SMc02818	2376977	2377921	CDS	Conserved hypothetical protein		SmelCR245	2376910	2376940	ATTGCC	TTTCCCACCCAAATCGATT	TGATAT	6	19	6	2376910	2376915	4.681300	-21.968000	9.901800	0.004998	18263.682463	2376935	2376940	5.438600	-11.607900	7.832500	0.004895	17886.499634	0.004998	new from initial search
SMc_TSS07054	mTSS	2376815	-	NC_003047	SMc02819	2376018	2376785	CDS	Putative ribonuclease			2376822	2376851	GTTGCA	ATTTTCCCGTATATGGGG	CTATTT	6	18	6	2376846	2376851	4.973700	-28.515001	9.362499	0.006498	23744.942463	2376822	2376827	7.814100	-20.874001	9.199900	0.000484	1768.502084	0.006498	second search
SMc_TSS00338	seTSS	179297	-	NC_003047	SMc02831	178876	179958	CDS	Putative taurine, valine, isoleucine and leucine ABC transporter, permease component			179306	179334	CTTTCC	TGGTACGAGAAGATAAT	CGATTA	6	17	6	179329	179334	2.715600	-28.515001	9.362499	0.008639	31567.936141	179306	179311	4.616100	-20.874001	9.199900	0.005205	19019.691803	0.008639	second search
SMc_TSS00353	mTSS	182085	-	NC_003047	SMc02832	180139	181998	CDS	Putative taurine, valine, isoleucine and leucine ABC transporter, periplasmic solute-binding component			182092	182121	CTTGCG	ACTCACCGGGATGTGACC	GAAGAA	6	18	6	182116	182121	4.698800	-21.968000	9.901800	0.004998	0.029989	182092	182097	2.945600	-11.607900	7.832500	0.020328	0.121969	0.020328	extended model
SMc_TSS00349	mTSS	182020	-	NC_003047	SMc02832	180139	181998	CDS	Putative taurine, valine, isoleucine and leucine ABC transporter, periplasmic solute-binding component			182032	182062	ATTGCC	CTGATTTCGCCTATGTTCG	TTAAAA	6	19	6	182057	182062	4.681300	-21.968000	9.901800	0.004998	18263.682463	182032	182037	4.530800	-11.607900	7.832500	0.004895	17886.499634	0.004998	new from initial search
SMc_TSS00381	mTSS	194399	+	NC_003047	SMc02845	194438	194863	CDS	Putative resistance protein		SmelCR008	194364	194392	GTTGCA	TACATGCAGCCTGTATG	TTATTG	6	17	6	194364	194369	4.973700	-28.515001	9.362499	0.006498	23744.942463	194387	194392	4.665300	-20.874001	9.199900	0.005205	19019.691803	0.006498	second search
SMc_TSS00390	mTSS	197264	+	NC_003047	SMc02849	197325	198329	CDS	Probable glyoxylate reductase			197227	197257	ATTGTG	TTCCCCACCGGGTCTGGTA	GAAATT	6	19	6	197227	197232	5.533200	-28.515001	9.362499	0.004952	18096.637458	197252	197257	2.868900	-20.874001	9.199900	0.015669	57258.286058	0.015669	second search
SMc_TSS00423	mTSS	209659	+	NC_003047	SMc02857	209764	211689	CDS	Heat shock protein 70 (HSP70) chaperone		SmelC026	209623	209651	CTTGCA	GTCCGAAACGCCGGTCC	TTATAT	6	17	6	209623	209628	6.299200	-28.515001	9.362499	0.004952	18096.637458	209646	209651	9.080100	-20.874001	9.199900	0.000484	1768.502084	0.004952	second search
SMc_TSS00440	mTSS	216591	-	NC_003047	SMc02862	215918	216562	CDS	Conserved hypothetical protein		SmelCR012	216599	216627	CTTTCC	CCGAGCGCGCAAGTACA	ATATGA	6	17	6	216622	216627	2.715600	-28.515001	9.362499	0.008639	31567.936141	216599	216604	5.627300	-20.874001	9.199900	0.003046	11130.225974	0.008639	second search
SMc_TSS00461	mTSS	231147	-	NC_003047	SMc02874	230235	231131	CDS	Conserved hypothetical protein			231153	231183	CTAGAC	AAGTGGTATTTTTTTGGCA	TTAATT	6	19	6	231178	231183	1.243400	-28.515001	9.362499	0.017436	63714.785675	231153	231158	3.959500	-20.874001	9.199900	0.008873	32423.009474	0.017436	second search
SmelC031	sense sRNA	233535	+	NC_003047	SMc02877	233070	234092	CDS			SmelC031	233499	233527	ATTGCC	GTGGCGGCGACCAAGTC	CTATGT	6	17	6	233499	233504	6.507600	-28.515001	9.362499	0.003136	11458.655171	233522	233527	6.974100	-20.874001	9.199900	0.000970	3543.661166	0.003136	second search
SMc_TSS00475	mTSS	242345	-	NC_003047	SMc02886	242004	242321	CDS	Conserved hypothetical signal peptide protein			242353	242381	ATTGCG	CTTGCCCGCCCTTGCGC	CTATCT	6	17	6	242376	242381	5.059900	-28.515001	9.362499	0.006498	23744.942463	242353	242358	2.745700	-20.874001	9.199900	0.015669	57258.286058	0.015669	second search
SMc_TSS00526	lmTSS	263174	+	NC_003047	SMc02908	263174	263779	CDS	Probable recombination protein		SmelCR015	263138	263166	ATTGGC	GGCGATAGACGGTTGGT	CTAAAA	6	17	6	263138	263143	0.536300	-28.515001	9.362499	0.017436	63714.785675	263161	263166	4.779600	-20.874001	9.199900	0.005205	19019.691803	0.017436	second search
SMc_TSS00527	seTSS	263334	+	NC_003047	SMc02908	263174	263779	CDS	Probable recombination protein			263296	263324	GTTGCT	CGGCCCCCTTGCCGAGG	CTATGG	6	17	6	263296	263301	5.802200	-28.515001	9.362499	0.004952	18096.637458	263319	263324	3.945100	-20.874001	9.199900	0.008873	32423.009474	0.008873	second search
SMc_TSS00530	mTSS	267059	+	NC_003047	SMc02911	267141	267758	CDS	Conserved hypothetical protein		SmelC037	267023	267051	CTTGCA	ATTTACGGCGATGAAGC	GTATAT	6	17	6	267023	267028	6.299200	-28.515001	9.362499	0.004952	18096.637458	267046	267051	8.790800	-20.874001	9.199900	0.000484	1768.502084	0.004952	second search
SMc_TSS08876	mTSS	3097956	-	NC_003047	SMc02975	3096884	3097909	CDS	Putative phosphoenolpyruvate carboxykinase regulator transcription regulator			3097963	3097991	CTTGAA	CTTCCCGATTGCAGCGA	TAATTT	6	17	6	3097986	3097991	5.975200	-21.968000	9.901800	0.003007	10988.008161	3097963	3097968	5.017700	-11.607900	7.832500	0.004895	17886.499634	0.004895	new from initial search
SMc_TSS08886	mTSS	3098602	+	NC_003047	SMc02977	3098632	3099423	CDS	Conserved hypothetical protein			3098564	3098594	CTTGAG	TTTACGAACTGTATGACTC	AAATAA	6	19	6	3098564	3098569	8.585900	-21.968000	9.901800	0.000653	2384.517859	3098589	3098594	5.460900	-11.607900	7.832500	0.004895	17886.499634	0.004895	new from initial search
SMc_TSS08887	mTSS	3099493	+	NC_003047	SMc02978	3099540	3100646	CDS	Conserved hypothetical protein			3099460	3099488	TTTGCG	CATCGCCACCTCATCTC	TTATAT	6	17	6	3099460	3099465	3.217300	-28.515001	9.362499	0.008639	31567.936141	3099483	3099488	9.080100	-20.874001	9.199900	0.000484	1768.502084	0.008639	second search
SMc_TSS08903	seTSS	3107097	+	NC_003047	SMc02985	3106651	3107295	CDS	Conserved hypothetical protein			3107062	3107092	CTTTCC	TTCGGCGTCTACGACCCGA	CCATGT	6	19	6	3107062	3107067	2.715600	-28.515001	9.362499	0.008639	31567.936141	3107087	3107092	4.840200	-20.874001	9.199900	0.005205	19019.691803	0.008639	second search
SMc_TSS01766	pmTSS	701951	+	NC_003047	SMc03004	702172	703773	CDS	IcpA/McpE internal chemotaxis protein		SmelC119	701911	701940	ATTAAC	TTTCAAGCAAGGAATTAA	CCATAA	6	18	6	701911	701916	1.225400	-28.515001	9.362499	0.017436	63714.785675	701935	701940	6.380500	-20.874001	9.199900	0.003046	11130.225974	0.017436	second search
SMc_TSS01870	pmTSS	742215	+	NC_003047	SMc03046	742440	743111	CDS	Response regulator of exponential growth motility			742179	742207	GTTGCA	TTACCGCAGCCGCTGCC	TCATTG	6	17	6	742179	742184	4.973700	-28.515001	9.362499	0.006498	23744.942463	742202	742207	2.531400	-20.874001	9.199900	0.015669	57258.286058	0.015669	second search
SMc_TSS01923	mTSS	754667	-	NC_003047	SMc03058	753602	754591	CDS	Putative glycosyltransferase			754678	754707	CTTTTG	CATTGCCGAGACCGGGCG	TAAAAT	6	18	6	754702	754707	1.741200	-28.515001	9.362499	0.011942	43637.328591	754678	754683	4.544000	-20.874001	9.199900	0.005205	19019.691803	0.011942	second search
SMc_TSS01933	seTSS	762313	+	NC_003047	SMc03064	761568	763223	CDS	Probable alpha-glucosidase			762275	762304	CTCGAC	TGCGCCGGCGGTCAATCC	CTATAA	6	18	6	762275	762280	0.526100	-28.515001	9.362499	0.017436	63714.785675	762299	762304	8.514400	-20.874001	9.199900	0.000484	1768.502084	0.017436	second search
SMc_TSS01950	mTSS	770831	-	NC_003047	SMc03070	769253	770728	CDS	Glucose-6-phosphate 1-dehydrogenase			770840	770869	ATTTCT	GTTCCCCGGACGGCGGTG	ATATAA	6	18	6	770864	770869	1.803300	-28.515001	9.362499	0.011942	43637.328591	770840	770845	7.853100	-20.874001	9.199900	0.000484	1768.502084	0.011942	second search
SMc_TSS09198	mTSS	3257010	+	NC_003047	SMc03091	3257061	3257984	CDS	Probable arginase			3256973	3257001	CTTTTT	GCCGCCACGCTTTTTGA	CGATAA	6	17	6	3256973	3256978	3.042800	-28.515001	9.362499	0.008639	31567.936141	3256996	3257001	6.001900	-20.874001	9.199900	0.003046	11130.225974	0.008639	second search
SMc_TSS09196	mTSS	3256387	-	NC_003047	SMc03093	3255783	3256262	CDS	Conserved hypothetical protein			3256392	3256422	CTTGAT	TTGTTCTTATGTTCCGATA	AGATGT	6	19	6	3256417	3256422	9.216400	-28.515001	9.362499	0.000574	2096.612572	3256392	3256397	3.800300	-20.874001	9.199900	0.008873	32423.009474	0.008873	second search
SMc_TSS09194	mTSS	3254853	+	NC_003047	SMc03094	3254956	3255741	CDS	Putative aminoglycoside 3'-phosphotransferase			3254817	3254845	CTTCAC	GCGCTTCTAGCAATCCC	ATAAAA	6	17	6	3254817	3254822	1.274300	-28.515001	9.362499	0.017436	63714.785675	3254840	3254845	4.118300	-20.874001	9.199900	0.008873	32423.009474	0.017436	second search
SMc_TSS09174	mTSS	3242739	-	NC_003047	SMc03101	3242113	3242601	CDS	Putative carbon monoxide dehydrogenase small subunit		SmelC719	3242746	3242775	GTTGCG	GCAGCCCGAAAAAAAGAC	AAATGT	6	18	6	3242770	3242775	4.500600	-28.515001	9.362499	0.006498	23744.942463	3242746	3242751	5.511500	-20.874001	9.199900	0.003046	11130.225974	0.006498	second search
SMc_TSS09163	mTSS	3238522	-	NC_003047	SMc03104	3237290	3238507	CDS	Probable 5-aminolevulinic acid synthase (delta- aminolevulinate synthase) (delta-ALA synthetase)			3238530	3238558	GTTGAC	CACTGATCGCTTTGAAG	GAAGAA	6	17	6	3238553	3238558	8.509300	-21.968000	9.901800	0.000653	0.003915	3238530	3238535	2.945600	-11.607900	7.832500	0.020328	0.121969	0.020328	model
SMc_TSS09164	pmTSS	3238760	-	NC_003047	SMc03104	3237290	3238507	CDS	Probable 5-aminolevulinic acid synthase (delta- aminolevulinate synthase) (delta-ALA synthetase)		SmelCR318	3238768	3238796	CTTGAC	TTCGATCGATGTTCGGG	AGAATG	6	17	6	3238791	3238796	9.901800	-21.968000	9.901800	0.000203	0.001220	3238768	3238773	-1.034500	-11.607900	7.832500	0.171689	1.030133	0.171689	model
SMc_TSS09164	pmTSS	3238760	-	NC_003047	SMc03104	3237290	3238507	CDS	Probable 5-aminolevulinic acid synthase (delta- aminolevulinate synthase) (delta-ALA synthetase)		SmelCR318	3238767	3238796	CTTGAC	TTCGATCGATGTTCGGGA	GAATGA	6	18	6	3238791	3238796	9.901800	-21.968000	9.901800	0.000203	742.818803	3238767	3238772	4.957600	-11.607900	7.832500	0.004895	17886.499634	0.004895	new from initial search
SMc_TSS09091	mTSS	3199213	-	NC_003047	SMc03131	3198252	3199079	CDS	Putative DL-2-aminoadipic acid ABC transporter, periplasmic solute-binding component		SmelC714	3199219	3199249	CTTGAC	ACCGCGTCAGTAGGATTTA	CTAATT	6	19	6	3199244	3199249	9.362500	-28.515001	9.362499	0.000574	2096.612572	3199219	3199224	4.079300	-20.874001	9.199900	0.008873	32423.009474	0.008873	second search
SmelC713	cis-encoded mRNA leader	3185490	+	NC_003047	SMc03144	3185567	3186766	CDS			SmelC713	3185454	3185482	GTTGTC	CTGCGCAGTTGGACGGT	GTATAC	6	17	6	3185454	3185459	6.152200	-21.968000	9.901800	0.003007	10988.008161	3185477	3185482	4.698101	-11.607900	7.832500	0.004895	17886.499634	0.004895	new from initial search
SMc_TSS09044	seTSS	3179727	+	NC_003047	SMc03148	3179232	3181286	CDS	Hypothetical protein			3179691	3179719	CTTGTG	GAACCGCGCAACCTGAC	GCATGT	6	17	6	3179691	3179696	6.299400	-28.515001	9.362499	0.004952	18096.637458	3179714	3179719	4.431100	-20.874001	9.199900	0.008873	32423.009474	0.008873	second search
SMc_TSS09042	seTSS	3178774	+	NC_003047	SMc03149	3178543	3179094	CDS	Hypothetical protein			3178738	3178766	CTTGAC	GTCGACAATGTTCTGGG	CAATGG	6	17	6	3178738	3178743	9.362499	-28.515001	9.362499	0.000574	2096.612572	3178761	3178766	3.143800	-20.874001	9.199900	0.015669	57258.286058	0.015669	second search
SMc_TSS09034	pmTSS	3177646	-	NC_003047	SMc03150	3176745	3177458	CDS	Transcription regulator LuxR family			3177653	3177682	TTTTAC	ATCCCCCATATTTACGAT	ACATTA	6	18	6	3177677	3177682	2.195500	-28.515001	9.362499	0.011942	43637.328591	3177653	3177658	4.333401	-20.874001	9.199900	0.008873	32423.009474	0.011942	second search
SMc_TSS08912	mTSS	3110232	-	NC_003047	SMc03151	3109511	3110209	CDS	Conserved hypothetical protein			3110240	3110268	TTTGTC	ACCGCCCTGCGTCTGTC	CTATGG	6	17	6	3110263	3110268	5.138300	-28.515001	9.362499	0.006498	23744.942463	3110240	3110245	3.945100	-20.874001	9.199900	0.008873	32423.009474	0.008873	second search
SMc_TSS08916	mTSS	3112107	+	NC_003047	SMc03154	3112206	3112679	CDS	Conserved hypothetical protein			3112071	3112099	CTTGTC	AGGACCGATCACGTTCA	CGATTT	6	17	6	3112071	3112076	7.544700	-21.968000	9.901800	0.001255	4586.352347	3112094	3112099	4.831800	-11.607900	7.832500	0.004895	17886.499634	0.004895	new from initial search
SMc_TSS08918	lmTSS	3113657	+	NC_003047	SMc03156	3113657	3114604	CDS	Conserved hypothetical protein		SmelCR310	3113619	3113647	ATTGCA	CTTGGCGCCCGAAACCT	GTATTT	6	17	6	3113619	3113624	5.533000	-28.515001	9.362499	0.004952	18096.637458	3113642	3113647	7.405000	-20.874001	9.199900	0.000970	3543.661166	0.004952	second search
SMc_TSS08939	mTSS	3127066	-	NC_003047	SMc03166	3125900	3126985	CDS	Conserved hypothetical transmembrane protein			3127073	3127102	CTTTAC	GCGCTTTCGAGATCGCTG	CAATAT	6	18	6	3127097	3127102	5.126600	-21.968000	9.901800	0.004998	18263.682463	3127073	3127078	6.675100	-11.607900	7.832500	0.000392	1433.398192	0.004998	new from initial search
SMc_TSS08944	mTSS	3130029	-	NC_003047	SMc03168	3128773	3129921	CDS	Multidrug resistance efflux system			3130038	3130066	CTTGAT	ATGCGGCGCGAAAGGCT	CTATGT	6	17	6	3130061	3130066	9.565600	-21.968000	9.901800	0.000203	742.818803	3130038	3130043	6.362300	-11.607900	7.832500	0.001911	6982.076953	0.001911	new from initial search
SMc_TSS08948	mTSS	3132031	+	NC_003047	SMc03171	3132063	3132815	CDS	Hypothetical transmembrane protein			3131995	3132024	CTTGCG	ACTTTCGCAAGTATCCCT	AAATAC	6	18	6	3131995	3132000	5.826100	-28.515001	9.362499	0.004952	18096.637458	3132019	3132024	2.795400	-20.874001	9.199900	0.015669	57258.286058	0.015669	second search
SMc_TSS08962	mTSS	3136989	+	NC_003047	SMc03175	3137037	3137990	CDS	Inosine-uridine preferring nucleoside hydrolase family protein			3136952	3136980	ATTGAC	TTTCGCCCGCAGCTTGT	CCATTG	6	17	6	3136952	3136957	8.596300	-28.515001	9.362499	0.000574	2096.612572	3136975	3136980	2.651200	-20.874001	9.199900	0.015669	57258.286058	0.015669	second search
SMc_TSS08970	mTSS	3143688	+	NC_003047	SMc03179	3143729	3146728	CDS	PH adaptation potassium efflux system transmembrane protein		SmelC710	3143653	3143681	CTTGGC	AGCCGTCCGGAAAATAG	TCATAA	6	17	6	3143653	3143658	1.302500	-28.515001	9.362499	0.017436	63714.785675	3143676	3143681	6.260700	-20.874001	9.199900	0.003046	11130.225974	0.017436	second search
SMc_TSS08989	mTSS	3159753	-	NC_003047	SMc03195	3159002	3159727	CDS	Probable uracil-DNA glycosylase			3159761	3159789	CTTGCG	ATAGGCGCCCAGGCGTC	TAAATT	6	17	6	3159784	3159789	5.826100	-28.515001	9.362499	0.004952	18096.637458	3159761	3159766	3.158200	-20.874001	9.199900	0.015669	57258.286058	0.015669	second search
SMc_TSS09019	mTSS	3174422	+	NC_003047	SMc03209	3174464	3174910	CDS	Putative transcription regulator			3174387	3174416	CTTGAG	CCTCCTCATTCCTTCGCT	ATATTA	6	18	6	3174387	3174392	8.585900	-21.968000	9.901800	0.000653	2384.517859	3174411	3174416	5.486200	-11.607900	7.832500	0.004895	17886.499634	0.004895	new from initial search
SMc_TSS09432	seTSS	3335075	+	NC_003047	SMc03225	3334565	3335185	CDS	Hypothetical/unknown protein			3335034	3335064	ATTTCA	GCCGGGACGGCGGCTACGC	CTATCT	6	19	6	3335034	3335039	0.974800	-28.515001	9.362499	0.017436	63714.785675	3335059	3335064	2.745700	-20.874001	9.199900	0.015669	57258.286058	0.017436	second search
SMc_TSS09454	mTSS	3347275	+	NC_003047	SMc03238	3347296	3347589	CDS	Hypothetical transmembrane protein		SmelCR325	3347239	3347269	CTTGCT	CGTTTAGTTCCTAATGTCT	ACATGT	6	19	6	3347239	3347244	7.127700	-28.515001	9.362499	0.003136	11458.655171	3347264	3347269	4.178900	-20.874001	9.199900	0.008873	32423.009474	0.008873	second search
SMc_TSS09473	mTSS	3351807	-	NC_003047	SMc03242	3349924	3351750	CDS	Predicted membrane GTPase		SmelCR326	3351815	3351843	CTTTCG	CTTCCGGGAAAAAACCT	GTATGA	6	17	6	3351838	3351843	1.267900	-28.515001	9.362499	0.017436	63714.785675	3351815	3351820	5.879500	-20.874001	9.199900	0.003046	11130.225974	0.017436	second search
SMc_TSS09481	mTSS	3353898	+	NC_003047	SMc03245	3353951	3355258	CDS	Putative amidase			3353862	3353891	ATTGTA	CATCAATCGTGCGATCCT	TTAAAT	6	18	6	3353862	3353867	6.006300	-28.515001	9.362499	0.004952	18096.637458	3353886	3353891	5.345300	-20.874001	9.199900	0.005205	19019.691803	0.005205	second search
SMc_TSS09529	seTSS	3366206	-	NC_003047	SMc03252	3366186	3367034	CDS	Putative glutamate 5-kinase			3366214	3366242	ATTGAG	AGCGGCGGGCCGTCTAC	ACATTT	6	17	6	3366237	3366242	7.148600	-28.515001	9.362499	0.003136	11458.655171	3366214	3366219	5.018900	-20.874001	9.199900	0.005205	19019.691803	0.005205	second search
SMc_TSS09536	seTSS	3366323	-	NC_003047	SMc03252	3366186	3367034	CDS	Putative glutamate 5-kinase			3366329	3366359	GTTGAT	CCCTATTCTTCGGGTGGCA	TGATAT	6	19	6	3366354	3366359	7.890900	-28.515001	9.362499	0.001665	6085.959559	3366329	3366334	6.567600	-20.874001	9.199900	0.000970	3543.661166	0.001665	second search
SMc_TSS09569	seTSS	3367936	-	NC_003047	SMc03253	3367412	3368254	CDS	Putative L-proline 3-hydroxylase			3367945	3367975	ATTGTC	CGTGTATCAGAAAACGCAT	GTATAA	6	19	6	3367970	3367975	6.980900	-28.515001	9.362499	0.003136	11458.655171	3367945	3367950	8.105300	-20.874001	9.199900	0.000484	1768.502084	0.003136	second search
SMc_TSS09570	seTSS	3367965	-	NC_003047	SMc03253	3367412	3368254	CDS	Putative L-proline 3-hydroxylase			3367972	3368001	ATTGCA	GCGCTGTTCGGTATACAA	GAATTG	6	18	6	3367996	3368001	5.533000	-28.515001	9.362499	0.004952	18096.637458	3367972	3367977	3.574700	-20.874001	9.199900	0.008873	32423.009474	0.008873	second search
SMc_TSS09578	pmTSS	3368543	-	NC_003047	SMc03253	3367412	3368254	CDS	Putative L-proline 3-hydroxylase		SmelC748	3368550	3368579	ATTTCT	CCAAGTTACCCGAAATGG	CAATTT	6	18	6	3368574	3368579	1.803300	-28.515001	9.362499	0.011942	43637.328591	3368550	3368555	7.012800	-20.874001	9.199900	0.000970	3543.661166	0.011942	second search
SMc_TSS09604	mTSS	3374207	+	NC_003047	SMc03259	3374237	3375145	CDS	Dihydrodipicolinate synthetase			3374170	3374199	ATTGAA	CTAGACACGTCTTTCGGT	GTATGT	6	18	6	3374170	3374175	4.641800	-21.968000	9.901800	0.004998	18263.682463	3374194	3374199	6.120400	-11.607900	7.832500	0.001911	6982.076953	0.004998	new from initial search
SMc_TSS09675	seTSS	3389516	+	NC_003047	SMc03272	3388945	3389787	CDS	Dipeptide transport system permease			3389480	3389510	CTGGAC	CTTTCCGTCTCCTGTTCAA	GTATAT	6	19	6	3389480	3389485	0.532100	-28.515001	9.362499	0.017436	63714.785675	3389505	3389510	8.790800	-20.874001	9.199900	0.000484	1768.502084	0.017436	second search
SMc_TSS09715	seTSS	3406305	+	NC_003047	SMc03288	3406047	3406367	CDS	Hypothetical/unknown protein			3406268	3406297	CTTGCC	GCGAAACTTAGTGCGGAA	CTATTC	6	18	6	3406268	3406273	7.273800	-28.515001	9.362499	0.003136	11458.655171	3406292	3406297	2.872200	-20.874001	9.199900	0.015669	57258.286058	0.015669	second search
SMc_TSS09730	mTSS	3410478	-	NC_003047	SMc03294	3410074	3410418	CDS	Hypothetical protein			3410484	3410514	ATTGCT	GCCTTTCGATGGAGAGGCT	CTATAT	6	19	6	3410509	3410514	6.361500	-28.515001	9.362499	0.004952	18096.637458	3410484	3410489	9.199901	-20.874001	9.199900	0.000484	1768.502084	0.004952	second search
SMc_TSS09482	mTSS	3355496	-	NC_003047	SMc03746	3355320	3355481	CDS	Hypothetical/unknown protein			3355506	3355535	CTTTCT	AACGTCGCCCGACAGCCG	TAATGA	6	18	6	3355530	3355535	2.569500	-28.515001	9.362499	0.008639	31567.936141	3355506	3355511	5.367500	-20.874001	9.199900	0.005205	19019.691803	0.008639	second search
SMc_TSS09788	seTSS	3426160	-	NC_003047	SMc03762	3424676	3427669	CDS	Hypothetical transmembrane protein			3426168	3426196	ATTGCG	TGGGCCGACGGCGGAGG	GAATAC	6	17	6	3426191	3426196	5.059900	-28.515001	9.362499	0.006498	23744.942463	3426168	3426173	3.047600	-20.874001	9.199900	0.015669	57258.286058	0.015669	second search
SMc_TSS09838	seTSS	3432182	-	NC_003047	SMc03766	3431997	3432764	CDS	Hypothetical protein			3432194	3432224	ATTGCC	CGAGCATTTGAGGCGGGCG	ATAAAT	6	19	6	3432219	3432224	6.507600	-28.515001	9.362499	0.003136	11458.655171	3432194	3432199	4.803800	-20.874001	9.199900	0.005205	19019.691803	0.005205	second search
SMc_TSS09839	seTSS	3432396	-	NC_003047	SMc03766	3431997	3432764	CDS	Hypothetical protein			3432406	3432434	ATTTTG	ACTGTCGAAGCCAAACA	TTATAT	6	17	6	3432429	3432434	0.975000	-28.515001	9.362499	0.017436	63714.785675	3432406	3432411	9.080100	-20.874001	9.199900	0.000484	1768.502084	0.017436	second search
SMc_TSS09873	seTSS	3437145	-	NC_003047	SMc03769	3435808	3437727	CDS	Serine protease			3437152	3437181	CTTGCT	CGAAAGGCCCCGGAGGGC	CTAAGT	6	18	6	3437176	3437181	7.127700	-28.515001	9.362499	0.003136	11458.655171	3437152	3437157	3.239300	-20.874001	9.199900	0.015669	57258.286058	0.015669	second search
SMc_TSS09935	mTSS	3452257	-	NC_003047	SMc03787	3451917	3452228	CDS	Hypothetical protein			3452267	3452296	GTTGAC	GGCAAATGTCCTCTTTTG	CTTTAT	6	18	6	3452291	3452296	8.037000	-28.515001	9.362499	0.001665	6085.959559	3452267	3452272	2.697499	-20.874001	9.199900	0.015669	57258.286058	0.015669	second search
SMc_TSS09989	mTSS	3476057	+	NC_003047	SMc03809	3476072	3476734	CDS	Hypothetical transmembrane protein		SmelCR338	3476020	3476050	CTTGAA	GGCGCCCCACTTGCCCTTC	AAATGA	6	19	6	3476020	3476025	8.387899	-28.515001	9.362499	0.001665	6085.959559	3476045	3476050	4.826000	-20.874001	9.199900	0.005205	19019.691803	0.005205	second search
SMc_TSS10067	mTSS	3502546	-	NC_003047	SMc03836	3501860	3502501	CDS	Putative arylesterase			3502553	3502582	GTTTTT	GCCACGCGAAAGAGCCCT	ATATGA	6	18	6	3502577	3502582	1.717300	-28.515001	9.362499	0.011942	43637.328591	3502553	3502558	5.627300	-20.874001	9.199900	0.003046	11130.225974	0.011942	second search
SmelC772	cis-encoded mRNA leader	3502526	+	NC_003047	SMc03837	3502572	3503291	CDS			SmelC772	3502489	3502517	CTTTTA	ATGCCATAGGTTCGTTC	CTAAAT	6	17	6	3502489	3502494	2.214300	-28.515001	9.362499	0.011942	43637.328591	3502512	3502517	5.465100	-20.874001	9.199900	0.005205	19019.691803	0.011942	second search
SMc_TSS10075	mTSS	3506026	+	NC_003047	SMc03839	3506126	3506863	CDS	Hypothetical transmembrane protein		SmelCR339	3505989	3506017	CTTGTG	CATGACGGCGTTCACCA	TCATAT	6	17	6	3505989	3505994	6.228800	-21.968000	9.901800	0.003007	0.018042	3506012	3506017	5.584600	-11.607900	7.832500	0.001911	0.011464	0.003007	extended model
SMc_TSS10076	mTSS	3506030	+	NC_003047	SMc03839	3506126	3506863	CDS	Hypothetical transmembrane protein			3505989	3506019	CTTGTG	CATGACGGCGTTCACCATC	ATATTT	6	19	6	3505989	3505994	6.228800	-21.968000	9.901800	0.003007	10988.008161	3506014	3506019	5.491600	-11.607900	7.832500	0.004895	17886.499634	0.004895	new from initial search
SMc_TSS10088	lmTSS	3508896	-	NC_003047	SMc03843	3508582	3508896	CDS	Putative transcription regulator			3508903	3508932	GTTGCG	AATCAGATAAGTGTATGC	TTATCT	6	18	6	3508927	3508932	4.500600	-28.515001	9.362499	0.006498	23744.942463	3508903	3508908	2.625900	-20.874001	9.199900	0.015669	57258.286058	0.015669	second search
SMc_TSS10101	mTSS	3510758	-	NC_003047	SMc03845	3509841	3510659	CDS	Hypothetical protein			3510764	3510792	CTTTTC	GTTGACGAATACCCGTC	GTATGT	6	17	6	3510787	3510792	3.188900	-28.515001	9.362499	0.008639	31567.936141	3510764	3510769	6.565000	-20.874001	9.199900	0.000970	3543.661166	0.008639	second search
SMc_TSS10141	mTSS	3527112	+	NC_003047	SMc03863	3527261	3527794	CDS	Probable 50S ribosomal protein L19			3527075	3527104	CTTTCG	GGGATGACAAGGCCGGCC	ATATGG	6	18	6	3527075	3527080	1.267900	-28.515001	9.362499	0.017436	63714.785675	3527099	3527104	3.283800	-20.874001	9.199900	0.015669	57258.286058	0.017436	second search
SMc_TSS10146	mTSS	3527900	+	NC_003047	SMc03864	3527921	3528730	CDS	Putative amino acid-binding periplasmic (signal peptide) ABC transporter			3527862	3527891	CTTGTG	CTCCCCATAGATTTTATG	ACATTT	6	18	6	3527862	3527867	6.299400	-28.515001	9.362499	0.004952	18096.637458	3527886	3527891	5.018900	-20.874001	9.199900	0.005205	19019.691803	0.005205	second search
SMc_TSS10155	mTSS	3532868	+	NC_003047	SMc03869	3533027	3534055	CDS	Thiamine-binding periplasmic protein precursor			3532831	3532859	CTTGCC	TAAGCCGTCGCCGGAAG	CTAAAT	6	17	6	3532831	3532836	6.014700	-21.968000	9.901800	0.003007	10988.008161	3532854	3532859	5.061500	-11.607900	7.832500	0.004895	17886.499634	0.004895	new from initial search
SMc_TSS10162	seTSS	3536345	+	NC_003047	SMc03871	3535691	3536407	CDS	Thiamine transport ATP-binding protein			3536309	3536337	CTCGAC	CGGGGCCGGATTGTCGC	CCATGA	6	17	6	3536309	3536314	0.526100	-28.515001	9.362499	0.017436	63714.785675	3536332	3536337	4.154700	-20.874001	9.199900	0.008873	32423.009474	0.017436	second search
SmelC783	cis-encoded mRNA leader	3540632	-	NC_003047	SMc03874	3539797	3540366	CDS			SmelC783	3540643	3540671	CTTGAT	CGTTGCCGTGCAGCAAA	TTATTG	6	17	6	3540666	3540671	9.216400	-28.515001	9.362499	0.000574	2096.612572	3540643	3540648	4.665300	-20.874001	9.199900	0.005205	19019.691803	0.005205	second search
SMc_TSS10219	mTSS	3547928	+	NC_003047	SMc03880	3547948	3548526	CDS	Polyhydroxyalkanoate and exopolysaccharide biosynthesis transcriptional regulator			3547888	3547917	CTTTTG	CGGATACTCTGAAAAATA	CAATAA	6	18	6	3547888	3547893	1.741200	-28.515001	9.362499	0.011942	43637.328591	3547912	3547917	7.713099	-20.874001	9.199900	0.000484	1768.502084	0.011942	second search
SMc_TSS10262	mTSS	3561022	+	NC_003047	SMc03893	3561068	3561748	CDS	Putative amino-acid transport system permease ABC transporter			3560985	3561013	CTTCAC	ACCTTTCCCCATCCTGC	TTATGA	6	17	6	3560985	3560990	1.274300	-28.515001	9.362499	0.017436	63714.785675	3561008	3561013	6.168800	-20.874001	9.199900	0.003046	11130.225974	0.017436	second search
SMc_TSS07676	mTSS	2611420	+	NC_003047	SMc03949	2611440	2611712	CDS	Protein probably involved in nitrogen regulation and bacteria-plant interaction		SmelCR266	2611383	2611413	CTTGAT	CTGACATGGTTCGGCATAT	ACATTT	6	19	6	2611383	2611388	9.216399	-28.515001	9.362499	0.000574	2096.612572	2611408	2611413	5.018900	-20.874001	9.199900	0.005205	19019.691803	0.005205	second search
SmelC665	cis-encoded mRNA leader	2961292	-	NC_003047	SMc03967	2960780	2961292	CDS			SmelC665	2961301	2961331	TTTGCT	GGCAGCGTCCCGCCGACCG	AAATAG	6	19	6	2961326	2961331	4.518900	-28.515001	9.362499	0.006498	23744.942463	2961301	2961306	4.708300	-20.874001	9.199900	0.005205	19019.691803	0.006498	second search
SMc_TSS08512	seTSS	2970576	-	NC_003047	SMc03974	2970120	2970701	CDS	Conserved hypothetical protein			2970581	2970611	CTTGCC	ATGGCCGATCATGCCGGCG	ACATTA	6	19	6	2970606	2970611	7.273800	-28.515001	9.362499	0.003136	11458.655171	2970581	2970586	4.333401	-20.874001	9.199900	0.008873	32423.009474	0.008873	second search
SMc_TSS08519	mTSS	2973119	-	NC_003047	SMc03977	2972726	2972995	CDS	Hypothetical protein			2973128	2973157	ATTGTT	GAGACTTGCGTAATAGGT	TTAAAA	6	18	6	2973152	2973157	6.834800	-28.515001	9.362499	0.003136	11458.655171	2973128	2973133	4.659800	-20.874001	9.199900	0.005205	19019.691803	0.005205	second search
SMc_TSS08567	mTSS	2987876	-	NC_003047	SMc03990	2987543	2987764	CDS	Probable 50S ribosomal protein L31		SmelC673	2987884	2987912	CTTGTT	ATCCCGCAGACCTTCAT	GTATAG	6	17	6	2987907	2987912	7.208500	-21.968000	9.901800	0.002027	7408.511673	2987884	2987889	5.704100	-11.607900	7.832500	0.001911	6982.076953	0.002027	new from initial search
SMc_TSS08591	mTSS	2996800	+	NC_003047	SMc04000	2996919	2997122	CDS	Hypothetical protein			2996762	2996792	GTTGAA	ACCTTTTTACTGTGCCATG	CCATTT	6	19	6	2996762	2996767	4.582700	-21.968000	9.901800	0.004998	18263.682463	2996787	2996792	4.977800	-11.607900	7.832500	0.004895	17886.499634	0.004998	new from initial search
SMc_TSS08590	mTSS	2996764	+	NC_003047	SMc04000	2996919	2997122	CDS	Hypothetical protein			2996727	2996755	CTTGCA	TCCGGCACGCAAATGCC	GGATGT	6	17	6	2996727	2996732	6.299200	-28.515001	9.362499	0.004952	18096.637458	2996750	2996755	4.052500	-20.874001	9.199900	0.008873	32423.009474	0.008873	second search
SMc_TSS08604	mTSS	2998769	+	NC_003047	SMc04003	2998856	2998981	CDS	Probable 50S ribosomal protein L36		SmelC680	2998732	2998760	GTTGAC	ACGATTGGGTCGACACG	GTATGT	6	17	6	2998732	2998737	8.509300	-21.968000	9.901800	0.000653	0.003915	2998755	2998760	6.120400	-11.607900	7.832500	0.001911	0.011464	0.001911	model
SMc_TSS08606	mTSS	2998832	+	NC_003047	SMc04003	2998856	2998981	CDS	Probable 50S ribosomal protein L36			2998797	2998825	TTTGAT	TGTTGGAATTACCGGGC	GAATTT	6	17	6	2998797	2998802	5.430300	-21.968000	9.901800	0.004998	18263.682463	2998820	2998825	5.301100	-11.607900	7.832500	0.004895	17886.499634	0.004998	new from initial search
SMc_TSS08626	mTSS	3005589	-	NC_003047	SMc04010	3003684	3005501	CDS	Hypothetical protein			3005598	3005627	CTTGTT	AGCAAACTGTTCACTATA	TTATAA	6	18	6	3005622	3005627	7.208500	-21.968000	9.901800	0.002027	7408.511673	3005598	3005603	7.301800	-11.607900	7.832500	0.000392	1433.398192	0.002027	new from initial search
SMc_TSS08706	mTSS	3044495	-	NC_003047	SMc04040	3043936	3044397	CDS	Probable heat shock protein		SmelCR301	3044503	3044531	CTTGAA	CTCGTGCGCGGGCATTC	CCATGT	6	17	6	3044526	3044531	5.975200	-21.968000	9.901800	0.003007	10988.008161	3044503	3044508	4.639700	-11.607900	7.832500	0.004895	17886.499634	0.004895	new from initial search
SMc_TSS08719	mTSS	3047758	+	NC_003047	SMc04044	3047905	3048267	CDS	Single domain response regulator			3047722	3047750	CTTTTT	ACCATGTCCGGTTCTTG	CTATTC	6	17	6	3047722	3047727	3.042800	-28.515001	9.362499	0.008639	31567.936141	3047745	3047750	2.872200	-20.874001	9.199900	0.015669	57258.286058	0.015669	second search
SMc_TSS08720	mTSS	3047794	+	NC_003047	SMc04044	3047905	3048267	CDS	Single domain response regulator			3047758	3047787	GTTGCC	AGTTGGTCGCCTCTGTGT	CCATAG	6	18	6	3047758	3047763	5.948300	-28.515001	9.362499	0.004952	18096.637458	3047782	3047787	4.037000	-20.874001	9.199900	0.008873	32423.009474	0.008873	second search
SMc_TSS08735	mTSS	3051520	-	NC_003047	SMc04046	3051070	3051474	CDS	Conserved hypothetical protein			3051528	3051556	CTTCAT	GATTTACGTTGACCGAC	CTAAAT	6	17	6	3051551	3051556	1.128200	-28.515001	9.362499	0.017436	63714.785675	3051528	3051533	5.465100	-20.874001	9.199900	0.005205	19019.691803	0.017436	second search
SMc_TSS08746	lmTSS	3056336	-	NC_003047	SMc04052	3055890	3056336	CDS	Transcription regulator MarR family			3056344	3056372	CTTGAC	TTATTATGTTGATATCA	ACATTA	6	17	6	3056367	3056372	9.362500	-28.515001	9.362499	0.000574	2096.612572	3056344	3056349	4.333401	-20.874001	9.199900	0.008873	32423.009474	0.008873	second search
SMc_TSS08758	mTSS	3058982	+	NC_003047	SMc04056	3059058	3060092	CDS	Putative oxidoreductase			3058945	3058973	CTCGAC	ATATGAATTCAGCTCAC	AGATAA	6	17	6	3058945	3058950	0.526100	-28.515001	9.362499	0.017436	63714.785675	3058968	3058973	5.340600	-20.874001	9.199900	0.005205	19019.691803	0.017436	second search
SMc_TSS08761	seTSS	3061332	+	NC_003047	SMc04057	3060269	3062677	CDS	Conserved hypothetical protein		SmelCR303	3061296	3061325	CTTTCC	TGCCGGCGATCTGCCGTT	ATATAC	6	18	6	3061296	3061301	2.715600	-28.515001	9.362499	0.008639	31567.936141	3061320	3061325	3.596700	-20.874001	9.199900	0.008873	32423.009474	0.008873	second search
SMc_TSS10401	seTSS	3634263	+	NC_003047	SMc04092	3634254	3634508	CDS	Hypothetical protein		SmelCR351	3634227	3634255	CTTTTC	CGTTCACACGGAAGTGC	CTATAT	6	17	6	3634227	3634232	3.188900	-28.515001	9.362499	0.008639	31567.936141	3634250	3634255	9.199900	-20.874001	9.199900	0.000484	1768.502084	0.008639	second search
SmelC797	cis-encoded mRNA leader	3636809	-	NC_003047	SMc04093	3634753	3636702	CDS			SmelC797	3636817	3636845	ATTGCG	GACCGGAAGCGACCTGC	TTATGA	6	17	6	3636840	3636845	5.059900	-28.515001	9.362499	0.006498	23744.942463	3636817	3636822	6.168800	-20.874001	9.199900	0.003046	11130.225974	0.006498	second search
SMc_TSS10409	mTSS	3636913	+	NC_003047	SMc04094	3636980	3637678	CDS	Conserved hypothetical protein			3636874	3636902	ATTGCA	ATTTCGAGACAAGAACG	GTATAG	6	17	6	3636874	3636879	5.533000	-28.515001	9.362499	0.004952	18096.637458	3636897	3636902	5.761800	-20.874001	9.199900	0.003046	11130.225974	0.004952	second search
SmelC018	cis-encoded mRNA leader	157146	-	NC_003047	SMc04119	155842	157062	CDS			SmelC018	157154	157182	ATTGCA	ATGGACAAGGCGGCGCG	CTATTT	6	17	6	157177	157182	5.533000	-28.515001	9.362499	0.004952	18096.637458	157154	157159	7.814100	-20.874001	9.199900	0.000484	1768.502084	0.004952	second search
SMc_TSS00277	seTSS	147797	+	NC_003047	SMc04127	147807	149342	CDS	Sugar ABC transporter, ATP-binding protein			147760	147789	GTTTCT	GCGATGAGCCGAAGCGGG	CAAAAA	6	18	6	147760	147765	1.244000	-28.515001	9.362499	0.017436	63714.785675	147784	147789	3.978300	-20.874001	9.199900	0.008873	32423.009474	0.017436	second search
SMc_TSS00254	mTSS	135683	-	NC_003047	SMc04137	134700	135587	CDS	Putative amino acid or peptide ABC transporter, permease component			135690	135720	CTTTAC	CTCTACCAGGAGGCCTTCG	GTAATT	6	19	6	135715	135720	4.804300	-28.515001	9.362499	0.006498	23744.942463	135690	135695	3.670200	-20.874001	9.199900	0.008873	32423.009474	0.008873	second search
SMc_TSS00238	seTSS	120675	-	NC_003047	SMc04148	119188	121557	CDS	Putative aminomethyltransferase			120683	120713	CTTTCG	CCACCGCCTGCAATTCGCG	CTATTA	6	19	6	120708	120713	1.267900	-28.515001	9.362499	0.017436	63714.785675	120683	120688	7.128600	-20.874001	9.199900	0.000970	3543.661166	0.017436	second search
SMc_TSS00228	mTSS	113790	+	NC_003047	SMc04153	113825	114958	CDS	Putative aminomethyltransferase			113754	113782	CTTGCT	TCCCCGCGGAATTCTGA	ATATAT	6	17	6	113754	113759	5.678500	-21.968000	9.901800	0.003007	10988.008161	113777	113782	6.623700	-11.607900	7.832500	0.000392	1433.398192	0.003007	new from initial search
SMc_TSS06454	mTSS	2153663	+	NC_003047	SMc04164	2153700	2153900	CDS	Hypothetical protein			2153627	2153655	TTTGAA	TGATCAATCGCGTTGCA	CCATAA	6	17	6	2153627	2153632	5.779099	-28.515001	9.362499	0.004952	18096.637458	2153650	2153655	6.380500	-20.874001	9.199900	0.003046	11130.225974	0.004952	second search
SMc_TSS06474	mTSS	2159520	-	NC_003047	SMc04170	2158661	2159494	CDS	Two 2-component receiver domain-containing protein			2159531	2159561	ATTAAC	ACCGGATAAAGCGTTTTGC	TCATAG	6	19	6	2159556	2159561	1.225400	-28.515001	9.362499	0.017436	63714.785675	2159531	2159536	3.917200	-20.874001	9.199900	0.008873	32423.009474	0.017436	second search
SMc_TSS06498	seTSS	2171331	+	NC_003047	SMc04180	2171337	2171768	CDS	Hypothetical transmembrane protein			2171291	2171321	CTTTCT	TTGCACGTTGTCGAATAAG	GAATAA	6	19	6	2171291	2171296	2.569500	-28.515001	9.362499	0.008639	31567.936141	2171316	2171321	7.304000	-20.874001	9.199900	0.000970	3543.661166	0.008639	second search
SMc_TSS06500	mTSS	2174218	+	NC_003047	SMc04185	2174240	2175082	CDS	Putative glycosyltransferase			2174181	2174209	GTTGCG	GATCGCTGCGGCATTCG	GTATGT	6	17	6	2174181	2174186	4.500600	-28.515001	9.362499	0.006498	23744.942463	2174204	2174209	6.565001	-20.874001	9.199900	0.000970	3543.661166	0.006498	second search
SMc_TSS06516	mTSS	2177171	+	NC_003047	SMc04188	2177209	2177550	CDS	Conserved hypothetical protein			2177136	2177166	CTGGAC	TGCGCCGGAATAAGATCAA	TAATGT	6	19	6	2177136	2177141	0.532100	-28.515001	9.362499	0.017436	63714.785675	2177161	2177166	6.053000	-20.874001	9.199900	0.003046	11130.225974	0.017436	second search
SmelC501	sense sRNA	2183472	-	NC_003047	SMc04196	2183466	2184086	CDS			SmelC501	2183483	2183511	CTTGCG	TCAATATGGGAAGAAGG	ATAATT	6	17	6	2183506	2183511	5.826100	-28.515001	9.362499	0.004952	18096.637458	2183483	2183488	3.418000	-20.874001	9.199900	0.015669	57258.286058	0.015669	second search
SmelC503	cis-encoded mRNA leader	2184840	+	NC_003047	SMc04198	2184881	2185570	CDS			SmelC503	2184805	2184833	CTTGAC	TTTATCCATGACATCTA	TAATGT	6	17	6	2184805	2184810	9.901800	-21.968000	9.901800	0.000203	742.818803	2184828	2184833	4.679600	-11.607900	7.832500	0.004895	17886.499634	0.004895	new from initial search
SMc_TSS06534	lmTSS	2184881	+	NC_003047	SMc04198	2184881	2185570	CDS	Phage-related repressor protein C			2184845	2184873	CATGAT	TTGTGTTCTCAACATTG	CTATGT	6	17	6	2184845	2184850	1.097300	-28.515001	9.362499	0.017436	63714.785675	2184868	2184873	6.974100	-20.874001	9.199900	0.000970	3543.661166	0.017436	second search
SMc_TSS06181	mTSS	2043439	+	NC_003047	SMc04215	2043471	2044259	CDS	Probable cobalamin 5'-phosphate synthase transmembrane protein			2043402	2043430	TTTGCG	CCAATTGCCGTCGTCTC	GCATGA	6	17	6	2043402	2043407	3.217300	-28.515001	9.362499	0.008639	31567.936141	2043425	2043430	3.745600	-20.874001	9.199900	0.008873	32423.009474	0.008873	second search
SMc_TSS06185	mTSS	2044278	+	NC_003047	SMc04216	2044306	2044527	CDS	Hypothetical protein			2044242	2044272	CTTGCA	CTGGCCATCTGAAAGGCCG	ATATAT	6	19	6	2044242	2044247	6.299200	-28.515001	9.362499	0.004952	18096.637458	2044267	2044272	8.538600	-20.874001	9.199900	0.000484	1768.502084	0.004952	second search
SMc_TSS06213	lmTSS	2055780	+	NC_003047	SMc04231	2055780	2058737	CDS	Probable excinuclease ABC subunit B		SmelCR222	2055744	2055772	CTTCAC	TTTCGACCTGACTCTGT	CCATAT	6	17	6	2055744	2055749	1.274300	-28.515001	9.362499	0.017436	63714.785675	2055767	2055772	7.066000	-20.874001	9.199900	0.000970	3543.661166	0.017436	second search
SMc_TSS06242	mTSS	2061228	+	NC_003047	SMc04234	2061342	2061554	CDS	Cold shock protein			2061191	2061220	CGTGAC	CACTCGACGCCTTTCAGC	GCATTT	6	18	6	2061191	2061196	0.532100	-28.515001	9.362499	0.017436	63714.785675	2061215	2061220	5.271100	-20.874001	9.199900	0.005205	19019.691803	0.017436	second search
SMc_TSS06263	pmTSS	2065274	+	NC_003047	SMc04239	2065483	2065692	CDS	Hypothetical protein			2065238	2065266	CTTGAA	AAACAAAGAAACCGCTA	ATATAA	6	17	6	2065238	2065243	5.975200	-21.968000	9.901800	0.003007	10988.008161	2065261	2065266	6.618300	-11.607900	7.832500	0.000392	1433.398192	0.003007	new from initial search
SMc_TSS06280	mTSS	2069302	-	NC_003047	SMc04244	2068372	2069247	CDS	Probable high-affinity zinc uptake system ATP- binding ABC transporter			2069311	2069339	ATTGCG	TTATGCTATAACGTGTG	CGATAG	6	17	6	2069334	2069339	5.059900	-28.515001	9.362499	0.006498	23744.942463	2069311	2069316	3.658400	-20.874001	9.199900	0.008873	32423.009474	0.008873	second search
SmelC478	cis-encoded mRNA leader	2069336	-	NC_003047	SMc04244	2068372	2069247	CDS			SmelC478	2069345	2069374	ATTGCT	TGTAACGGCGTTGTTATG	TTATTA	6	18	6	2069369	2069374	6.361500	-28.515001	9.362499	0.004952	18096.637458	2069345	2069350	7.008800	-20.874001	9.199900	0.000970	3543.661166	0.004952	second search
SMc_TSS06281	mTSS	2069337	+	NC_003047	SMc04245	2069425	2070447	CDS	Probable high-affinity zinc uptake system ABC transporter		SmelC479	2069300	2069328	GTTGCC	ACTGGCTATCGCACACG	TTATAG	6	17	6	2069300	2069305	4.622200	-21.968000	9.901800	0.004998	18263.682463	2069323	2069328	5.420700	-11.607900	7.832500	0.004895	17886.499634	0.004998	new from initial search
SMc_TSS06329	mTSS	2089009	-	NC_003047	SMc04259	2087747	2088982	CDS	Putative gentiobiose, salicin, and cellobiose ABC transporter, periplasmic solute-binding component			2089017	2089045	GTTGCG	CGGGGAAATTCTTTGAT	CTAAGT	6	17	6	2089040	2089045	4.500600	-28.515001	9.362499	0.006498	23744.942463	2089017	2089022	3.239300	-20.874001	9.199900	0.015669	57258.286058	0.015669	second search
SMc_TSS06336	mTSS	2092565	-	NC_003047	SMc04262	2091007	2092437	CDS	Probable 6-phosphogluconate dehydrogenase (decarboxylating) protein			2092573	2092601	CTTGTC	GTAAATCGATTTGAATG	CCAAAA	6	17	6	2092596	2092601	7.747100	-28.515001	9.362499	0.001665	6085.959559	2092573	2092578	2.645700	-20.874001	9.199900	0.015669	57258.286058	0.015669	second search
SMc_TSS06358	mTSS	2102070	-	NC_003047	SMc04278	2101762	2102049	CDS	Acyl carrier protein, involved in the transfer of long hydroxylated fatty acids to lipid A			2102079	2102107	ATTGGC	TTTTGCGGTGCATTTTT	CTATAG	6	17	6	2102102	2102107	0.536300	-28.515001	9.362499	0.017436	63714.785675	2102079	2102084	6.170899	-20.874001	9.199900	0.003046	11130.225974	0.017436	second search
SMc_TSS06363	mTSS	2106386	-	NC_003047	SMc04284	2105473	2106312	CDS	Probable uroporphyrin-III C-methyltransferase			2106396	2106424	GTTTCT	TTGATGAGCCGATTCAA	TTATCT	6	17	6	2106419	2106424	1.244000	-28.515001	9.362499	0.017436	63714.785675	2106396	2106401	2.625900	-20.874001	9.199900	0.015669	57258.286058	0.017436	second search
SMc_TSS06364	mTSS	2106930	-	NC_003047	SMc04285	2106446	2106874	CDS	Probable cobalamin biosynthesis protein			2106937	2106966	CTTGAT	CCGGTGCTGTCCGGACCG	GTACGT	6	18	6	2106961	2106966	9.565600	-21.968000	9.901800	0.000203	0.001220	2106937	2106942	2.310300	-11.607900	7.832500	0.040568	0.243406	0.040568	extended model
SMc_TSS06378	seTSS	2121759	-	NC_003047	SMc04304	2120782	2121846	CDS	Probable cobalamine biosynthesis protein			2121765	2121793	CTTTCT	CGGTGCCGGCAAGACGA	CGATGA	6	17	6	2121788	2121793	2.569500	-28.515001	9.362499	0.008639	31567.936141	2121765	2121770	3.776100	-20.874001	9.199900	0.008873	32423.009474	0.008873	second search
SMc_TSS06612	mTSS	2221799	+	NC_003047	SMc04318	2221919	2222128	CDS	Cold shock transcriptional regulator		SmelC509	2221764	2221793	ATTGCA	TATCTCGAAGCAGCGTTT	ATATAT	6	18	6	2221764	2221769	5.533000	-28.515001	9.362499	0.004952	18096.637458	2221788	2221793	8.538600	-20.874001	9.199900	0.000484	1768.502084	0.004952	second search
SMc_TSS06621	mTSS	2226407	-	NC_003047	SMc04323	2225161	2226387	CDS	Probable aminotransferase			2226415	2226444	ATTGAC	TTAAATATTGCGCTGTGT	TCATGT	6	18	6	2226439	2226444	8.596300	-28.515001	9.362499	0.000574	2096.612572	2226415	2226420	4.720400	-20.874001	9.199900	0.005205	19019.691803	0.005205	second search
SMc_TSS06405	mTSS	2134123	+	NC_003047	SMc04325	2134148	2135161	CDS	Betaine-homocysteine methyltransferase		SmelC491	2134086	2134114	GTTGCC	AACACATAAAGATATCT	TTATAT	6	17	6	2134086	2134091	4.622200	-21.968000	9.901800	0.004998	18263.682463	2134109	2134114	7.307200	-11.607900	7.832500	0.000392	1433.398192	0.004998	new from initial search
SMc_TSS06411	mTSS	2137341	-	NC_003047	SMc04327	2136677	2137315	CDS	Conserved hypothetical protein			2137349	2137379	CTTGCG	ATCGGATGTATTATAAGTC	TAATAT	6	19	6	2137374	2137379	4.698800	-21.968000	9.901800	0.004998	18263.682463	2137349	2137354	6.149800	-11.607900	7.832500	0.001911	6982.076953	0.004998	new from initial search
SMc_TSS06426	mTSS	2142085	-	NC_003047	SMc04332	2141902	2142060	CDS	Putative entericidin B signal peptide protein			2142092	2142122	CTTGCC	GACGTTGCGTTTTCCATCT	TTATTC	6	19	6	2142117	2142122	7.273800	-28.515001	9.362499	0.003136	11458.655171	2142092	2142097	2.752400	-20.874001	9.199900	0.015669	57258.286058	0.015669	second search
SMc_TSS06431	mTSS	2143989	+	NC_003047	SMc04335	2144024	2144197	CDS	Hypothetical lipoprotein transmembrane			2143954	2143983	CTTGTC	TTTAGCCGACAGATGAGA	GAATAT	6	18	6	2143954	2143959	7.544700	-21.968000	9.901800	0.001255	4586.352347	2143978	2143983	6.433200	-11.607900	7.832500	0.001911	6982.076953	0.001911	new from initial search
SMc_TSS06432	mTSS	2143996	+	NC_003047	SMc04335	2144024	2144197	CDS	Hypothetical lipoprotein transmembrane			2143959	2143988	CTTTAG	CCGACAGATGAGAGAATA	TTAGAT	6	18	6	2143959	2143964	3.356600	-28.515001	9.362499	0.008639	31567.936141	2143983	2143988	2.708100	-20.874001	9.199900	0.015669	57258.286058	0.015669	second search
SMc_TSS06657	seTSS	2238239	+	NC_003047	SMc04359	2237867	2238562	CDS	Hypothetical transmembrane protein			2238202	2238231	CTTTTA	TTTTTGCGGCATCCGCCA	CGATAA	6	18	6	2238202	2238207	2.214300	-28.515001	9.362499	0.011942	43637.328591	2238226	2238231	6.001900	-20.874001	9.199900	0.003046	11130.225974	0.011942	second search
SMc_TSS10336	seTSS	3609033	-	NC_003047	SMc04403	3608819	3610882	CDS	Probable Peptidyl-dipeptidase Dcp			3609042	3609070	CTTCAC	GTCTTCTCCGGCGACGG	CTATTC	6	17	6	3609065	3609070	1.274300	-28.515001	9.362499	0.017436	63714.785675	3609042	3609047	2.872200	-20.874001	9.199900	0.015669	57258.286058	0.017436	second search
SMc_TSS10347	mTSS	3611756	+	NC_003047	SMc04405	3611782	3612894	CDS	Probable 3-isopropylmalate dehydrogenase			3611719	3611747	ATTTCC	CTCGATACGAAGTTGCG	CTAAGA	6	17	6	3611719	3611724	1.949400	-28.515001	9.362499	0.011942	43637.328591	3611742	3611747	2.553800	-20.874001	9.199900	0.015669	57258.286058	0.015669	second search
SMc_TSS10365	mTSS	3616928	-	NC_003047	SMc04408	3616640	3616900	CDS	Virulence-associated protein homologue		SmelC794	3616937	3616965	CTTGAA	CCGTGAGGCGAAAGAGA	GTATAT	6	17	6	3616960	3616965	5.975200	-21.968000	9.901800	0.003007	10988.008161	3616937	3616942	7.590600	-11.607900	7.832500	0.000392	1433.398192	0.003007	new from initial search
SMc_TSS10366	mTSS	3616924	-	NC_003047	SMc04408	3616640	3616900	CDS	Virulence-associated protein homologue			3616935	3616965	CTTGAA	CCGTGAGGCGAAAGAGAGT	ATATAC	6	19	6	3616960	3616965	8.387900	-28.515001	9.362499	0.001665	6085.959559	3616935	3616940	3.596700	-20.874001	9.199900	0.008873	32423.009474	0.008873	second search
SMc_TSS01725	lmTSS	684058	+	NC_003047	SMc04431	684058	684321	CDS	Conserved hypothetical protein		SmelC118	684023	684053	GTTGAT	ATCCATCATAAATGTAGTT	ACATTA	6	19	6	684023	684028	7.890900	-28.515001	9.362499	0.001665	6085.959559	684048	684053	4.333400	-20.874001	9.199900	0.008873	32423.009474	0.008873	second search
SMc_TSS01103	mTSS	482921	-	NC_003047	SMc04434	482686	482820	CDS	Probable 50S ribosomal protein L34		SmelCR044	482929	482958	ATTGAC	TTTATCGGGTTTTTGTCC	CTATAA	6	18	6	482953	482958	8.568400	-21.968000	9.901800	0.000653	0.003915	482929	482934	7.827100	-11.607900	7.832500	0.000392	0.002354	0.000653	extended model
SmelC629	cis-encoded mRNA leader	2833782	+	NC_003047	SMc04458	2833884	2836595	CDS			SmelC629	2833746	2833774	GTTGAC	ATAATCCGACCCCCCTC	TTATCT	6	17	6	2833746	2833751	8.037000	-28.515001	9.362499	0.001665	6085.959559	2833769	2833774	2.625900	-20.874001	9.199900	0.015669	57258.286058	0.015669	second search
SMc_TSS08451	mTSS	2944170	-	NC_003047	SMc04459	2942182	2944119	CDS	Probable metalloprotease transmembrane protein		SmelC657	2944178	2944206	CTTGGC	AAGGTCACCCCGGACAC	CTATGT	6	17	6	2944201	2944206	1.302500	-28.515001	9.362499	0.017436	63714.785675	2944178	2944183	6.974100	-20.874001	9.199900	0.000970	3543.661166	0.017436	second search
SMc_TSS04550	seTSS	1564769	-	NC_003047	SMc04865	1564169	1564873	CDS	Hypothetical protein			1564777	1564806	CTTTCG	TAACTCACCGCGTTTCCT	CTATTC	6	18	6	1564801	1564806	1.267900	-28.515001	9.362499	0.017436	63714.785675	1564777	1564782	2.872200	-20.874001	9.199900	0.015669	57258.286058	0.017436	second search
SMc_TSS10305	mTSS	3583217	-	NC_003047	SMc04882	3582240	3583133	CDS	Transcription regulator LysR family			3583225	3583253	CTTTCA	CTGGGGCTCGCCTCGCG	CTATGG	6	17	6	3583248	3583253	1.741000	-28.515001	9.362499	0.011942	43637.328591	3583225	3583230	3.945100	-20.874001	9.199900	0.008873	32423.009474	0.011942	second search
SMc_TSS02697	mTSS	1018992	+	NC_003047	SMc05003	1019195	1019416	CDS	Hypothetical protein			1018952	1018981	CTTGAC	GAACCAGAAACTTCTGGA	TGATGT	6	18	6	1018952	1018957	9.362499	-28.515001	9.362499	0.000574	2096.612572	1018976	1018981	4.341800	-20.874001	9.199900	0.008873	32423.009474	0.008873	second search
SMc_TSS07598	mTSS	2594997	+	NC_003047	SMc05009	2595019	2595537	CDS	Nodulation protein NolR inactivated by a frameshift		SmelC591	2594961	2594989	GTTGCC	CTTTTATGCATCACGGC	TAATTA	6	17	6	2594961	2594966	4.622200	-21.968000	9.901800	0.004998	18263.682463	2594984	2594989	5.012300	-11.607900	7.832500	0.004895	17886.499634	0.004998	new from initial search
SMc_TSS10020	seTSS	3490538	-	NC_003047	SMc05019	3490422	3490574	CDS	Conserved hypothetical protein		SmelC767	3490547	3490575	ATTGCC	GAACTGTCAAAAAATTG	ATATGA	6	17	6	3490570	3490575	6.507600	-28.515001	9.362499	0.003136	11458.655171	3490547	3490552	5.627300	-20.874001	9.199900	0.003046	11130.225974	0.003136	second search
SMb_TSS0391	lmTSS	235032	+	NC_003078	SMc22-r	235032	236036	CDS	probable smc22-r protein		SmelB021	234996	235024	TTTGCA	AAACGATTTATCCTCGA	TTATTC	6	17	6	234996	235001	3.690400	-28.515001	9.362499	0.007651	12878.743726	235019	235024	2.752400	-20.874001	9.199900	0.015669	26376.902453	0.015669	second search
SmelA064	trans-encoded sRNA	1087019	+	NC_003037	SmelA064	1087019	1087179	misc_RNA		SMa1910	SmelA064	1086983	1087013	CTTGTT	TAAAGCCCAATTCAGGCAC	ATATAT	6	19	6	1086983	1086988	7.208500	-21.968000	9.901800	0.002027	2745.601662	1087008	1087013	6.623700	-11.607900	7.832500	0.000392	531.218770	0.002027	new from initial search
SmelA075	trans-encoded sRNA	1220693	+	NC_003037	SmelA075	1220693	1220808	misc_RNA		SMa2165	SmelA075	1220651	1220681	ATTGTC	CCTATTAATTCAGGGGGAG	TGATTT	6	19	6	1220651	1220656	6.980900	-28.515001	9.362499	0.003136	4246.588798	1220676	1220681	5.181800	-20.874001	9.199900	0.005205	7048.716359	0.005205	second search
SmelB041	cis-encoded antisense sRNA	476535	-	NC_003078	SmelB041	476416	476535	misc_RNA		SMb20463	SmelB041	476541	476571	GTTTTC	CGTTCGGAATGCGCAGTTT	CAAAAA	6	19	6	476566	476571	1.863400	-28.515001	9.362499	0.011942	20102.200726	476541	476546	3.978300	-20.874001	9.199900	0.008873	14936.153647	0.011942	second search
SmelB050	trans-encoded sRNA	574628	+	NC_003078	SmelB050	574628	574763	misc_RNA		SMb20548	SmelB050	574592	574620	CTTGTT	CAGAAATCCCCCTCCCT	CTATAA	6	17	6	574592	574597	7.208500	-21.968000	9.901800	0.002027	3412.843855	574615	574620	7.827100	-11.607900	7.832500	0.000392	660.316731	0.002027	new from initial search
SmelB102	trans-encoded sRNA	1167859	-	NC_003078	SmelB102	1167722	1167859	misc_RNA		SMb20941	SmelB102	1167867	1167895	CTTGGC	GTCCGCGAGGACCTCAA	CTATAA	6	17	6	1167890	1167895	1.302500	-28.515001	9.362499	0.017436	29351.187440	1167867	1167872	8.514400	-20.874001	9.199900	0.000484	814.687448	0.017436	second search
SmelB161	cis-encoded antisense sRNA	1605829	+	NC_003078	SmelB161	1605829	1605944	misc_RNA		SMb20591	SmelB161	1605794	1605822	CTTGAA	GATGCTGCACTGCAGCA	TTATTA	6	17	6	1605794	1605799	5.975200	-21.968000	9.901800	0.003007	5061.793486	1605817	1605822	6.169700	-11.607900	7.832500	0.001911	3216.400200	0.003007	new from initial search
SmelC023	trans-encoded sRNA	201679	+	NC_003047	SmelC023	201679	201825	misc_RNA		SMc02851	SmelC023	201644	201672	CTTGAA	ATGCCACATTTCAATCC	ACAAAT	6	17	6	201644	201649	8.387899	-28.515001	9.362499	0.001665	6085.959559	201667	201672	2.669900	-20.874001	9.199900	0.015669	57258.286058	0.015669	second search
SmelC063	trans-encoded sRNA	398806	+	NC_003047	SmelC063	398806	398893	misc_RNA		SMc01152	SmelC063	398770	398799	ATTGAT	CTTGCCGGGCGATCCTGC	CTAAAT	6	18	6	398770	398775	8.232200	-21.968000	9.901800	0.001255	4586.352347	398794	398799	5.061500	-11.607900	7.832500	0.004895	17886.499634	0.004895	new from initial search
SmelC411	trans-encoded sRNA	1698731	-	NC_003047	SmelC411	1698618	1698731	misc_RNA		SMc01226	SmelC411	1698739	1698767	ATTGAA	AGCGGCTACGGCCCTAC	CCATAT	6	17	6	1698762	1698767	4.641800	-21.968000	9.901800	0.004998	18263.682463	1698739	1698744	6.109900	-11.607900	7.832500	0.001911	6982.076953	0.004998	new from initial search
SmelC456	trans-encoded sRNA	1956737	-	NC_003047	SmelC456	1956667	1956737	misc_RNA		SMc00469	SmelC456	1956743	1956773	ATTGAA	CCGACGCCCGTCGCGCACC	AAATGT	6	19	6	1956768	1956773	7.621700	-28.515001	9.362499	0.001665	6085.959559	1956743	1956748	5.511500	-20.874001	9.199900	0.003046	11130.225974	0.003046	second search
SmelC524	trans-encoded sRNA	2291142	+	NC_003047	SmelC524	2291142	2291224	misc_RNA		SMc01449	SmelC524	2291107	2291135	CTTTTC	TTGGGCGTCGGAAAGAC	CTATAT	6	17	6	2291107	2291112	3.188900	-28.515001	9.362499	0.008639	31567.936141	2291130	2291135	9.199900	-20.874001	9.199900	0.000484	1768.502084	0.008639	second search
SMc_TSS02117	seTSS	815615	+	NC_003047	VBISMc1000	815598	816023	CDS	hypothetical protein			815576	815605	ATTTAG	ACCTTCCTAAACTATTAT	GCATAT	6	18	6	815576	815581	2.590400	-28.515001	9.362499	0.008639	31567.936141	815600	815605	6.656900	-20.874001	9.199900	0.000970	3543.661166	0.008639	second search
SMc_TSS04058	mTSS	1444892	-	NC_003047	VBISMc1793	1444596	1444832	CDS	hypothetical protein		SmelC298	1444900	1444928	CTTGCC	AATGTGACATGGAAAAC	ATAAAA	6	17	6	1444923	1444928	7.273800	-28.515001	9.362499	0.003136	11458.655171	1444900	1444905	4.118300	-20.874001	9.199900	0.008873	32423.009474	0.008873	second search
SMc_TSS05227	seTSS	1728230	-	NC_003047	VBISMc2174	1728081	1728221	CDS	hypothetical protein			1728238	1728267	GTTGCC	TTCGATAACCCATTCCGA	CTATTG	6	18	6	1728262	1728267	5.948300	-28.515001	9.362499	0.004952	18096.637458	1728238	1728243	4.785100	-20.874001	9.199900	0.005205	19019.691803	0.005205	second search
SMc_TSS06236	seTSS	2061095	+	NC_003047	VBISMc2596	2060940	2061143	CDS	hypothetical protein			2061059	2061088	CTTTTT	CGCGGAATACTGCCAATC	CTATCT	6	18	6	2061059	2061064	3.042800	-28.515001	9.362499	0.008639	31567.936141	2061083	2061088	2.745700	-20.874001	9.199900	0.015669	57258.286058	0.015669	second search

## Sheet: S7 RpoH1
Table S7. RpoH1 promoter sequences and their corresponding transcription start sites (TSS). Promoters used for the initial search model were named promoterX and assigned to a "virtual" category if no associated TSS was identified downstream.
TSS INFORMATION					GENE INFORMATION							PROMOTER INFORMATION								PSSM CALCULATION
ID	Category	Position	Strand	Replicon	Gene id	Position		Type	Gene product (protein-coding genes)	Target gene of asRNA	Gene id (Schlueter 2010)	Position		-35	Spacer	-10	length-35	length spacer	length-10	-35 start	-35 stop	-35 pssm score	-35 min model score	-35 max model score	-35 p-value	-35 e-value	-10 start	-10 stop	-10 pssm score	-10 min model score	-10 max model score	-10 p-value	-10 e-value	Max p-value	Overlap with other RpoH sets	Best overlap	Search phase
SMa_TSS0641	asTSS	242847	-	NC_003037	SMa_asRNA_142	242748	242847	misc_RNA		SMa_ORF_4		242855	242883	CTAGAC	TGTCTAGCTATATAGT	CCTATTT	6	16	7	242878	242883	2.977000	-22.622999	9.480000	0.011442	15495.560943	242855	242861	9.199300	-20.103201	11.515900	0.000322	436.384152	0.011442	RpoH1/2,RpoH1,RpoH2	RpoH2	second search
SMa_TSS0974	asTSS	366367	+	NC_003037	SMa_asRNA_218	366365	366468	misc_RNA		SMa0680		366330	366358	ATTGCT	TTCGTCGACGAATGCC	ACGACCT	6	16	7	366330	366335	6.310300	-22.622999	9.480000	0.004291	5811.584381	366352	366358	3.472600	-20.103201	11.515900	0.014240	19283.679693	0.014240	RpoH1/2,RpoH1	RpoH1	second search
SMa_TSS1003	asTSS	374009	+	NC_003037	SMa_asRNA_226	373933	374188	misc_RNA		SMa0690		373969	373997	ATTGTT	TTTTAAGTTCGTCCTG	TCCAACT	6	16	7	373969	373974	6.380900	-22.622999	9.480000	0.004291	5811.584381	373991	373997	3.695600	-20.103201	11.515900	0.009377	12698.349690	0.009377	RpoH1/2,RpoH1,RpoH2	RpoH2	second search
SMa_TSS1101	asTSS	410242	-	NC_003037	SMa_asRNA_244	410145	410242	misc_RNA		SMa0757		410252	410279	CTTGAG	CGTCAAATAAGTTCA	GTGAAAT	6	15	7	410274	410279	7.698400	-22.622999	9.480000	0.000852	1153.520813	410252	410258	2.708600	-20.103201	11.515900	0.014240	19283.679693	0.014240	RpoH1,RpoH2	RpoH1	second search
SMa_TSS1108	asTSS	412721	-	NC_003037	SMa_asRNA_248	412625	412721	misc_RNA		SMa0760		412733	412760	ATTGCC	AATTCGCGTGACCCG	GGGATAT	6	15	7	412755	412760	5.950200	-22.622999	9.480000	0.004291	5811.584381	412733	412739	3.002500	-20.103201	11.515900	0.014240	19283.679693	0.014240	RpoH1	RpoH1	second search
SMa_TSS1119	asTSS	418203	-	NC_003037	SMa_asRNA_252	418107	418290	misc_RNA		SMa0771		418211	418239	CTTGAA	TTCTTTCGCCTTGTCT	CCTATCG	6	16	7	418234	418239	9.203400	-13.570499	9.203400	0.000124	167.448413	418211	418217	4.914000	-16.573700	11.240900	0.003318	4492.825608	0.003318	RpoH1/2,RpoH1,RpoH2	RpoH1/2	new from initial search
SMa_TSS1120	asTSS	418290	-	NC_003037	SMa_asRNA_252	418107	418290	misc_RNA		SMa0771		418297	418325	TTTGAT	GGTTGATAGGGGGTTG	CCGATGT	6	16	7	418320	418325	6.358601	-13.570499	9.203400	0.002052	2779.045442	418297	418303	6.942300	-16.573700	11.240900	0.000773	1046.697507	0.002052	RpoH1/2,RpoH1,RpoH2	RpoH1	new from initial search
SMa_TSS1169	asTSS	443978	+	NC_003037	SMa_asRNA_264	443978	444075	misc_RNA		SMa0811		443942	443970	CTTAAA	ATCGAAGTTCTGTCGG	AACATAT	6	16	7	443942	443947	6.107200	-13.570499	9.203400	0.002052	2779.045442	443964	443970	5.280200	-16.573700	11.240900	0.003318	4492.825608	0.003318	RpoH1/2,RpoH1	RpoH1	new from initial search
SMa_TSS1201	asTSS	455429	-	NC_003037	SMa_asRNA_271	455333	455429	misc_RNA		SMa0827		455439	455466	ATTGTA	CTCCATCCAAGGAAC	ACCATAC	6	15	7	455461	455466	7.739100	-13.570499	9.203400	0.000124	167.448413	455439	455445	4.894800	-16.573700	11.240900	0.003318	4492.825608	0.003318	RpoH1/2,RpoH1	RpoH1	new from initial search
SMa_TSS1214	asTSS	458179	-	NC_003037	SMa_asRNA_277	458083	458179	misc_RNA		SMa0830		458188	458216	ATTGAC	CGGCACGACCGGCAAG	CCGAACT	6	16	7	458211	458216	7.177700	-22.622999	9.480000	0.002388	3234.267832	458188	458194	4.037000	-20.103201	11.515900	0.009377	12698.349690	0.009377	RpoH1/2,RpoH1,RpoH2	RpoH2	second search
SMa_TSS1826	asTSS	678217	+	NC_003037	SMa_asRNA_381	678217	678314	misc_RNA		SMa1236		678179	678206	ATTGTC	CGGATTGCGGTAGCC	CTGATAA	6	15	7	678179	678184	6.020800	-22.622999	9.480000	0.004291	5811.584381	678200	678206	2.997700	-20.103201	11.515900	0.014240	19283.679693	0.014240	RpoH1	RpoH1	second search
SMa_TSS1888	asTSS	704552	-	NC_003037	SMa_asRNA_392	704456	704552	misc_RNA		SMa1291		704559	704586	CTTGCC	GGGGAGCAGACGCCG	TTCATGT	6	15	7	704581	704586	6.897800	-22.622999	9.480000	0.002388	3234.267832	704559	704565	4.021500	-20.103201	11.515900	0.009377	12698.349690	0.009377	RpoH1/2,RpoH1,RpoH2	RpoH2	second search
SMa_TSS2004	asTSS	747792	+	NC_003037	SMa_asRNA_426	747792	747888	misc_RNA		SMa1363		747756	747783	CTTGCG	AGGGGAGCCGCATCT	CCTAGAA	6	15	7	747756	747761	6.470900	-22.622999	9.480000	0.004291	5811.584381	747777	747783	2.736700	-20.103201	11.515900	0.014240	19283.679693	0.014240	RpoH1/2,RpoH1,RpoH2	RpoH1/2	second search
SMa_TSS2062	asTSS	790001	+	NC_003037	SMa_asRNA_444	790001	790098	misc_RNA		SMa1434		789964	789992	CTTGGG	CGAAAACGGGCCGGAC	CCCAGCT	6	16	7	789964	789969	4.602500	-22.622999	9.480000	0.006569	8896.467855	789986	789992	2.765000	-20.103201	11.515900	0.014240	19283.679693	0.014240	RpoH1	RpoH1	second search
SMa_TSS2066	asTSS	797197	-	NC_003037	SMa_asRNA_445	797101	797197	misc_RNA		SMa1445		797206	797234	CTTGCT	CCCGATTCAGGTACTT	TTTATCT	6	16	7	797229	797234	5.421200	-13.570499	9.203400	0.004809	6513.009877	797206	797212	5.519001	-16.573700	11.240900	0.001767	2393.063313	0.004809	RpoH1/2,RpoH1,RpoH2	RpoH2	new from initial search
SMa_TSS2105	asTSS	823315	-	NC_003037	SMa_asRNA_456	823217	823315	misc_RNA		SMa1493		823325	823352	CTTGCC	CGTTCTTCTCGAACT	CCCATAC	6	15	7	823347	823352	4.698500	-13.570499	9.203400	0.004809	6513.009877	823325	823331	5.095100	-16.573700	11.240900	0.003318	4492.825608	0.004809	RpoH1/2,RpoH1	RpoH1	new from initial search
SMa_TSS2137	asTSS	839320	+	NC_003037	SMa_asRNA_465	839320	839502	misc_RNA		SMa1523		839286	839314	TTTGCG	GAGCGCCTGGGTCCGA	CCTTCAT	6	16	7	839286	839291	4.926100	-22.622999	9.480000	0.006569	8896.467855	839308	839314	2.852900	-20.103201	11.515900	0.014240	19283.679693	0.014240	RpoH1/2,RpoH1	RpoH1/2	second search
SMa_TSS2204	asTSS	876572	+	NC_003037	SMa_asRNA_480	876572	876669	misc_RNA		SMa1582	SmelAR046	876537	876565	CTAGAT	CTTTAAACCCCCTGTT	ACAAAAT	6	16	7	876537	876542	3.337100	-22.622999	9.480000	0.011442	15495.560943	876559	876565	4.146500	-20.103201	11.515900	0.009377	12698.349690	0.011442	RpoH1/2,RpoH1,RpoH2	RpoH2	second search
SMa_TSS0222	asTSS	76508	-	NC_003037	SMa_asRNA_50	76412	76508	misc_RNA		SMa0137		76519	76546	CTTATC	TGCGCCAAGAAGTTG	ACGAAGT	6	15	7	76541	76546	2.273600	-22.622999	9.480000	0.015223	20615.972346	76519	76525	3.066400	-20.103201	11.515900	0.014240	19283.679693	0.015223	RpoH1	RpoH1	second search
SMa_TSS2415	asTSS	971139	-	NC_003037	SMa_asRNA_524	971027	971141	misc_RNA		SMa1720		971149	971176	TTTGCC	GGTTGATCGTGTTGT	GCCAAAT	6	15	7	971171	971176	5.353000	-22.622999	9.480000	0.006569	8896.467855	971149	971155	4.486600	-20.103201	11.515900	0.009377	12698.349690	0.009377	RpoH1/2,RpoH1,RpoH2	RpoH2	second search
SMa_TSS2431	asTSS	973921	+	NC_003037	SMa_asRNA_526	973921	974018	misc_RNA		SMa1726		973885	973913	ATTGCT	GAAACCTCTCAGCGGG	GGTATTT	6	16	7	973885	973890	6.310300	-22.622999	9.480000	0.004291	5811.584381	973907	973913	2.942100	-20.103201	11.515900	0.014240	19283.679693	0.014240	RpoH1/2,RpoH1,RpoH2	RpoH2	second search
SMa_TSS2452	asTSS	980609	-	NC_003037	SMa_asRNA_532	980513	980609	misc_RNA		SMa1735		980616	980644	GTTGAA	GCGGCCGGCTATGTCG	GCAATTT	6	16	7	980639	980644	6.923100	-22.622999	9.480000	0.002388	3234.267832	980616	980622	2.789300	-20.103201	11.515900	0.014240	19283.679693	0.014240	RpoH1/2,RpoH1	RpoH1/2	second search
SMa_TSS2636	asTSS	1055208	-	NC_003037	SMa_asRNA_568	1055112	1055208	misc_RNA		SMa1860		1055216	1055244	CTTTAT	CGAGGAAGGCGAGGCG	ATTATAG	6	16	7	1055239	1055244	2.474100	-22.622999	9.480000	0.015223	20615.972346	1055216	1055222	5.100500	-20.103201	11.515900	0.005416	7334.520913	0.015223	RpoH1/2,RpoH1	RpoH1	second search
SMa_TSS2639	asTSS	1055885	-	NC_003037	SMa_asRNA_570	1055766	1055885	misc_RNA		SMa1860		1055893	1055921	CTTGAC	GATCTGCTCGCGGTTG	ACGAGAT	6	16	7	1055916	1055921	7.000700	-13.570499	9.203400	0.000648	877.088459	1055893	1055899	5.540200	-16.573700	11.240900	0.001767	2393.063313	0.001767	RpoH1/2,RpoH1	RpoH1	new from initial search
SMa_TSS2711	asTSS	1093854	+	NC_003037	SMa_asRNA_590	1093812	1093955	misc_RNA		SMa1921		1093818	1093846	GTTGAT	GCCGTAGTACACTCTG	ATAATTT	6	16	7	1093818	1093823	5.928500	-22.622999	9.480000	0.004291	5811.584381	1093840	1093846	2.983800	-20.103201	11.515900	0.014240	19283.679693	0.014240	RpoH1	RpoH1	second search
SMa_TSS2774	asTSS	1121092	-	NC_003037	SMa_asRNA_601	1120995	1121092	misc_RNA		SMa1969		1121100	1121128	ATTGCG	GCCTCGTCACCGCCGA	AATACAT	6	16	7	1121123	1121128	5.523300	-22.622999	9.480000	0.004291	5811.584381	1121100	1121106	4.588700	-20.103201	11.515900	0.005416	7334.520913	0.005416	RpoH1/2,RpoH1,RpoH2	RpoH1/2	second search
SMa_TSS2912	asTSS	1189191	+	NC_003037	SMa_asRNA_629	1189191	1189288	misc_RNA		SMa2107		1189158	1189186	CTTGGG	CTCAAACTCCTGCAAT	ACGATTT	6	16	7	1189158	1189163	5.066700	-13.570499	9.203400	0.004809	6513.009877	1189180	1189186	7.136800	-16.573700	11.240900	0.000773	1046.697507	0.004809	RpoH1	RpoH1	new from initial search
SMa_TSS2970	asTSS	1208346	+	NC_003037	SMa_asRNA_641	1208346	1208473	misc_RNA		SMa2137		1208310	1208337	ATAGAA	TGGCTGTCAAAGAAA	ACGACGT	6	15	7	1208310	1208315	3.384100	-22.622999	9.480000	0.011442	15495.560943	1208331	1208337	2.644600	-20.103201	11.515900	0.014240	19283.679693	0.014240	RpoH1	RpoH1	second search
SMa_TSS3120	asTSS	1257730	+	NC_003037	SMa_asRNA_677	1257730	1257827	misc_RNA		SMa2245		1257695	1257723	CTTGCA	TTCAAACAATAGGTAC	TGGATAT	6	16	7	1257695	1257700	8.252501	-22.622999	9.480000	0.000852	1153.520813	1257717	1257723	4.593600	-20.103201	11.515900	0.005416	7334.520913	0.005416	RpoH1/2,RpoH1	RpoH1	second search
SMa_TSS3141	asTSS	1259801	+	NC_003037	SMa_asRNA_682	1259779	1259897	misc_RNA		SMa2245		1259764	1259792	CTTGTG	CTGGCCGAAGCGGACC	CTTATCA	6	16	7	1259764	1259769	6.541500	-22.622999	9.480000	0.002388	3234.267832	1259786	1259792	2.871800	-20.103201	11.515900	0.014240	19283.679693	0.014240	RpoH1/2,RpoH1,RpoH2	RpoH1	second search
SMa_TSS3192	asTSS	1292040	-	NC_003037	SMa_asRNA_691	1291944	1292040	misc_RNA		SMa2317		1292049	1292077	CTTGGC	AGCTTCCGACCCAAGC	TTCATAG	6	16	7	1292072	1292077	5.029400	-22.622999	9.480000	0.006569	8896.467855	1292049	1292055	2.645500	-20.103201	11.515900	0.014240	19283.679693	0.014240	RpoH1	RpoH1	second search
SMa_TSS3207	asTSS	1306131	-	NC_003037	SMa_asRNA_698	1306032	1306131	misc_RNA		SMa2337		1306139	1306166	CTTTAC	AATCACTCTGCTTCT	GCGATTT	6	15	7	1306161	1306166	2.114000	-22.622999	9.480000	0.015223	20615.972346	1306139	1306145	4.919300	-20.103201	11.515900	0.005416	7334.520913	0.015223	RpoH1/2,RpoH1,RpoH2	RpoH2	second search
SMa_TSS3213	asTSS	1310660	-	NC_003037	SMa_asRNA_701	1310562	1310660	misc_RNA		SMa2404		1310668	1310696	CTTGCA	TTGCAGCGTCGGCGCC	AGCATCT	6	16	7	1310691	1310696	8.252500	-22.622999	9.480000	0.000852	1153.520813	1310668	1310674	2.592900	-20.103201	11.515900	0.014240	19283.679693	0.014240	RpoH1/2,RpoH1	RpoH1	second search
SMa_TSS3300	asTSS	1347706	+	NC_003037	SMa_asRNA_718	1347706	1347802	misc_RNA		SMa2385		1347670	1347697	TTTGTC	CCGAGCGAGGTCAGT	TCGATAA	6	15	7	1347670	1347675	5.423600	-22.622999	9.480000	0.006569	8896.467855	1347691	1347697	4.251700	-20.103201	11.515900	0.009377	12698.349690	0.009377	RpoH1/2,RpoH1	RpoH1	second search
SMa_TSS0031	asTSS	14448	+	NC_003037	SMa_asRNA_8	14448	14557	misc_RNA		SMa0021		14413	14441	TTTGCG	CCAGAACTGACTGGGA	ATAATCT	6	16	7	14413	14418	4.926100	-22.622999	9.480000	0.006569	8896.467855	14435	14441	2.918300	-20.103201	11.515900	0.014240	19283.679693	0.014240	RpoH1/2,RpoH1	RpoH1/2	second search
SMa_TSS2586	sTSS	1025485	+	NC_003037	SMa_sRNA_127	1025485	1025583	misc_RNA				1025448	1025475	GTTGCA	GAGTTCACGTTGTGG	CCGATAT	6	15	7	1025448	1025453	4.819700	-13.570499	9.203400	0.004809	6513.009877	1025469	1025475	9.331600	-16.573700	11.240900	0.000100	135.290758	0.004809	RpoH1/2,RpoH1	RpoH1	new from initial search
SMa_TSS2693	sTSS	1085389	+	NC_003037	SMa_sRNA_136	1085389	1085538	misc_RNA				1085353	1085380	TTTGAA	CCACGCAAAGCACAG	AATATAA	6	15	7	1085353	1085358	7.935200	-22.622999	9.480000	0.000852	1153.520813	1085374	1085380	3.275800	-20.103201	11.515900	0.014240	19283.679693	0.014240	RpoH1/2,RpoH1	RpoH1/2	second search
SMa_TSS2721	sTSS	1098406	+	NC_003037	SMa_sRNA_143	1098406	1098503	misc_RNA				1098371	1098398	TTTGCG	GAACACCCGGTCGGG	CCTACTT	6	15	7	1098371	1098376	4.926100	-22.622999	9.480000	0.006569	8896.467855	1098392	1098398	5.936900	-20.103201	11.515900	0.002565	3473.978818	0.006569	RpoH1/2,RpoH1	RpoH1	second search
SMa_TSS2985	sTSS	1214962	+	NC_003037	SMa_sRNA_159	1214898	1215061	misc_RNA				1214925	1214953	CTTGAT	AGGTGTAGCACGGAGT	GCTAGAT	6	16	7	1214925	1214930	7.723400	-13.570499	9.203400	0.000124	167.448413	1214947	1214953	4.568300	-16.573700	11.240900	0.003318	4492.825608	0.003318	RpoH1/2,RpoH1,RpoH2	RpoH2	new from initial search
SMa_TSS2996	sTSS	1221151	+	NC_003037	SMa_sRNA_165	1221101	1221272	misc_RNA				1221118	1221145	GTTGCA	TCTTGTTATCAGTGT	CTGATAA	6	15	7	1221118	1221123	5.695600	-22.622999	9.480000	0.004291	5811.584381	1221139	1221145	2.997700	-20.103201	11.515900	0.014240	19283.679693	0.014240	RpoH1	RpoH1	second search
SMa_TSS0613	sTSS	233105	+	NC_003037	SMa_sRNA_27	233105	233202	misc_RNA				233070	233097	CTTGCA	ACGGAAAGGCGGCGG	ATCAAAT	6	15	7	233070	233075	8.252501	-22.622999	9.480000	0.000852	1153.520813	233091	233097	4.681100	-20.103201	11.515900	0.005416	7334.520913	0.005416	RpoH1	RpoH1	second search
SMa_TSS0874	sTSS	334676	+	NC_003037	SMa_sRNA_51	334676	334773	misc_RNA				334640	334668	CTTAGA	CCCACAGCGCCGCCGT	CCCATAT	6	16	7	334640	334645	1.689300	-22.622999	9.480000	0.015223	20615.972346	334662	334668	9.351000	-20.103201	11.515900	0.000322	436.384152	0.015223	RpoH1	RpoH1	second search
SMa_TSS1854	sTSS	687163	-	NC_003037	SMa_sRNA_85	687066	687163	misc_RNA				687171	687199	ATTGTA	GACATTGGACCGATTG	CCTATGT	6	16	7	687194	687199	7.739100	-13.570499	9.203400	0.000124	167.448413	687171	687177	8.851600	-16.573700	11.240900	0.000100	135.290758	0.000124	RpoH1/2,RpoH1,RpoH2	RpoH1	new from initial search
SMa_TSS2230	sTSS	884037	-	NC_003037	SMa_sRNA_97	883941	884105	misc_RNA				884043	884071	TTTAAA	GTAGGCCGAGCGACGC	CATAAAT	6	16	7	884066	884071	3.240400	-22.622999	9.480000	0.011442	15495.560943	884043	884049	5.153099	-20.103201	11.515900	0.005416	7334.520913	0.011442	RpoH1/2,RpoH1	RpoH1/2	second search
SMa_TSS1370	mTSS	547169	-	NC_003037	SMa_ORF_13	546881	547150	CDS	HYPOTHETICAL PROTEIN			547178	547206	CTTGAA	ATCCAGCCCATGGGGA	TGTATAT	6	16	7	547201	547206	9.203400	-13.570499	9.203400	0.000124	167.448413	547178	547184	5.127200	-16.573700	11.240900	0.003318	4492.825608	0.003318	RpoH1/2,RpoH1,RpoH2	RpoH1	new from initial search
SMa_TSS1379	mTSS	551070	-	NC_003037	SMa_ORF_14	550742	551053	CDS	HYPOTHETICAL PROTEIN			551080	551107	ATTGGG	AACTTCACGCTTGTT	TCCAAAT	6	15	7	551102	551107	4.503800	-13.570499	9.203400	0.004809	6513.009877	551080	551086	4.688500	-16.573700	11.240900	0.003318	4492.825608	0.004809	RpoH1	RpoH1	new from initial search
SMa_TSS1377	seTSS	551053	-	NC_003037	SMa_ORF_14	550742	551053	CDS	HYPOTHETICAL PROTEIN			551064	551092	CTTGTT	TCCAAATTGGAAACGC	GTTAATT	6	16	7	551087	551092	7.328500	-22.622999	9.480000	0.002388	3234.267832	551064	551070	2.648200	-20.103201	11.515900	0.014240	19283.679693	0.014240	RpoH1/2,RpoH1,RpoH2	RpoH2	second search
SMa_TSS2734	mTSS	1105695	-	NC_003037	SMa_ORF_22	1105340	1105546	CDS	HYPOTHETICAL PROTEIN			1105703	1105731	CTAGCA	TGCCGGCTGCCCATCG	ACTATGT	6	16	7	1105726	1105731	3.104200	-22.622999	9.480000	0.011442	15495.560943	1105703	1105709	8.163199	-20.103201	11.515900	0.000882	1194.927685	0.011442	RpoH1/2,RpoH1	RpoH1	second search
SMa_TSS2794	lmTSS	1128797	+	NC_003037	SMa_ORF_23	1128797	1129051	CDS	HYPOTHETICAL PROTEIN		SmelA066	1128761	1128788	CTTGCA	TAATCAGCAAGCGTC	TCTATAT	6	15	7	1128761	1128766	6.901200	-13.570499	9.203400	0.000648	877.088459	1128782	1128788	9.876101	-16.573700	11.240900	0.000038	51.049005	0.000648	RpoH1/2,RpoH1,RpoH2	RpoH1/2	new from initial search
SMa_TSS3156	pmTSS	1265833	+	NC_003037	SMa_ORF_28	1266131	1266400	CDS	HYPOTHETICAL PROTEIN		SmelAR071	1265795	1265823	ATTGCT	GACGACGCGACATGTC	GATAAAT	6	16	7	1265795	1265800	6.310300	-22.622999	9.480000	0.004291	5811.584381	1265817	1265823	3.129300	-20.103201	11.515900	0.014240	19283.679693	0.014240	RpoH1/2,RpoH1,RpoH2	RpoH2	second search
SMa_TSS0621	mTSS	235755	-	NC_003037	SMa_ORF_3	235480	235731	CDS	HYPOTHETICAL PROTEIN			235763	235790	ATTGCA	AAGCGCCCCGCGGCT	CTTATCT	6	15	7	235785	235790	6.338300	-13.570499	9.203400	0.002052	2779.045442	235763	235769	6.883801	-16.573700	11.240900	0.000773	1046.697507	0.002052	RpoH1/2,RpoH1,RpoH2	RpoH1/2	new from initial search
SmelA020	sense sRNA	235497	-	NC_003037	SMa_ORF_3	235480	235731	CDS			SmelA020	235505	235533	CTTGAA	TTACCGACGCCATTCC	CCCATCT	6	16	7	235528	235533	9.480000	-22.622999	9.480000	0.000124	167.448413	235505	235511	6.968900	-20.103201	11.515900	0.001397	1892.235362	0.001397	RpoH1/2,RpoH1,RpoH2	RpoH1	second search
SMa_TSS0643	mTSS	242877	+	NC_003037	SMa_ORF_4	242901	243155	CDS	HYPOTHETICAL PROTEIN			242840	242868	CTTTCA	ATGGCAGATAAATAGG	ACTATAT	6	16	7	242840	242845	2.241200	-22.622999	9.480000	0.015223	20615.972346	242862	242868	11.373300	-20.103201	11.515900	0.000066	89.518813	0.015223	RpoH1/2,RpoH1	RpoH1/2	second search
SMa_TSS0059	mTSS	21178	-	NC_003037	SMa0034	19453	21108	CDS	Serralysin-like metalloprotease			21187	21215	ATTAAG	GTGTTAACCGAGACGA	GCTATAA	6	16	7	21210	21215	2.056000	-22.622999	9.480000	0.015223	20615.972346	21187	21193	4.916800	-20.103201	11.515900	0.005416	7334.520913	0.015223	RpoH1	RpoH1	second search
SMa_TSS0090	mTSS	33421	+	NC_003037	SMa0063	33453	34187	CDS	Transcriptional regulator, GntR family			33384	33412	ATTGAC	AACAACCGAAGGCAAA	TCTATGC	6	16	7	33384	33389	7.177700	-22.622999	9.480000	0.002388	3234.267832	33406	33412	2.750500	-20.103201	11.515900	0.014240	19283.679693	0.014240	RpoH1/2,RpoH1,RpoH2	RpoH1/2	second search
SMa_TSS0106	mTSS	42045	+	NC_003037	SMa0079	42106	42774	CDS	ABC transporter, permease			42009	42037	GTTGAC	GCATGTCAGGAAACAT	TTTAGAT	6	16	7	42009	42014	5.568400	-22.622999	9.480000	0.004291	5811.584381	42031	42037	5.192600	-20.103201	11.515900	0.005416	7334.520913	0.005416	RpoH1/2,RpoH1,RpoH2	RpoH2	second search
SMa_TSS0119	pmTSS	46538	+	NC_003037	SMa0089	46702	47100	CDS	conserved hypothetical protein			46501	46529	GTTGCA	AGCGGTCGATCGATAT	TCCAAGT	6	16	7	46501	46506	5.695600	-22.622999	9.480000	0.004291	5811.584381	46523	46529	2.867600	-20.103201	11.515900	0.014240	19283.679693	0.014240	RpoH1/2,RpoH1	RpoH1	second search
SmelA005	cis-encoded mRNA leader	59340	-	NC_003037	SMa0112	58803	59234	CDS			SmelA005	59346	59374	CTAGAC	CCCGGCGCTTTAGAGA	TCTACAC	6	16	7	59369	59374	2.977000	-22.622999	9.480000	0.011442	15495.560943	59346	59352	2.698200	-20.103201	11.515900	0.014240	19283.679693	0.014240	RpoH1/2,RpoH1,RpoH2	RpoH2	second search
SMa_TSS0144	seTSS	59848	+	NC_003037	SMa0113	59703	62264	CDS	Sensor histidine kinase		SmelAR008	59811	59839	CTTGAT	GCTATACCGGGAGCCG	TTTATGT	6	16	7	59811	59816	8.485400	-22.622999	9.480000	0.000852	1153.520813	59833	59839	6.186400	-20.103201	11.515900	0.002565	3473.978818	0.002565	RpoH1/2,RpoH1,RpoH2	RpoH1/2	second search
SMa_TSS0185	mTSS	68673	+	NC_003037	SMa0126	68805	69014	CDS	CspA8 Cold shock family protein			68638	68666	GTTGAC	GTGGCCGCCGCTCTCG	TCTATGA	6	16	7	68638	68643	5.568400	-22.622999	9.480000	0.004291	5811.584381	68660	68666	3.297800	-20.103201	11.515900	0.014240	19283.679693	0.014240	RpoH1/2,RpoH1,RpoH2	RpoH2	second search
SMa_TSS0246	seTSS	87107	-	NC_003037	SMa0155	86647	87216	CDS	hypothetical protein			87116	87144	ATTGCG	GCGATGCTCGTCGTCT	GCCAGAT	6	16	7	87139	87144	5.523300	-22.622999	9.480000	0.004291	5811.584381	87116	87122	3.123300	-20.103201	11.515900	0.014240	19283.679693	0.014240	RpoH1/2,RpoH1,RpoH2	RpoH2	second search
SMa_TSS0293	mTSS	99395	-	NC_003037	SMa0179	98400	99317	CDS	Transcriptional regulator, LysR family			99407	99434	TTTGCA	CCTCGACTTTAATGA	GTTAGAT	6	15	7	99429	99434	6.707700	-22.622999	9.480000	0.002388	3234.267832	99407	99413	3.601500	-20.103201	11.515900	0.009377	12698.349690	0.009377	RpoH1/2,RpoH1	RpoH1/2	second search
SMa_TSS0334	seTSS	122062	+	NC_003037	SMa0222	122050	122778	CDS	Transcriptional regulator, GntR family			122024	122051	GTTGCG	CCTGAATTGTATGGT	ACTGTAT	6	15	7	122024	122029	3.914000	-22.622999	9.480000	0.008932	12096.134590	122045	122051	2.934200	-20.103201	11.515900	0.014240	19283.679693	0.014240	RpoH1	RpoH1	second search
SMa_TSS0336	mTSS	123483	+	NC_003037	SMa0224	123589	125061	CDS	Permease, MFS			123446	123474	TTTGTT	CGGCCTGCTTGACATC	ACTATAT	6	16	7	123446	123451	5.457201	-13.570499	9.203400	0.004809	6513.009877	123468	123474	11.040600	-16.573700	11.240900	0.000038	51.049005	0.004809	RpoH1/2,RpoH1,RpoH2	RpoH1	new from initial search
SMa_TSS0375	seTSS	136914	+	NC_003037	SMa0246	136409	137119	CDS	Transcriptional regulator, GntR family			136880	136908	ATTGCG	GCGGCCACCCATAACG	AATATTT	6	16	7	136880	136885	5.523300	-22.622999	9.480000	0.004291	5811.584381	136902	136908	5.534500	-20.103201	11.515900	0.002565	3473.978818	0.004291	RpoH1/2,RpoH1,RpoH2	RpoH1	second search
SMa_TSS0406	mTSS	150454	+	NC_003037	SMa0267	150483	151175	CDS	Transcriptional regulator, GntR family			150419	150446	ATTGTA	TTTGACATGCGATAT	GTTATTT	6	15	7	150419	150424	7.375500	-22.622999	9.480000	0.002388	3234.267832	150440	150446	5.488800	-20.103201	11.515900	0.005416	7334.520913	0.005416	RpoH1/2,RpoH1,RpoH2	RpoH1/2	second search
SMa_TSS0473	seTSS	169331	+	NC_003037	SMa0303	169064	169942	CDS	Transcriptional regulator, LysR family			169295	169323	CTTGAC	AAGATCGCGCTGACCA	CCGATCT	6	16	7	169295	169300	8.125300	-22.622999	9.480000	0.000852	1153.520813	169317	169323	6.877600	-20.103201	11.515900	0.001397	1892.235362	0.001397	RpoH1/2,RpoH1,RpoH2	RpoH1	second search
SMa_TSS0477	mTSS	171695	-	NC_003037	SMa0306	170035	171675	CDS	histidine ammonia-lyase			171706	171734	TTTGCG	GTAATGTCTCCCACCT	CTGATAG	6	16	7	171729	171734	4.926100	-22.622999	9.480000	0.006569	8896.467855	171706	171712	2.986900	-20.103201	11.515900	0.014240	19283.679693	0.014240	RpoH1	RpoH1	second search
SMa_TSS0518	mTSS	191888	+	NC_003037	SMa0355	191922	192416	CDS	Transcriptional regulator, LysR family			191849	191877	GTTGCA	ATTTCGAATTAGAGCA	ATCAAAT	6	16	7	191849	191854	5.695600	-22.622999	9.480000	0.004291	5811.584381	191871	191877	4.681100	-20.103201	11.515900	0.005416	7334.520913	0.005416	RpoH1/2,RpoH1	RpoH1	second search
SMa_TSS0544	seTSS	209375	-	NC_003037	SMa0387	209020	210132	CDS	HisC3 histidinol-phosphate aminotransferase			209381	209409	ATTGTC	AGCGACGGCAGCCTTT	GCGATTT	6	16	7	209404	209409	6.020800	-22.622999	9.480000	0.004291	5811.584381	209381	209387	4.919300	-20.103201	11.515900	0.005416	7334.520913	0.005416	RpoH1/2,RpoH1,RpoH2	RpoH1	second search
SMa_TSS0596	pmTSS	224551	+	NC_003037	SMa0414	224805	226475	CDS	conserved hypothetical protein			224514	224542	TTTGTT	TGCTTGGTAAGATGGA	TCTACAT	6	16	7	224514	224519	5.457201	-13.570499	9.203400	0.004809	6513.009877	224536	224542	7.015900	-16.573700	11.240900	0.000773	1046.697507	0.004809	RpoH1/2,RpoH1,RpoH2	RpoH1	new from initial search
SMa_TSS0680	seTSS	255535	+	NC_003037	SMa0469	254921	255718	CDS	ABC transporter, permease			255500	255528	CTTGAC	TTTGCCTTCGCGCTGG	TCAATCT	6	16	7	255500	255505	8.125300	-22.622999	9.480000	0.000852	1153.520813	255522	255528	4.314900	-20.103201	11.515900	0.009377	12698.349690	0.009377	RpoH1/2,RpoH1,RpoH2	RpoH1/2	second search
SMa_TSS0685	mTSS	258211	+	NC_003037	SMa0471	258225	258533	CDS	conserved hypothetical protein			258175	258203	CTAGAA	TTTGTCGTGCATGTGC	ATTACCT	6	16	7	258175	258180	4.331700	-22.622999	9.480000	0.008932	12096.134590	258197	258203	4.042100	-20.103201	11.515900	0.009377	12698.349690	0.009377	RpoH1/2,RpoH1	RpoH1/2	second search
SMa_TSS0760	mTSS	291901	-	NC_003037	SMa0548	291638	291877	CDS	conserved hypothetical protein		SmelA023	291910	291938	CTTGCG	CTGCTTCACTCCAATT	GCTATCA	6	16	7	291933	291938	6.470900	-22.622999	9.480000	0.004291	5811.584381	291910	291916	2.534700	-20.103201	11.515900	0.014240	19283.679693	0.014240	RpoH1/2,RpoH1,RpoH2	RpoH1/2	second search
SMa_TSS0804	seTSS	308649	+	NC_003037	SMa0579	307530	309989	CDS	adenylate/guanylate cyclase			308613	308641	CTTGCA	CGCCTTACTGGCCTAA	GCCATAG	6	16	7	308613	308618	8.252501	-22.622999	9.480000	0.000852	1153.520813	308635	308641	2.741100	-20.103201	11.515900	0.014240	19283.679693	0.014240	RpoH1	RpoH1	second search
SMa_TSS0966	seTSS	363796	-	NC_003037	SMa0678	362667	364025	CDS	amino acid transporter			363804	363832	CTTACG	GATTTGCACAAGCCGG	TCTATTC	6	16	7	363827	363832	1.776100	-22.622999	9.480000	0.015223	20615.972346	363804	363810	3.644000	-20.103201	11.515900	0.009377	12698.349690	0.015223	RpoH1	RpoH1	second search
SMa_TSS0983	seTSS	369988	-	NC_003037	SMa0684	369951	371276	CDS	amino acid transporter			369995	370023	GTTGTT	GCTGAGCATCCCCGTT	TATATAT	6	16	7	370018	370023	4.771600	-22.622999	9.480000	0.006569	8896.467855	369995	370001	7.560999	-20.103201	11.515900	0.000882	1194.927685	0.006569	RpoH1,RpoH2	RpoH1	second search
SMa_TSS0987	seTSS	371027	-	NC_003037	SMa0684	369951	371276	CDS	amino acid transporter			371032	371059	CTTATG	CATATACGCGCCTTG	CCTATGG	6	15	7	371054	371059	1.846700	-22.622999	9.480000	0.015223	20615.972346	371032	371038	3.719700	-20.103201	11.515900	0.009377	12698.349690	0.015223	RpoH1	RpoH1	second search
SMa_TSS0988	seTSS	371139	-	NC_003037	SMa0684	369951	371276	CDS	amino acid transporter			371147	371174	GTTGCT	CCCTACGGCAATCTC	GCTATCG	6	15	7	371169	371174	4.701000	-22.622999	9.480000	0.006569	8896.467855	371147	371153	2.523900	-20.103201	11.515900	0.014240	19283.679693	0.014240	RpoH1,RpoH2	RpoH1	second search
SMa_TSS1027	seTSS	375839	+	NC_003037	SMa0693	375708	376937	CDS	ArcA1 arginine deiminase			375802	375829	ATTGTC	ACGACTTGCTTTTCG	ACGATGT	6	15	7	375802	375807	6.020800	-22.622999	9.480000	0.004291	5811.584381	375823	375829	5.907000	-20.103201	11.515900	0.002565	3473.978818	0.004291	RpoH1/2,RpoH1	RpoH1	second search
SMa_TSS1123	mTSS	419144	+	NC_003037	SMa0773	419284	420714	CDS	NoeA host specific nodulation protein			419109	419136	GTTGTG	GGATTTCTCATCCTT	TCTATTG	6	15	7	419109	419114	3.984600	-22.622999	9.480000	0.008932	12096.134590	419130	419136	4.180500	-20.103201	11.515900	0.009377	12698.349690	0.009377	RpoH1	RpoH1	second search
SMa_TSS1198	seTSS	453676	+	NC_003037	SMa0825	453556	454449	CDS	NifH nitrogenase iron protein			453637	453665	CTTGTC	GACCTGGGGCAAAAGA	TCCTTAT	6	16	7	453637	453642	6.968400	-22.622999	9.480000	0.002388	3234.267832	453659	453665	3.517700	-20.103201	11.515900	0.009377	12698.349690	0.009377	RpoH1/2,RpoH1,RpoH2	RpoH1	second search
SMa_TSS1249	seTSS	477135	-	NC_003037	SMa0863	477142	477930	CDS	NodJ ABC transporter, permease			477141	477169	ATTGCT	CCGCCGACGCCTGATG	CCTTAAT	6	16	7	477164	477169	6.310300	-22.622999	9.480000	0.004291	5811.584381	477141	477147	3.274700	-20.103201	11.515900	0.014240	19283.679693	0.014240	RpoH1/2,RpoH1,RpoH2	RpoH2	second search
SMa_TSS1280	seTSS	487273	-	NC_003037	SMa0875	485661	488858	CDS	NolG efflux transporter			487283	487310	CTTGCA	AGCCGCTATCGCTCG	GTTATCT	6	15	7	487305	487310	8.252500	-22.622999	9.480000	0.000852	1153.520813	487283	487289	5.423299	-20.103201	11.515900	0.005416	7334.520913	0.005416	RpoH1/2,RpoH1,RpoH2	RpoH1/2	second search
SMa_TSS1291	seTSS	493171	+	NC_003037	SMa0883	493138	493668	CDS	conserved hypothetical protein		SmelA032	493135	493163	ATTGTG	TGGGGATGTTGTTCCT	GCTATGT	6	16	7	493135	493140	5.593900	-22.622999	9.480000	0.004291	5811.584381	493157	493163	6.282000	-20.103201	11.515900	0.002565	3473.978818	0.004291	RpoH1,RpoH2	RpoH1	second search
SMa_TSS1298	mTSS	495150	+	NC_003037	SMa0888	495196	496014	CDS	conserved hypothetical protein			495114	495142	ATTGAC	TCATGTTCGCTTTGAG	AACAAAT	6	16	7	495114	495119	7.177700	-22.622999	9.480000	0.002388	3234.267832	495136	495142	2.845600	-20.103201	11.515900	0.014240	19283.679693	0.014240	RpoH1,RpoH2	RpoH2	second search
SMa_TSS1326	mTSS	515549	-	NC_003037	SMa0933	515227	515514	CDS	TraC conjugal transfer protein			515557	515585	ATTTAA	CTATATTGTACTAGAT	AGTATAA	6	16	7	515580	515585	2.521100	-22.622999	9.480000	0.011442	15495.560943	515557	515563	2.564600	-20.103201	11.515900	0.014240	19283.679693	0.014240	RpoH1/2,RpoH1	RpoH1	second search
SMa_TSS1337	pmTSS	523084	-	NC_003037	SMa0937	520761	522920	CDS	conserved hypothetical protein			523090	523117	CTAGCT	TACCACTAAAATTCA	CCTATGG	6	15	7	523112	523117	2.109600	-22.622999	9.480000	0.015223	20615.972346	523090	523096	3.719700	-20.103201	11.515900	0.009377	12698.349690	0.015223	RpoH1,RpoH2	RpoH1	second search
SMa_TSS1393	seTSS	556847	+	NC_003037	SMa1005	556840	557640	CDS	hypothetical protein			556812	556839	TTTGTG	TTGGCGGTTGGCAGC	ACCATCT	6	15	7	556812	556817	4.996700	-22.622999	9.480000	0.006569	8896.467855	556833	556839	6.826300	-20.103201	11.515900	0.001397	1892.235362	0.006569	RpoH1	RpoH1	second search
SMa_TSS1447	mTSS	579137	-	NC_003037	SMa1057	577812	579110	CDS	Conserved hypothetical protein			579146	579173	CTTGAA	TGCTTATTAGTATAC	ATTATAT	6	15	7	579168	579173	9.203400	-13.570499	9.203400	0.000124	167.448413	579146	579152	8.593300	-16.573700	11.240900	0.000100	135.290758	0.000124	RpoH1/2,RpoH1,RpoH2	RpoH1	new from initial search
SMa_TSS1456	seTSS	580187	-	NC_003037	SMa1060	579986	581353	CDS	conserved hypothetical protein			580197	580225	CTTGTC	GACAACCCCATCGACC	GTTATCT	6	16	7	580220	580225	6.968400	-22.622999	9.480000	0.002388	3234.267832	580197	580203	5.423299	-20.103201	11.515900	0.005416	7334.520913	0.005416	RpoH1/2,RpoH1,RpoH2	RpoH2	second search
SMa_TSS1459	seTSS	580236	-	NC_003037	SMa1060	579986	581353	CDS	conserved hypothetical protein			580246	580273	GTTGAT	GCTTTTTGGTCGCTG	ACCATGT	6	15	7	580268	580273	5.928500	-22.622999	9.480000	0.004291	5811.584381	580246	580252	5.998300	-20.103201	11.515900	0.002565	3473.978818	0.004291	RpoH1/2,RpoH1,RpoH2	RpoH1	second search
SMa_TSS1471	seTSS	583500	+	NC_003037	SMa1067	583446	584192	CDS	Transcriptional regulator, CAP/Crp family			583462	583489	TTTGCG	ACCGTGACAGGAGCG	TGCATAT	6	15	7	583462	583467	4.926100	-22.622999	9.480000	0.006569	8896.467855	583483	583489	4.684900	-20.103201	11.515900	0.005416	7334.520913	0.006569	RpoH1/2,RpoH1	RpoH1	second search
SMa_TSS1649	mTSS	635034	-	NC_003037	SMa1158	634156	634998	CDS	Conserved hypothetical protein			635044	635071	ATTGCT	GTTTTCGTATTTGGG	CCTAATT	6	15	7	635066	635071	4.858300	-13.570499	9.203400	0.004809	6513.009877	635044	635050	5.781500	-16.573700	11.240900	0.001767	2393.063313	0.004809	RpoH1/2,RpoH1,RpoH2	RpoH1/2	new from initial search
SMa_TSS1920	mTSS	721405	-	NC_003037	SMa1322	720821	721339	CDS	conserved hypothetical protein			721415	721443	CTTGTC	ATCTTTTATACTGTCA	GTTATAT	6	16	7	721438	721443	6.099300	-13.570499	9.203400	0.002052	2779.045442	721415	721421	5.712100	-16.573700	11.240900	0.001767	2393.063313	0.002052	RpoH1/2,RpoH1,RpoH2	RpoH1/2	new from initial search
SMa_TSS2076	mTSS	801202	+	NC_003037	SMa1454	801299	802342	CDS	Transcriptional regulator, AraC family			801166	801194	CTTGAG	TTGCATGGGCTCCAGC	TCCAACT	6	16	7	801166	801171	7.698400	-22.622999	9.480000	0.000852	1153.520813	801188	801194	3.695600	-20.103201	11.515900	0.009377	12698.349690	0.009377	RpoH1/2,RpoH1,RpoH2	RpoH2	second search
SMa_TSS2080	mTSS	803257	-	NC_003037	SMa1456	802839	803228	CDS	conserved hypothetical protein			803265	803293	CTTGCG	AAATTGCATGGACTGA	CATATAT	6	16	7	803288	803293	5.382600	-13.570499	9.203400	0.004809	6513.009877	803265	803271	7.203200	-16.573700	11.240900	0.000773	1046.697507	0.004809	RpoH1/2,RpoH1,RpoH2	RpoH1/2	new from initial search
SMa_TSS2156	seTSS	853733	+	NC_003037	SMa1547	853409	854080	CDS	protein-L-isoaspartate O-methyltransferase		SmelA051	853697	853725	CTTGAG	ATCGGCACCGGCCTGG	GCTATCA	6	16	7	853697	853702	7.698400	-22.622999	9.480000	0.000852	1153.520813	853719	853725	2.534700	-20.103201	11.515900	0.014240	19283.679693	0.014240	RpoH1/2,RpoH1,RpoH2	RpoH1/2	second search
SMa_TSS2279	seTSS	918272	-	NC_003037	SMa1646	917367	918389	CDS	ABC transporter, ATP-binding protein			918280	918308	GTTGAC	GATGTCTCCATCGAGC	TCTATCC	6	16	7	918303	918308	5.568400	-22.622999	9.480000	0.004291	5811.584381	918280	918286	3.578500	-20.103201	11.515900	0.009377	12698.349690	0.009377	RpoH1/2,RpoH1,RpoH2	RpoH1/2	second search
SMa_TSS2291	mTSS	924719	+	NC_003037	SMa1654	924741	925439	CDS	Transcriptional regulator, GntR family			924684	924712	CTAGAC	AAAAAAGGACTAGGGT	AATAAAT	6	16	7	924684	924689	2.977000	-22.622999	9.480000	0.011442	15495.560943	924706	924712	5.010500	-20.103201	11.515900	0.005416	7334.520913	0.011442	RpoH1/2,RpoH1,RpoH2	RpoH2	second search
SMa_TSS2293	seTSS	925174	+	NC_003037	SMa1654	924741	925439	CDS	Transcriptional regulator, GntR family			925137	925164	ATTGCA	GCATCCGCGCAATTC	CATATAG	6	15	7	925137	925142	7.304900	-22.622999	9.480000	0.002388	3234.267832	925158	925164	3.407600	-20.103201	11.515900	0.014240	19283.679693	0.014240	RpoH1/2,RpoH1,RpoH2	RpoH1/2	second search
SMa_TSS2339	mTSS	948950	+	NC_003037	SMa1684	948970	950853	CDS	Sensory histidine kinase		SmelAR053	948914	948942	GTTGTA	AGGACGCTGCGGCTTT	GCTATTT	6	16	7	948914	948919	6.220500	-13.570499	9.203400	0.002052	2779.045442	948936	948942	6.164900	-16.573700	11.240900	0.001767	2393.063313	0.002052	RpoH1	RpoH1	new from initial search
SMa_TSS2408	seTSS	970337	-	NC_003037	SMa1718	968713	970515	CDS	AdeC4 adenine deaminase			970346	970374	ATTGCG	GTCGGTGATATCAGTG	AATATAT	6	16	7	970369	970374	5.523300	-22.622999	9.480000	0.004291	5811.584381	970346	970352	7.851099	-20.103201	11.515900	0.000882	1194.927685	0.004291	RpoH1/2,RpoH1,RpoH2	RpoH1	second search
SMa_TSS2475	seTSS	989781	+	NC_003037	SMa1747	989276	991420	CDS	TonB-dependent siderophore receptor			989744	989772	TTTGCA	GGGGTCAGGGAAGAGC	CCTATGC	6	16	7	989744	989749	6.707700	-22.622999	9.480000	0.002388	3234.267832	989766	989772	3.183200	-20.103201	11.515900	0.014240	19283.679693	0.014240	RpoH1/2,RpoH1	RpoH1/2	second search
SMa_TSS2500	seTSS	996558	-	NC_003037	SMa1753	995460	996638	CDS	ABC transporter, permease			996569	996596	CTTGCG	CCGCTGCTTCTCTTC	CTTATAG	6	15	7	996591	996596	6.470900	-22.622999	9.480000	0.004291	5811.584381	996569	996575	5.243100	-20.103201	11.515900	0.005416	7334.520913	0.005416	RpoH1/2,RpoH1,RpoH2	RpoH1	second search
SMa_TSS2521	mTSS	1004103	-	NC_003037	SMa1765	1003486	1003971	CDS	conserved hypothetical protein			1004111	1004139	ATTGTG	GGCGCTTTCGTCGCGT	CATATCT	6	16	7	1004134	1004139	6.220500	-13.570499	9.203400	0.002052	2779.045442	1004111	1004117	5.293400	-16.573700	11.240900	0.003318	4492.825608	0.003318	RpoH1,RpoH2	RpoH1	new from initial search
SMa_TSS2668	seTSS	1070516	-	NC_003037	SMa1884	1069938	1073048	CDS	Cation/multidrug efflux protein			1070526	1070553	GTTGAT	AGCCTCGCTTCCCGT	CGGATAT	6	15	7	1070548	1070553	5.928500	-22.622999	9.480000	0.004291	5811.584381	1070526	1070532	5.026299	-20.103201	11.515900	0.005416	7334.520913	0.005416	RpoH1/2,RpoH1	RpoH1	second search
SmelA063	cis-encoded mRNA leader	1076850	+	NC_003037	SMa1894	1076880	1077323	CDS			SmelA063	1076816	1076845	ATTGGG	AATCCTCAGGACCGCTC	GCCATAT	6	17	7	1076816	1076821	4.503800	-13.570499	9.203400	0.004809	0.028856	1076839	1076845	6.436700	-16.573700	11.240900	0.001767	0.012370	0.004809	RpoH1	RpoH1	model
SMa_TSS2713	mTSS	1095705	-	NC_003037	SMa1924	1095016	1095690	CDS	Conserved hypothetical protein			1095714	1095742	CTTGAC	GAACTGTCCCATCCTG	CCTAAGT	6	16	7	1095737	1095742	7.000700	-13.570499	9.203400	0.000648	877.088459	1095714	1095720	5.386700	-16.573700	11.240900	0.003318	4492.825608	0.003318	RpoH1/2,RpoH1,RpoH2	RpoH1/2	new from initial search
SMa_TSS2743	mTSS	1109828	+	NC_003037	SMa1954	1109860	1110843	CDS	Transcriptional regulator, LysR family			1109792	1109820	ATTGCC	ACATCGGTGAAACTGA	GCCAAAT	6	16	7	1109792	1109797	5.950200	-22.622999	9.480000	0.004291	5811.584381	1109814	1109820	4.486600	-20.103201	11.515900	0.009377	12698.349690	0.009377	RpoH1/2,RpoH1,RpoH2	RpoH2	second search
SMa_TSS2747	mTSS	1112266	-	NC_003037	SMa1956	1111325	1112239	CDS	conserved hypothetical protein			1112275	1112303	GTTGAC	GACCTGGATACTAGCG	TTCACAT	6	16	7	1112298	1112303	5.568400	-22.622999	9.480000	0.004291	5811.584381	1112275	1112281	3.969200	-20.103201	11.515900	0.009377	12698.349690	0.009377	RpoH1/2,RpoH1,RpoH2	RpoH2	second search
SMa_TSS2758	mTSS	1114819	+	NC_003037	SMa1960	1114844	1115299	CDS	Conserved hypothetical protein		SmelAR059	1114783	1114811	TTTGAC	GGATATCGCGGAAAGT	TTAATAT	6	16	7	1114783	1114788	6.580500	-22.622999	9.480000	0.002388	3234.267832	1114805	1114811	5.010300	-20.103201	11.515900	0.005416	7334.520913	0.005416	RpoH1/2,RpoH1,RpoH2	RpoH1/2	second search
SMa_TSS2791	lmTSS	1127568	+	NC_003037	SMa1987	1127568	1128455	CDS	Transcriptional regulator, LysR family		SmelAR062	1127532	1127560	ATTGCC	AATAAGCCTCCATCTG	ACTACAA	6	16	7	1127532	1127537	5.950200	-22.622999	9.480000	0.004291	5811.584381	1127554	1127560	3.535600	-20.103201	11.515900	0.009377	12698.349690	0.009377	RpoH1/2,RpoH1	RpoH1/2	second search
SMa_TSS2822	seTSS	1140314	-	NC_003037	SMa2012	1139046	1140725	CDS	conserved hypothetical protein			1140322	1140350	ATTGAC	CAAGGCAAGCACGCGA	TCTTTTT	6	16	7	1140345	1140350	7.177700	-22.622999	9.480000	0.002388	3234.267832	1140322	1140328	3.366000	-20.103201	11.515900	0.014240	19283.679693	0.014240	RpoH1/2,RpoH1,RpoH2	RpoH2	second search
SMa_TSS2824	mTSS	1140783	-	NC_003037	SMa2012	1139046	1140725	CDS	conserved hypothetical protein			1140790	1140818	ATTGCC	CCCGATTGTCGCATAT	TCTACCT	6	16	7	1140813	1140818	5.950200	-22.622999	9.480000	0.004291	5811.584381	1140790	1140796	5.438700	-20.103201	11.515900	0.005416	7334.520913	0.005416	RpoH1/2,RpoH1,RpoH2	RpoH1/2	second search
SMa_TSS2828	seTSS	1144098	-	NC_003037	SMa2020	1143618	1144085	CDS	Transcriptional regulator			1144107	1144135	ATTGGT	TTTCGCGGTAATCTTG	ATTATAT	6	16	7	1144130	1144135	4.441900	-22.622999	9.480000	0.008932	12096.134590	1144107	1144113	9.686600	-20.103201	11.515900	0.000083	112.874709	0.008932	RpoH1/2,RpoH1,RpoH2	RpoH1	second search
SMa_TSS2883	seTSS	1172173	-	NC_003037	SMa2075	1170764	1172395	CDS	ABC transporter, periplasmic solute-binding protein			1172184	1172212	ATTGCC	CACAGTGCCGGCGCTG	CCTATTA	6	16	7	1172207	1172212	5.950200	-22.622999	9.480000	0.004291	5811.584381	1172184	1172190	4.624000	-20.103201	11.515900	0.005416	7334.520913	0.005416	RpoH1/2,RpoH1,RpoH2	RpoH1/2	second search
SMa_TSS2961	seTSS	1201624	-	NC_003037	SMa2125	1200660	1201739	CDS	ABC transporter, permease			1201633	1201661	CTTGTT	TCAGCCGCCGCCTTGC	TCCATTT	6	16	7	1201656	1201661	7.328500	-22.622999	9.480000	0.002388	3234.267832	1201633	1201639	6.601700	-20.103201	11.515900	0.001397	1892.235362	0.002388	RpoH1/2,RpoH1,RpoH2	RpoH2	second search
SMa_TSS3080	mTSS	1254223	-	NC_003037	SMa2237	1253110	1254114	CDS	hypothetical protein			1254231	1254259	TTTGCA	ATCCTCCGATGGTTCG	GCGATAT	6	16	7	1254254	1254259	5.536400	-13.570499	9.203400	0.002052	2779.045442	1254231	1254237	6.250100	-16.573700	11.240900	0.001767	2393.063313	0.002052	RpoH1/2,RpoH1	RpoH1	new from initial search
SMa_TSS3177	seTSS	1283273	-	NC_003037	SMa2301	1281993	1283339	CDS	Diguanylate cyclase			1283282	1283309	CTTGCC	AGCAGGAGGTGCTCC	CCTAGAT	6	15	7	1283304	1283309	6.897800	-22.622999	9.480000	0.002388	3234.267832	1283282	1283288	7.312000	-20.103201	11.515900	0.001397	1892.235362	0.002388	RpoH1/2,RpoH1,RpoH2	RpoH1/2	second search
SMa_TSS3272	seTSS	1330156	+	NC_003037	SMa2357	1329978	1330670	CDS	adenylate/guanylate cyclase			1330119	1330147	GTTGAC	GTGTCCGTCCTTTTTG	CAGATCT	6	16	7	1330119	1330124	5.568400	-22.622999	9.480000	0.004291	5811.584381	1330141	1330147	3.355400	-20.103201	11.515900	0.014240	19283.679693	0.014240	RpoH1/2,RpoH1	RpoH1	second search
SMa_TSS3296	lmTSS	1344905	+	NC_003037	SMa2381	1344905	1345471	CDS	hypothetical protein			1344869	1344897	CTTGAC	AGATCGTTCCATTATT	CTTAAGT	6	16	7	1344869	1344874	8.125300	-22.622999	9.480000	0.000852	1153.520813	1344891	1344897	3.778500	-20.103201	11.515900	0.009377	12698.349690	0.009377	RpoH1/2,RpoH1,RpoH2	RpoH2	second search
SMa_TSS2014	mTSS	750556	-	NC_003037	SMa5008	750238	750459	CDS	hypothetical protein			750565	750593	CTTGTA	ATGCTTGCTCAAATGG	GCTACCT	6	16	7	750588	750593	8.323100	-22.622999	9.480000	0.000852	1153.520813	750565	750571	3.847600	-20.103201	11.515900	0.009377	12698.349690	0.009377	RpoH1/2,RpoH1,RpoH2	RpoH2	second search
SMb_TSS0402	asTSS	236649	-	NC_003078	SMb_asRNA_2354	236552	236649	misc_RNA		SMb20231		236657	236685	TTTGCG	ACCTCCAGCAGCGCCT	CCCATGT	6	16	7	236680	236685	4.926100	-22.622999	9.480000	0.006569	11058.507165	236657	236663	6.140900	-20.103201	11.515900	0.002565	4318.232840	0.006569	RpoH1/2,RpoH1	RpoH1	second search
SMb_TSS0620	asTSS	364253	-	NC_003078	SMb_asRNA_2408	364156	364253	misc_RNA		SMb20355		364260	364288	TTTGAA	CCCGATCCCGGGGCGG	TTTATGT	6	16	7	364283	364288	7.838600	-13.570499	9.203400	0.000124	208.142097	364260	364266	5.039500	-16.573700	11.240900	0.003318	5584.682032	0.003318	RpoH1/2,RpoH1	RpoH1	new from initial search
SMb_TSS0681	asTSS	404536	-	NC_003078	SMb_asRNA_2429	404439	404536	misc_RNA		SMb20391		404545	404573	GTTGAG	CATCGACAGCGTCGTC	AGTAGAT	6	16	7	404568	404573	5.141500	-22.622999	9.480000	0.006569	11058.507165	404545	404551	2.936000	-20.103201	11.515900	0.014240	23970.042214	0.014240	RpoH1	RpoH1	second search
SMb_TSS0931	asTSS	525712	+	NC_003078	SMb_asRNA_2487	525712	525809	misc_RNA		SMb20503		525676	525704	CTTGAC	GGCGCCGAAATGCTTG	CTGACAT	6	16	7	525676	525681	8.125300	-22.622999	9.480000	0.000852	1433.851994	525698	525704	4.310600	-20.103201	11.515900	0.009377	15784.330738	0.009377	RpoH1/2,RpoH1	RpoH1	second search
SMb_TSS1041	asTSS	572686	+	NC_003078	SMb_asRNA_2505	572686	572788	misc_RNA		SMb20547		572650	572678	CTTTAC	AAGCATTTGCACCATT	CTGATGT	6	16	7	572650	572655	2.114000	-22.622999	9.480000	0.015223	25626.111578	572672	572678	4.362900	-20.103201	11.515900	0.009377	15784.330738	0.015223	RpoH1/2,RpoH1	RpoH1	second search
SMb_TSS1063	asTSS	578337	-	NC_003078	SMb_asRNA_2507	578241	578337	misc_RNA		SMb20552		578344	578371	TTTGTC	GATATCACTTCCGCC	CTGATCT	6	15	7	578366	578371	4.734500	-13.570499	9.203400	0.004809	8095.815953	578344	578350	4.974500	-16.573700	11.240900	0.003318	5584.682032	0.004809	RpoH1/2,RpoH1	RpoH1	new from initial search
SMb_TSS1071	asTSS	580671	-	NC_003078	SMb_asRNA_2509	580574	580671	misc_RNA		SMb20556		580682	580709	CTTGCG	GCAGTGGCATAACTC	AATATAA	6	15	7	580704	580709	6.470900	-22.622999	9.480000	0.004291	7223.928481	580682	580688	3.275800	-20.103201	11.515900	0.014240	23970.042214	0.014240	RpoH1/2,RpoH1,RpoH2	RpoH1/2	second search
SMb_TSS1129	asTSS	594318	+	NC_003078	SMb_asRNA_2522	594318	594415	misc_RNA		SMb20808		594284	594312	CTTTAT	GTCTCGCACAAGCCAG	GCTACCT	6	16	7	594284	594289	2.474100	-22.622999	9.480000	0.015223	25626.111578	594306	594312	3.847600	-20.103201	11.515900	0.009377	15784.330738	0.015223	RpoH1/2,RpoH1,RpoH2	RpoH2	second search
SMb_TSS1150	asTSS	597371	-	NC_003078	SMb_asRNA_2529	597275	597371	misc_RNA		SMb20810		597378	597406	ATTGGT	GTATTCAACAGAAGGA	GCTATAT	6	16	7	597401	597406	4.542400	-13.570499	9.203400	0.004809	8095.815953	597378	597384	8.159399	-16.573700	11.240900	0.000360	606.238382	0.004809	RpoH1/2,RpoH1,RpoH2	RpoH1	new from initial search
SMb_TSS1181	asTSS	607470	-	NC_003078	SMb_asRNA_2536	607373	607470	misc_RNA		SMb20818		607479	607507	ATTGCG	CATGATCATGAAACAG	GCGATCT	6	16	7	607502	607507	5.523300	-22.622999	9.480000	0.004291	7223.928481	607479	607485	4.853800	-20.103201	11.515900	0.005416	9116.972419	0.005416	RpoH1/2,RpoH1,RpoH2	RpoH1	second search
SMb_TSS1661	asTSS	814427	-	NC_003078	SMb_asRNA_2634	814277	814427	misc_RNA		SMb21245		814435	814463	CTTGCG	CAAGGTAGCGATACGC	TCCACAT	6	16	7	814458	814463	5.382600	-13.570499	9.203400	0.004809	8095.815953	814435	814441	5.293200	-16.573700	11.240900	0.003318	5584.682032	0.004809	RpoH1/2,RpoH1,RpoH2	RpoH1	new from initial search
SMb_TSS1773	asTSS	843949	-	NC_003078	SMb_asRNA_2655	843853	843949	misc_RNA		SMb21269		843957	843985	GTTGTC	CAGGATTGTCGCCGAG	GCCATGT	6	16	7	843980	843985	4.411500	-22.622999	9.480000	0.008932	15035.763992	843957	843963	4.117100	-20.103201	11.515900	0.009377	15784.330738	0.009377	RpoH1,RpoH2	RpoH2	second search
SMb_TSS1967	asTSS	936656	+	NC_003078	SMb_asRNA_2688	936656	936755	misc_RNA		SMb21186		936623	936651	GTTGTC	GTCCTGGTCGAGAGGG	AATATAT	6	16	7	936623	936628	4.411500	-22.622999	9.480000	0.008932	15035.763992	936645	936651	7.851100	-20.103201	11.515900	0.000882	1485.321657	0.008932	RpoH1,RpoH2	RpoH2	second search
SMb_TSS1970	asTSS	937517	-	NC_003078	SMb_asRNA_2689	937421	937517	misc_RNA		SMb21187		937522	937550	GTAGAA	CTGATCCGAATCCAGC	ACGAACT	6	16	7	937545	937550	1.774800	-22.622999	9.480000	0.015223	25626.111578	937522	937528	3.894400	-20.103201	11.515900	0.009377	15784.330738	0.015223	RpoH1	RpoH1	second search
SMb_TSS2122	asTSS	995996	-	NC_003078	SMb_asRNA_2715	995898	995996	misc_RNA		SMb21326		996004	996032	ATTGTT	GCGCTCGGCACGGGCG	CCGATAT	6	16	7	996027	996032	6.259100	-13.570499	9.203400	0.002052	3454.415216	996004	996010	9.331599	-16.573700	11.240900	0.000100	168.169418	0.002052	RpoH1/2,RpoH1,RpoH2	RpoH1	new from initial search
SMb_TSS2145	asTSS	1004472	-	NC_003078	SMb_asRNA_2720	1004376	1004472	misc_RNA		SMb21337		1004481	1004509	GTTGGG	GTAAGCGGCGCAACGG	CAGATAT	6	16	7	1004504	1004509	2.045600	-22.622999	9.480000	0.015223	25626.111578	1004481	1004487	5.737499	-20.103201	11.515900	0.002565	4318.232840	0.015223	RpoH1	RpoH1	second search
SMb_TSS2206	asTSS	1045350	+	NC_003078	SMb_asRNA_2738	1045350	1045447	misc_RNA		SMb21381		1045314	1045342	CTTGAG	CTGGAAGGCCGGGTAC	GCGATGT	6	16	7	1045314	1045319	7.698400	-22.622999	9.480000	0.000852	1433.851994	1045336	1045342	4.025800	-20.103201	11.515900	0.009377	15784.330738	0.009377	RpoH1/2,RpoH1	RpoH1	second search
SMb_TSS2231	asTSS	1070286	-	NC_003078	SMb_asRNA_2745	1070192	1070286	misc_RNA		SMb21671		1070293	1070320	TTTATA	TAAGTATTGTTCCAG	CTTATAT	6	15	7	1070315	1070320	2.083500	-22.622999	9.480000	0.015223	25626.111578	1070293	1070299	9.829200	-20.103201	11.515900	0.000083	140.305770	0.015223	RpoH1	RpoH1	second search
SMb_TSS2233	asTSS	1074264	-	NC_003078	SMb_asRNA_2747	1074168	1074264	misc_RNA		SMb21542		1074273	1074300	TTTGCG	GCACTGTTGAAGAAG	AAGATAT	6	15	7	1074295	1074300	4.926100	-22.622999	9.480000	0.006569	11058.507165	1074273	1074279	5.594900	-20.103201	11.515900	0.002565	4318.232840	0.006569	RpoH1/2,RpoH1	RpoH1	second search
SMb_TSS2367	asTSS	1106279	+	NC_003078	SMb_asRNA_2771	1106279	1106376	misc_RNA		SMb22023		1106244	1106271	CTTGAT	AGGCAGCTTGTTGAC	TGTATCT	6	15	7	1106244	1106249	8.485400	-22.622999	9.480000	0.000852	1433.851994	1106265	1106271	4.467700	-20.103201	11.515900	0.009377	15784.330738	0.009377	RpoH1/2,RpoH1,RpoH2	RpoH2	second search
SMb_TSS2463	asTSS	1145481	+	NC_003078	SMb_asRNA_2797	1145481	1145577	misc_RNA		SMb21604		1145444	1145472	CTTGAC	GCCGGCCTCCCCCGGC	AGGATCT	6	16	7	1145444	1145449	8.125300	-22.622999	9.480000	0.000852	1433.851994	1145466	1145472	2.501600	-20.103201	11.515900	0.014240	23970.042214	0.014240	RpoH1	RpoH1	second search
SMb_TSS2467	asTSS	1147856	+	NC_003078	SMb_asRNA_2800	1147856	1147953	misc_RNA		SMb20924		1147820	1147848	ATTGAC	GAGCTGTGCCATGCAG	GCGATCT	6	16	7	1147820	1147825	7.177700	-22.622999	9.480000	0.002388	4020.266759	1147842	1147848	4.853800	-20.103201	11.515900	0.005416	9116.972419	0.005416	RpoH1/2,RpoH1,RpoH2	RpoH1/2	second search
SMb_TSS2478	asTSS	1154422	+	NC_003078	SMb_asRNA_2805	1154422	1154519	misc_RNA		SMb20930		1154385	1154412	GTTGTC	GCAGAGCGCCAGATC	CTGATAG	6	15	7	1154385	1154390	4.411500	-22.622999	9.480000	0.008932	15035.763992	1154406	1154412	2.986900	-20.103201	11.515900	0.014240	23970.042214	0.014240	RpoH1	RpoH1	second search
SMb_TSS2599	asTSS	1199608	+	NC_003078	SMb_asRNA_2830	1199607	1199704	misc_RNA		SMb20969		1199572	1199600	GTTGAA	CTCCATGTAGAGCGGA	ATCATCT	6	16	7	1199572	1199577	7.121900	-13.570499	9.203400	0.000648	1090.240437	1199594	1199600	4.960800	-16.573700	11.240900	0.003318	5584.682032	0.003318	RpoH1/2,RpoH1	RpoH1	new from initial search
SMb_TSS2770	asTSS	1280122	+	NC_003078	SMb_asRNA_2883	1280122	1280219	misc_RNA		SMb20873		1280086	1280114	ATTATA	TCTTTGACGTTATTAT	ACTACAT	6	16	7	1280086	1280091	4.642900	-13.570499	9.203400	0.004809	8095.815953	1280108	1280114	8.180400	-16.573700	11.240900	0.000360	606.238382	0.004809	RpoH1	RpoH1	new from initial search
SMb_TSS2939	asTSS	1333321	-	NC_003078	SMb_asRNA_2922	1333142	1333477	misc_RNA		SMb21402		1333331	1333359	GTTGTT	TCCGTTGCCGCCATCG	ACGATGT	6	16	7	1333354	1333359	4.740500	-13.570499	9.203400	0.004809	8095.815953	1333331	1333337	6.742000	-16.573700	11.240900	0.000773	1301.068251	0.004809	RpoH1	RpoH1	new from initial search
SMb_TSS3020	asTSS	1375253	+	NC_003078	SMb_asRNA_2938	1375253	1375352	misc_RNA		SMb21446		1375217	1375245	GTTGTC	GGTTGGGCCTTCGGCG	CCCATGT	6	16	7	1375217	1375222	4.411500	-22.622999	9.480000	0.008932	15035.763992	1375239	1375245	6.140900	-20.103201	11.515900	0.002565	4318.232840	0.008932	RpoH1,RpoH2	RpoH2	second search
SMb_TSS3062	asTSS	1397253	-	NC_003078	SMb_asRNA_2947	1397157	1397253	misc_RNA		SMb21469		1397261	1397288	CTTGAC	GCAAGGCGCGGCATC	GCTAAGT	6	15	7	1397283	1397288	8.125300	-22.622999	9.480000	0.000852	1433.851994	1397261	1397267	3.441400	-20.103201	11.515900	0.014240	23970.042214	0.014240	RpoH1/2,RpoH1,RpoH2	RpoH2	second search
SMb_TSS3184	asTSS	1441218	+	NC_003078	SMb_asRNA_2966	1441143	1441315	misc_RNA		SMb21517		1441183	1441210	ATTGCC	AAACTCACGGCCAAT	CACATAT	6	15	7	1441183	1441188	5.950200	-22.622999	9.480000	0.004291	7223.928481	1441204	1441210	5.828800	-20.103201	11.515900	0.002565	4318.232840	0.004291	RpoH1/2,RpoH1,RpoH2	RpoH2	second search
SMb_TSS3237	asTSS	1458039	-	NC_003078	SMb_asRNA_2975	1457943	1458039	misc_RNA		SMb20656		1458050	1458078	ATTGCG	CAGGTGACCGCCGGAT	GCGAAAT	6	16	7	1458073	1458078	5.523300	-22.622999	9.480000	0.004291	7223.928481	1458050	1458056	4.395300	-20.103201	11.515900	0.009377	15784.330738	0.009377	RpoH1/2,RpoH1,RpoH2	RpoH1	second search
SMb_TSS3303	asTSS	1499160	+	NC_003078	SMb_asRNA_2992	1499160	1499258	misc_RNA		SMb20698		1499124	1499152	ATTGAA	GAGACCGATACCGGAG	GCGAGAT	6	16	7	1499124	1499129	8.532400	-22.622999	9.480000	0.000124	208.142097	1499146	1499152	3.032000	-20.103201	11.515900	0.014240	23970.042214	0.014240	RpoH1/2,RpoH1	RpoH1	second search
SMb_TSS3486	asTSS	1607201	-	NC_003078	SMb_asRNA_3033	1607105	1607201	misc_RNA		SMb20593		1607209	1607237	CTTGTG	GTAGGCGACCTCGTGT	TCGATAT	6	16	7	1607232	1607237	6.783400	-13.570499	9.203400	0.000648	0.003886	1607209	1607215	7.966800	-16.573700	11.240900	0.000360	0.002521	0.000648	RpoH1/2,RpoH1,RpoH2	RpoH1	extended model
SMb_TSS0124	sTSS	65308	+	NC_003078	SMb_sRNA_362	65264	65439	misc_RNA				65276	65303	CTAGAG	TGCCATCCGCGCCCA	TCTATAG	6	15	7	65276	65281	4.509400	-13.570499	9.203400	0.004809	8095.815953	65297	65303	5.459000	-16.573700	11.240900	0.003318	5584.682032	0.004809	RpoH1	RpoH1	new from initial search
SMb_TSS0676	sTSS	399847	+	NC_003078	SMb_sRNA_373	399847	399946	misc_RNA				399811	399839	ATTGCC	GGCCGCGACTTAATGC	GCCAAAT	6	16	7	399811	399816	5.950200	-22.622999	9.480000	0.004291	7223.928481	399833	399839	4.486600	-20.103201	11.515900	0.009377	15784.330738	0.009377	RpoH1/2,RpoH1,RpoH2	RpoH2	second search
SMb_TSS0865	sTSS	487402	+	NC_003078	SMb_sRNA_374	487402	487498	misc_RNA				487366	487393	CTTGCG	CCATATGCCCTTGGA	TATATAT	6	15	7	487366	487371	5.382600	-13.570499	9.203400	0.004809	8095.815953	487387	487393	5.838400	-16.573700	11.240900	0.001767	2974.630856	0.004809	RpoH1/2,RpoH1,RpoH2	RpoH1/2	new from initial search
SMb_TSS0922	sTSS	515133	-	NC_003078	SMb_sRNA_377	515036	515253	misc_RNA				515141	515169	CTTCAA	TCGTTTCGTGCGAGGC	ATTATCT	6	16	7	515164	515169	1.746100	-22.622999	9.480000	0.015223	25626.111578	515141	515147	7.304500	-20.103201	11.515900	0.001397	2352.090588	0.015223	RpoH1/2,RpoH1	RpoH1/2	second search
SMb_TSS1059	sTSS	577730	+	NC_003078	SMb_sRNA_389	577730	577827	misc_RNA			SmelB053	577694	577722	CTTGTT	TCGAACACATTGGTCC	CCTATAT	6	16	7	577694	577699	6.822000	-13.570499	9.203400	0.000648	1090.240437	577716	577722	11.240900	-16.573700	11.240900	0.000038	63.455047	0.000648	RpoH1/2,RpoH1,RpoH2	RpoH1	new from initial search
SMb_TSS1353	sTSS	668373	+	NC_003078	SMb_sRNA_399	668338	668488	misc_RNA				668337	668365	CTTCAA	GTTTTCGCATTCCTCT	TCAAAAT	6	16	7	668337	668342	1.746100	-22.622999	9.480000	0.015223	25626.111578	668359	668365	3.856400	-20.103201	11.515900	0.009377	15784.330738	0.015223	RpoH1/2,RpoH1	RpoH1/2	second search
SMb_TSS2887	sTSS	1319440	+	NC_003078	SMb_sRNA_430	1319429	1319539	misc_RNA				1319404	1319432	GTTGGC	GCTGAATATATATAGT	TCTATAT	6	16	7	1319404	1319409	2.472500	-22.622999	9.480000	0.015223	25626.111578	1319426	1319432	11.083200	-20.103201	11.515900	0.000066	111.273873	0.015223	RpoH1	RpoH1	second search
SMb_TSS3181	sTSS	1440200	+	NC_003078	SMb_sRNA_438	1440200	1440296	misc_RNA				1440164	1440192	CTTGCG	CCGGGGAATGCGTCGT	TCGAAAT	6	16	7	1440164	1440169	5.382600	-13.570499	9.203400	0.004809	8095.815953	1440186	1440192	4.501900	-16.573700	11.240900	0.003318	5584.682032	0.004809	RpoH1/2,RpoH1,RpoH2	RpoH1	new from initial search
[truncated: 506 more rows]

## Sheet: S8 RpoH2
Table S8. RpoH2 promoter sequences and their corresponding transcription start sites (TSS). Promoters used for the initial search model were named promoterX and assigned to a "virtual" category if no associated TSS was identified downstream.
[truncated: 1,047 more rows]

## Sheet: S9 RpoH1_H2
Table S9. Dual (RpoH1/2) promoter sequences and their corresponding transcription start sites (TSS). Promoters used for the initial search model were named promoterX and assigned to a "virtual" category if no associated TSS was identified downstream.
[truncated: 1,005 more rows]

[truncated: 4 more sheets: S10 RpoN, S11 RpoE2, S12 RpoE1, S13 RpoE9]
