# Supplementary material for: Global mapping of transcription start sites and promoter motifs in the symbiotic α-proteobacterium Sinorhizobium meliloti 1021
Source: BMC Genomics. 2013 Mar 7;14:156. doi: 10.1186/1471-2164-14-156 (PMC3616915; doi:10.1186/1471-2164-14-156)
Supplement: Additional file 4: Table S14 — - Correlation of transcriptional regulator binding motifs with TSS; Table S15- Predicted CtrA binding motifs and their corresponding TSS; Table S16- Promoter motifs identified by MEME analyses; Table S17- Predicted FeuP binding motifs compared to TSS identified in this study and to microarray data for 14 feuP-dependent genes identified by Griffitts et al. [82]. [file 1471-2164-14-156-S4.xlsx]

## Sheet: S14 published motifs
Table S14. Correlation of transcriptional regulator binding motifs with transcription start sites (TSS)
Motifs corresponding to published binding sites that were experimentally verified by footprint analysis are shown in red type.
In the binding motif location column, "overlap" indicates that the binding site overlaps with the TSS
Target Gene Information							TSS information
Transcriptional Regulator (Unique identifier)	Target gene	Target Gene Description	Binding motif	Motif position		Reference	TSS id	TSS category	Position		Strand	Binding motif location relative to TSS	Distance
ChvI (SMc02560)	SMc01580	Hypothetical protein, signal peptide	GAGCGTGCCTTTTTTTCGCCACAAC	2517326	2517350	Chen et al. 2009	SMc_TSS07365	mTSS	2517414	2517511	+	upstream	-64
CtrA (SMc00654)	SMc00654	CtrA, cell cycle transcriptional regulator	ATCAGAATTTGTTAAC	2921972	2921987	Barnett et al. 2001	SMc_TSS08386	mTSS	2921789	2921889	+	downstream	183
							SMc_TSS08387	mTSS	2921899	2921997	+	downstream	73
							SMc_TSS08388	mTSS	2921968	2922065	+	downstream	4
							SMc_TSS08389	mTSS	2921996	2922099	+	upstream	-9
							SMc_TSS08390	mTSS	2922011	2922110	+	upstream	-24
							SMc_TSS08391	mTSS	2922054	2922150	+	upstream	-67
CtrA (SMc00654)	SMc00654	CtrA, cell cycle transcriptional regulator	CTAAAAATATTTAAC	2921931	2921945	Barnett et al. 2001	SMc_TSS08386	mTSS	2921789	2921889	+	downstream	142
							SMc_TSS08387	mTSS	2921899	2921997	+	downstream	32
							SMc_TSS08388	mTSS	2921968	2922065	+	upstream	-23
							SMc_TSS08389	mTSS	2921996	2922099	+	upstream	-51
							SMc_TSS08390	mTSS	2922011	2922110	+	upstream	-66
							SMc_TSS08391	mTSS	2922054	2922150	+	upstream	-109
CtrA (SMc00654)	SMc00654	CtrA, cell cycle transcriptional regulator	GGAAGAGTCAGTTAAC	2921851	2921866	Barnett et al. 2001	SMc_TSS08386	mTSS	2921789	2921889	+	downstream	62
							SMc_TSS08387	mTSS	2921899	2921997	+	upstream	-33
							SMc_TSS08388	mTSS	2921968	2922065	+	upstream	-102
							SMc_TSS08389	mTSS	2921996	2922099	+	upstream	-130
							SMc_TSS08390	mTSS	2922011	2922110	+	upstream	-145
							SMc_TSS08391	mTSS	2922054	2922150	+	upstream	-188
CtrA (SMc00654)	SMc00654	CtrA, cell cycle transcriptional regulator	GTAACCTTTCGTTTAC	2921751	2921766	Barnett et al. 2001	SMc_TSS08386	mTSS	2921789	2921889	+	upstream	-23
							SMc_TSS08387	mTSS	2921899	2921997	+	upstream	-133
							SMc_TSS08388	mTSS	2921968	2922065	+	upstream	-202
							SMc_TSS08389	mTSS	2921996	2922099	+	upstream	-230
							SMc_TSS08390	mTSS	2922011	2922110	+	upstream	-245
							SMc_TSS08391	mTSS	2922054	2922150	+	upstream	-288
CtrA (SMc00654)	SMc00654	CtrA, cell cycle transcriptional regulator	TTAAGGCTCCGTAAAT	2921795	2921810	Barnett et al. 2001	SMc_TSS08386	mTSS	2921789	2921889	+	downstream	6
							SMc_TSS08387	mTSS	2921899	2921997	+	upstream	-89
							SMc_TSS08388	mTSS	2921968	2922065	+	upstream	-158
							SMc_TSS08389	mTSS	2921996	2922099	+	upstream	-186
							SMc_TSS08390	mTSS	2922011	2922110	+	upstream	-201
							SMc_TSS08391	mTSS	2922054	2922150	+	upstream	-244
DctD (SMb20613)	SMb20611	C4-dicarboxylate transport protein	GAACATGGTGCATGTTTTCGCCCAGG	1628121	1628146	Ledebur 1992	SMb_TSS3520	mTSS	1627856	1627953	-	upstream	-168
							SMb_TSS3521	mTSS	1627884	1627989	-	upstream	-132
DctD (SMb20613)	SMb20611	C4-dicarboxylate transport protein	CACTTCTGTGCGGAAATCCGCACAT	1628089	1628113	Ledebur 1992	SMb_TSS3520	mTSS	1627856	1627953	-	upstream	-136
							SMb_TSS3521	mTSS	1627884	1627989	-	upstream	-100
ExpR	SMb21319	Membrane protein WgaA (formerly ExpA1)	AAAGCCCCAAGAATCTATTG	985912	985931	McIntosh et al. 2009	SMb_TSS2097	mTSS	985968	986067	+	upstream	-37
							SMb_TSS2098	mTSS	986014	986112	+	upstream	-83
ExpR	SMb21314	Ca2+-binding protein WgeA (formerly ExpE1)	ATTACTCCTAAAATTATATTG	980419	980439	McIntosh et al. 2009	SMb_TSS2071	mTSS	980162	980258	-	upstream	-161
							SMb_TSS2072	mTSS	980171	980267	-	upstream	-152
							SMb_TSS2073	mTSS	980203	980299	-	upstream	-120
							SMb_TSS2074	mTSS	980235	980333	-	upstream	-86
							SMb_TSS2075	mTSS	980244	980340	-	upstream	-79
							SMb_TSS2076	pmTSS	980312	980405	-	upstream	-14
ExpR	SMc00168	N-acyl-L-homoserine lactone synthetase	ATTCCCCCACAAATCTATTG	1996744	1996763	McIntosh et al. 2009	SMc_TSS06037	mTSS	1996835	1996936	+	upstream	-72
							SMc_TSS06038	mTSS	1996843	1996940	+	upstream	-80
ExpR	AL591688_new;_791	Transcriptional regulator of motility genes, LuxR family	GACGCCCTGTCTTTTTGGGGGC	713930	713951	McIntosh et al. 2009	SMc_TSS01794	pmTSS	713841	713938	+	downstream	89
							SMc_TSS01795	mTSS	713970	714070	+	upstream	-19
							SMc_TSS01796	mTSS	713974	714072	+	upstream	-23
FixK1 (SMa1225)	SMa1226	FixT 1 antikinase protein	TTGATCTCGCGCAA	672751	672764	Foussard et al. 1997	SMa_TSS1798	mTSS	672713	672808	-	downstream	44
FixK1 (SMa1225)	SMa1220	FixN1 cytochrome c oxidase subunit 1	TTGATCTGGATCAA	670855	670868	Foussard et al. 1997	SMa_TSS1775	mTSS	670723	670819	-	upstream	-36
Fur (SMc02510)	SMc02509	Manganese ABC transporter periplasmic substrate binding protein	TGCAAATGCTTCTCATTTGCA	3283851	3283871	Platero et al. 2007	SMc_TSS09259	mTSS	3283885	3283985	+	upstream	-14
							SMc_TSS09260	mTSS	3283907	3284009	+	upstream	-36
HpdR (SMc03122)	SMc03121	4-hydroxyphenylpyruvate dioxygenase	CATGCATCGAAACTGC	3175485	3175500	Loprasert et al. 2007	SMc_TSS09022	mTSS	3175429	3175529	+	downstream	56
							SMc_TSS09023	mTSS	3175432	3175528	+	downstream	53
							SMc_TSS09024	mTSS	3175493	3175590	+	overlap	0
							SMc_TSS09025	mTSS	3175514	3175616	+	upstream	-14
							SMc_TSS09026	mTSS	3175524	3175624	+	upstream	-24
							SMc_TSS09022	mTSS	3175429	3175529	+	downstream	16
							SMc_TSS09023	mTSS	3175432	3175528	+	downstream	13
							SMc_TSS09024	mTSS	3175493	3175590	+	upstream	-33
							SMc_TSS09025	mTSS	3175514	3175616	+	upstream	-54
							SMc_TSS09026	mTSS	3175524	3175624	+	upstream	-64
IolR (SMc01164)	SMc01163	Oxidoreductase	CGAACAAATATTCC	388291	388304	Kohler et al. 2011	SMc_TSS00842	mTSS	388267	388365	-	downstream	61
MucR (SMc00058)	SMb20954	Succinyltransferase protein	AATTTCTGCAACATGCCGCGAAACCGGGATTTTTCAGGAAAGCG	1180994	1181037	Bertram-Drogatz et al. 1998	SMb_TSS2557	mTSS	1181162	1181263	+	upstream	-125
MucR (SMc00058)	SMc00058	Transcriptional regulator of exopolysaccharide biosynthesis	ATTTTGTACATCCTCCCCCTGAAACTCTGTTTCAGGTTTCGTCG	1091304	1091347	Bertram-Drogatz et al. 1998	SMc_TSS02871	pmTSS	1091091	1091188	+	downstream	213
							SMc_TSS02872	pmTSS	1091098	1091198	+	downstream	206
							SMc_TSS02873	pmTSS	1091107	1091206	+	downstream	197
							SMc_TSS02875	mTSS	1091264	1091361	+	downstream	40
							SMc_TSS02876	mTSS	1091341	1091440	+	overlap	0
MucR (SMc00058)	SMc03046	Response regulator of exponential growth motility	CTCGCGTTAACTTTTCAACATCATGTTAGTGGTAAGGTTAACGA	742252	742295	Bertram-Drogatz et al. 1998	SMc_TSS01870	pmTSS	742215	742312	+	downstream	37
							SMc_TSS01871	mTSS	742316	742412	+	upstream	-21
							SMc_TSS01872	mTSS	742406	742504	+	upstream	-111
							SMc_TSS01873	mTSS	742418	742514	+	upstream	-123
MucR (SMc00058)	SMb20946	Exopolysaccharide production protein	TTGCAGTCGAGCATACATCGGAAATCTTTCCGCCGCCTTTAAGC	1174150	1174193	Bertram-Drogatz et al. 1998	SMb_TSS2526	mTSS	1173461	1173557	-	upstream	-593
							SMb_TSS2527	mTSS	1173486	1173583	-	upstream	-567
							SMb_TSS2528	mTSS	1173499	1173595	-	upstream	-555
							SMb_TSS2529	mTSS	1173507	1173606	-	upstream	-544
NodD1 (SMa0870)	SMa0772	NodL Nod factor acetyltransferase	ATCCACCGCGCGGATAAAGGTGATCCAAACAATCGATTTTACTAATC	418152	418198	Fisher 1989	SMa_TSS1121	mTSS	418305	418402	+	upstream	-107
NodD1 (SMa0870)	SMa0878	NodM Glucosamine--fructose-6-phosphate aminotransferase	ATCCATAGGGTGGATGATTGCTATCCTCATAATCGATTTTACCAATC	491941	491987	Fisher 1989	SMa_TSS1288	mTSS	491817	491914	-	upstream	-27
							SMa_TSS1289	mTSS	491822	491918	-	upstream	-23
NodD1 (SMa0870)	SMa0869	NodA N-acyltransferase	ATCCATATCGCAGATGATCGTTATCCAAACAATCAATTTTACCAATC	481756	481802	Fisher 1989	SMa_TSS1256	pmTSS	481632	481729	-	upstream	-27
NodD1 (SMa0870)	SMa0852	NodF acyl carrier protein	ATCCATTTCACGGATGGCCGACATCCAAACAATCGATTTTACCAATC	469381	469427	Fisher 1989	SMa_TSS1237	pmTSS	469454	469552	+	upstream	-27
NodD1 (SMa0870)	SMa0851	NodH sulfotransferase	ATTCACAGGCTGGATCCCTCTCATAAAAACAATCGATTTTACCAATC	469191	469237	Fisher 1989	SMa_TSS1236	pmTSS	469064	469163	-	upstream	-28
NodD2 (SMa0757)	SMa0772	NodL Nod factor acetyltransferase	ATCCACCGCGCGGATAAAGGTGATCCAAACAATCGATTTTACTAATC	418152	418198	Fisher 1989	SMa_TSS1121	mTSS	418305	418402	+	upstream	-107
NodD2 (SMa0757)	SMa0878	NodM Glucosamine--fructose-6-phosphate aminotransferase	ATCCATAGGGTGGATGATTGCTATCCTCATAATCGATTTTACCAATC	491941	491987	Fisher 1989	SMa_TSS1288	mTSS	491817	491914	-	upstream	-27
							SMa_TSS1289	mTSS	491822	491918	-	upstream	-23
NodD2 (SMa0757)	SMa0869	NodA N-acyltransferase	ATCCATATCGCAGATGATCGTTATCCAAACAATCAATTTTACCAATC	481756	481802	Fisher 1989	SMa_TSS1256	pmTSS	481632	481729	-	upstream	-27
NodD2 (SMa0757)	SMa0852	NodF acyl carrier protein	ATCCATTTCACGGATGGCCGACATCCAAACAATCGATTTTACCAATC	469381	469427	Fisher 1989	SMa_TSS1237	pmTSS	469454	469552	+	upstream	-27
NodD2 (SMa0757)	SMa0851	NodH sulfotransferase	ATTCACAGGCTGGATCCCTCTCATAAAAACAATCGATTTTACCAATC	469191	469237	Fisher 1989	SMa_TSS1236	pmTSS	469064	469163	-	upstream	-28
NodD3 (SMa0840)	SMa0772	NodL Nod factor acetyltransferase	ATCCACCGCGCGGATAAAGGTGATCCAAACAATCGATTTTACTAATC	418152	418198	Fisher 1989	SMa_TSS1121	mTSS	418305	418402	+	upstream	-107
NodD3 (SMa0840)	SMa0878	NodM Glucosamine--fructose-6-phosphate aminotransferase	ATCCATAGGGTGGATGATTGCTATCCTCATAATCGATTTTACCAATC	491941	491987	Fisher 1989	SMa_TSS1288	mTSS	491817	491914	-	upstream	-27
							SMa_TSS1289	mTSS	491822	491918	-	upstream	-23
NodD3 (SMa0840)	SMa0869	NodA N-acyltransferase	ATCCATATCGCAGATGATCGTTATCCAAACAATCAATTTTACCAATC	481756	481802	Fisher 1989	SMa_TSS1256	pmTSS	481632	481729	-	upstream	-27
NodD3 (SMa0840)	SMa0852	NodF acyl carrier protein	ATCCATTTCACGGATGGCCGACATCCAAACAATCGATTTTACCAATC	469381	469427	Fisher 1989	SMa_TSS1237	pmTSS	469454	469552	+	upstream	-27
NodD3 (SMa0840)	SMa0851	NodH sulfotransferase	ATTCACAGGCTGGATCCCTCTCATAAAAACAATCGATTTTACCAATC	469191	469237	Fisher 1989	SMa_TSS1236	pmTSS	469064	469163	-	upstream	-28
OxyR (SMc00818)	SMc00819	KatA catalase	ATAGGAAAATCTTATCGTAAATGGCAGGAAATACAAT	840137	840173	Jamet 2005	SMc_TSS02190	mTSS	840208	840309	+	upstream	-35
PhoB (SMc02140)	SMb20876	Hypothetical protein	AATTCGTCAATCTGTCAC	1283250	1283267	Yuan et al. 2006	SMb_TSS2776	mTSS	1283130	1283227	-	upstream	-23
PhoB (SMc02140)	SMb20759	PhnG phosponate metabolism protein	ATGTCACAAGCCTGTCAT	1551903	1551920	Krol 2004; Yuan et al. 2006	SMb_TSS3422	mTSS	1551942	1552044	+	upstream	-22
							SMb_TSS3423	mTSS	1551951	1552048	+	upstream	-31
PhoB (SMc02140)	SMc00171	Conserved hypothetical protein	ATGTCATCTTCCTGAAAC	1993259	1993276	Krol 2004; Yuan et al. 2006	SMc_TSS06020	mTSS	1993132	1993228	-	upstream	-31
							SMc_TSS06021	mTSS	1993139	1993235	-	upstream	-24
PhoB (SMc02140)	SMb20843	Alginate biosynthesis protein	ATTTTAAATCGCCGTCAC	636537	636554	Yuan et al. 2006	SMb_TSS1303	mTSS	636208	636304	-	upstream	-233
							SMb_TSS1304	mTSS	636259	636355	-	upstream	-182
							SMb_TSS1305	pmTSS	636379	636476	-	upstream	-61
PhoB (SMc02140)	SMa1961	Polyhydroxybutyrate depolymerase	CTGACAAACCGCCTTAGC	1116620	1116637	Yuan et al. 2006	SMa_TSS2764	mTSS	1116427	1116524	-	upstream	-96
							SMa_TSS2765	pmTSS	1116542	1116638	-	downstream	1
PhoB (SMc02140)	SMb21177	Phosphate uptake ABC transporter ATP-binding protein	CTGACACTGCGCTTTCAT	924173	924190	Krol 2004; Yuan et al. 2006	SMb_TSS1948	mTSS	924052	924150	-	upstream	-23
PhoB (SMc02140)	SMb21177	Phosphate uptake ABC transporter ATP-binding protein	CTGTTACAGAACCTACAC	924195	924212	Krol 2004; Yuan et al. 2006	SMb_TSS1948	mTSS	924052	924150	-	upstream	-45
PhoB (SMc02140)	SMb21270	cAMP-dependent protein kinase	CTGGCATCTTGATGTAAT	844424	844441	Yuan et al. 2006	SMb_TSS1779	mTSS	844384	844482	+	downstream	40
							SMb_TSS1780	mTSS	844440	844536	+	overlap	0
							SMb_TSS1781	mTSS	844451	844550	+	upstream	-10
							SMb_TSS1782	mTSS	844476	844574	+	upstream	-35
							SMb_TSS1783	mTSS	844508	844604	+	upstream	-67
							SMb_TSS1784	mTSS	844511	844607	+	upstream	-70
PhoB (SMc02140)	SMc00618	Polyphosphate kinase	CTGTCACAGTTCCGTCGT	1290051	1290068	Yuan et al. 2006	SMc_TSS03538	mTSS	1290080	1290181	+	upstream	-12
							SMc_TSS03539	mTSS	1290091	1290189	+	upstream	-23
PhoB (SMc02140)	SMc01605	Periplasmic binding ABC transporter	CTGTCACATAGGCTTCAT	2394070	2394087	Krol 2004; Yuan et al. 2006	SMc_TSS07101	mTSS	2394103	2394201	+	upstream	-16
							SMc_TSS07102	mTSS	2394111	2394210	+	upstream	-24
							SMc_TSS07103	mTSS	2394119	2394221	+	upstream	-32
PhoB (SMc02140)	SMc04317	Solute-binding periplasmic protein precursor	CTGTCACATCCCTGTAAA	2221588	2221605	Krol 2004; Yuan et al. 2006	SMc_TSS06609	mTSS	2221466	2221564	-	upstream	-24
							SMc_TSS06610	pmTSS	2221663	2221759	-	downstream	154
							SMc_TSS06611	pmTSS	2221686	2221782	-	downstream	177
PhoB (SMc02140)	SMc03124	Arginine ABC transporter, periplasmic solute-binding component	CTGTCACGAAAGTTTCAC	3206871	3206888	Krol 2004; Yuan et al. 2006	SMc_TSS09120	pmTSS	3206911	3207009	-	downstream	121
							SMc_TSS09121	pmTSS	3206919	3207012	-	downstream	124
							SMc_TSS09122	pmTSS	3206935	3207032	-	downstream	144
							SMc_TSS09123	pmTSS	3206939	3207038	-	downstream	150
PhoB (SMc02140)	SMc02146	Phosphate binding periplasmic protein	CTGTCATAAATGTTTCAC	566583	566600	Krol 2004; Yuan et al. 2006	SMc_TSS01347	mTSS	566599	566697	+	overlap	0
							SMc_TSS01348	mTSS	566610	566707	+	upstream	-10
							SMc_TSS01349	mTSS	566625	566726	+	upstream	-25
							SMc_TSS01350	mTSS	566645	566746	+	upstream	-45
							SMc_TSS01351	mTSS	566648	566747	+	upstream	-48
							SMc_TSS01352	mTSS	566674	566770	+	upstream	-74
							SMc_TSS01353	mTSS	566688	566786	+	upstream	-88
							SMc_TSS01354	mTSS	566698	566799	+	upstream	-98
							SMc_TSS01355	mTSS	566701	566799	+	upstream	-101
PhoB (SMc02140)	SMc02146	Phosphate binding periplasmic protein	GTTTCACCGAACTGACAT	566594	566611	Krol 2004; Yuan et al. 2006	SMc_TSS01347	mTSS	566599	566697	+	overlap	0
							SMc_TSS01348	mTSS	566610	566707	+	overlap	0
							SMc_TSS01349	mTSS	566625	566726	+	upstream	-14
							SMc_TSS01350	mTSS	566645	566746	+	upstream	-34
							SMc_TSS01351	mTSS	566648	566747	+	upstream	-37
							SMc_TSS01352	mTSS	566674	566770	+	upstream	-63
							SMc_TSS01353	mTSS	566688	566786	+	upstream	-77
							SMc_TSS01354	mTSS	566698	566799	+	upstream	-87
							SMc_TSS01355	mTSS	566701	566799	+	upstream	-90
PhoB (SMc02140)	SMc01907	Hypothetical transmembrane protein	CTGTCATCCAGCTGTTAC	1367797	1367814	Krol 2004; Yuan et al. 2006	SMc_TSS03820	mTSS	1367837	1367935	+	upstream	-23
							SMc_TSS03821	mTSS	1367856	1367952	+	upstream	-42
PhoB (SMc02140)	SMc01852	PPi-phosphofructokinase	CTGTCATTTAATTTCCAT	2361029	2361046	Yuan et al. 2006	SMc_TSS07009	mTSS	2361045	2361142	+	overlap	0
							SMc_TSS07010	mTSS	2361070	2361170	+	upstream	-24
							SMc_TSS07011	mTSS	2361081	2361180	+	upstream	-35
							SMc_TSS07012	mTSS	2361123	2361222	+	upstream	-77
PhoB (SMc02140)	SMc03243	Alkaline phosphatase transmembrane protein	CTGTAAAGCCGCTGACAT	3353512	3353529	Yuan et al. 2006	SMc_TSS09478	mTSS	3353392	3353489	-	upstream	-23
PhoB (SMc02140)	SMc03243	Alkaline phosphatase transmembrane protein	CTGTCGCCAAACCGTCCG	3353545	3353562	Krol 2004; Yuan et al. 2006	SMc_TSS09478	mTSS	3353392	3353489	-	upstream	-56
PhoB (SMc02140)	SMc04239	Hypothetical protein	CTGTCGTGAAGGCTTCAT	2065368	2065385	Yuan et al. 2006	SMc_TSS06263	pmTSS	2065274	2065374	+	downstream	94
							SMc_TSS06265	mTSS	2065407	2065506	+	upstream	-22
							SMc_TSS06267	mTSS	2065431	2065528	+	upstream	-46
							SMc_TSS06268	lmTSS	2065483	2065579	+	upstream	-98
PhoB (SMc02140)	SMc00819	Catalase	CTGTCGTTCAGCCGTCAC	840244	840261	Yuan et al. 2006	SMc_TSS02190	mTSS	840208	840309	+	downstream	36
PhoB (SMc02140)	SMc02862	Conserved hypothetical protein	CTGTGGGAAAGCCGTTTT	216645	216662	Yuan et al. 2006	SMc_TSS00440	mTSS	216495	216591	-	upstream	-54
PhoB (SMc02140)	SMc00620	Hypothetical signal peptide protein	CTTTCACCTCGCTGTAAG	1295425	1295442	Yuan et al. 2006	SMc_TSS03564	mTSS	1295281	1295380	-	upstream	-45
PhoB (SMc02140)	SMb21317	Transcriptional regulator WggR (formerly ExpG)	GTGTTATGAAATTACTTCAAG	983842	983862	Yuan et al. 2006	SMb_TSS2085	mTSS	983815	983912	+	downstream	27
							SMb_TSS2086	mTSS	983828	983926	+	downstream	14
							SMb_TSS2087	mTSS	983846	983943	+	overlap	0
							SMb_TSS2089	mTSS	983892	983990	+	upstream	-30
							SMb_TSS2090	mTSS	983896	983997	+	upstream	-34
PhoB (SMc02140)	SMc01848	Protein required for diacylglyceryl-N,N,N- trimethylhomoserine biosynthesis	TCGTCATCAAAGTGTAGC	2365951	2365968	Yuan et al. 2006	SMc_TSS07023	mTSS	2365991	2366091	+	upstream	-23
PhoB (SMc02140)	SMc04053	Hypothetical protein	TTGACATAAAATAGTAAT	3056330	3056347	Yuan et al. 2006	SMc_TSS08747	mTSS	3056370	3056469	+	upstream	-23
							SMc_TSS08749	mTSS	3056398	3056495	+	upstream	-51
PhoB (SMc02140)	SMc04053	Hypothetical protein	TTGACATAAAATAGTAAT	3056330	3056347	Yuan et al. 2006	SMc_TSS08750	mTSS	3056442	3056542	+	upstream	-95
PhoB (SMc02140)	SMc03961	UDP-sulfoquinovose synthase	TTGTCACAATCCTATCCT	2954760	2954777	Krol 2004; Yuan et al. 2006	SMc_TSS08486	mTSS	2954778	2954877	+	upstream	-1
							SMc_TSS08487	mTSS	2954789	2954888	+	upstream	-12
PhoB (SMc02140)	SMa0612	FixN3 cytochrome c oxidase subunit 1	TTGTCAGGGGCCTTTCAT	326937	326954	Krol 2004; Yuan et al. 2006	SMa_TSS0842	mTSS	326879	326975	+	downstream	58
							SMa_TSS0843	mTSS	326942	327041	+	overlap	0
PhoB (SMc02140)	SMc02490	Acyltransferase	TTGTCATTGTTCGATCAT	3305538	3305555	Yuan et al. 2006	SMc_TSS09368	mTSS	3305418	3305516	-	upstream	-22
							SMc_TSS09369	mTSS	3305428	3305524	-	upstream	-14
							SMc_TSS09370	mTSS	3305430	3305527	-	upstream	-11
PhoB (SMc02140)	SMc02634	PhoX alkaline phosphatase	TTGTCGCAGAGCTGTCAT	1187524	1187541	Krol 2004; Yuan et al. 2006	SMc_TSS03244	mTSS	1187369	1187467	-	upstream	-57
							SMc_TSS03245	mTSS	1187399	1187495	-	upstream	-29
							SMc_TSS03246	mTSS	1187405	1187501	-	upstream	-23
PhoB (SMc02140)	SMa1822	conserved hypothetical protein	ATGACCAGGGTCTTCA	1034488	1034503	Krol 2004	SMa_TSS2599	mTSS	1034228	1034324	-	upstream	-164
PhoB (SMc02140)	SMc02174	Hypothetical transmembrane protein	TTGTGAACGATCTGTCG	521281	521297	Krol 2004	SMc_TSS01177	mTSS	521287	521390	+	overlap	0
							SMc_TSS01178	mTSS	521335	521432	+	upstream	-38
							SMc_TSS01179	mTSS	521339	521435	+	upstream	-42
							SMc_TSS01180	mTSS	521346	521443	+	upstream	-49
PhoB (SMc02140)	SMc00170	Quorum sensing system, AHL autoinducer-binding, luxR family, regulator of sinI	CTGTCGCCGTCCGTCA	1995686	1995701	Krol 2004	SMc_TSS06030	mTSS	1995945	1996046	+	upstream	-244
Rem (SMc03046)	SMc03046	Response regulator of exponential growth motility	CAACATCATGTTAGTGGTAAGGTT	742267	742290	Rotter et al. 2006	SMc_TSS01870	pmTSS	742215	742312	+	downstream	52
							SMc_TSS01871	mTSS	742316	742412	+	upstream	-26
							SMc_TSS01872	mTSS	742406	742504	+	upstream	-116
							SMc_TSS01873	mTSS	742418	742514	+	upstream	-128
Rem (SMc03046)	SMc03023	Conserved hypothetical protein	CATCGCCATGTAGCCGCCGAGGAT	720866	720889	Rotter et al. 2006	SMc_TSS01812	mTSS	721053	721151	+	upstream	-164
Rem (SMc03046)	SMc03027	Flagellar basal-body rod protein	CCCCGACAAGTCCCACGCAAGATT	724877	724900	Rotter et al. 2006	SMc_TSS01819	mTSS	724918	725017	+	upstream	-18
							SMc_TSS01820	mTSS	724920	725020	+	upstream	-20
Rem (SMc03046)	SMc03022	Chemotaxis (motility protein A) transmembrane	CCGCGGCCAGCCTCACGCAAGGAT	720977	721000	Rotter et al. 2006	SMc_TSS01810	mTSS	720856	720953	-	upstream	-24
							SMc_TSS01811	mTSS	720860	720956	-	upstream	-21
Rem (SMc03046)	SMc03041	Conserved hypothetical protein, required for flagellum formation	CTGCCGCTTGCATCGCGCTTT	736909	736929	Rotter et al. 2006	SMc_TSS01866	pmTSS	736870	736969	+	downstream	39
Rem (SMc03046)	SMc03014	Flagellar M-ring transmembrane protein	CTTCGCCAAGTTCGCGCAAGTTT	711409	711431	Rotter et al. 2006	SMc_TSS01789	mTSS	711451	711549	+	upstream	-20
RhrA (SMa2412)	SMa2414	RhtA rhizobactin transporter	GTTCGCATGCGTCCAAATGAGGTTCGC	1315603	1315629	Rotter et al. 2006	SMa_TSS3221	mTSS	1315731	1315828	+	upstream	-102
RhrA (SMa2412)	SMa2337	RhtX rhizobactin transporter	GTTCGCTACTGTCTTAATGAGGTTCGC	1304703	1304729	Rotter et al. 2006	SMa_TSS3204	mTSS	1304774	1304871	+	upstream	-45
RirA (SMc00785)	SMa1749	Transcriptional regulator	AATGAGAATACGAGTCAAC	992457	992475	Rodionov et al. 2006	SMa_TSS2480	mTSS	992351	992447	-	upstream	-10
							SMa_TSS2481	pmTSS	992477	992573	-	downstream	98
RirA (SMc00785)	SMc02726	Hemin-binding membrane protein	ATTGACAATCACACTCATG	2578414	2578432	Rodionov et al. 2007	SMc_TSS07534	mTSS	2578279	2578375	-	upstream	-39
RirA (SMc00785)	SMa1746	ABC transporter, periplasmic solute-binding protein	CATGAAAGCTTCGCTCAAC	989174	989192	Rodionov et al. 2006	SMa_TSS2470	mTSS	988907	989003	-	upstream	-171
RirA (SMc00785)	SMc01657	Ferrichrome-iron receptor precursor protein	CATGACTTAAAAAGTCATG	2454985	2455003	Rodionov et al. 2007	SMc_TSS07188	mTSS	2455049	2455146	+	upstream	-46
							SMc_TSS07189	lmTSS	2455078	2455175	+	upstream	-75
RirA (SMc00785)	SMa2414	RhtA rhizobactin transporter	CATGACTTAAATAGTCTTG	1315666	1315684	Rodionov et al. 2006	SMa_TSS3221	mTSS	1315731	1315828	+	upstream	-47
RirA (SMc00785)	SMc01657	Ferrichrome-iron receptor precursor protein	CATGAGTGATTAGCTCACC	2455028	2455046	Rodionov et al. 2007	SMc_TSS07188	mTSS	2455049	2455146	+	upstream	-3
							SMc_TSS07189	lmTSS	2455078	2455175	+	upstream	-32
RirA (SMc00785)	SMc00592	Hypothetical, transmembrane protein	CTTGACGATCAAAGTCAGC	1264035	1264053	Rodionov et al. 2007	SMc_TSS03466	mTSS	1264073	1264170	+	upstream	-20
RirA (SMc00785)	SMc01514	Conserved hypothetical protein	CTTGACTTCATTACTCATA	2616192	2616210	Rodionov et al. 2007	SMc_TSS07687	mTSS	2616076	2616173	-	upstream	-19
RirA (SMc00785)	SMc02726	Hemin-binding membrane protein	CTTGAGTTCGCCGCTCAAC	2578327	2578345	Rodionov et al. 2007	SMc_TSS07534	mTSS	2578279	2578375	-	downstream	30
RirA (SMc00785)	SMc02085	Biopolymer transport transmembrane protein	CTTGATTATTGTACTCCAC	1626161	1626179	Rodionov et al. 2007	SMc_TSS04850	pmTSS	1626171	1626269	+	overlap	0
RirA (SMc00785)	SMa2337	RhtX rhizobactin transporter	GATGACGGCAACACTCATG	1304765	1304783	Rodionov et al. 2006	SMa_TSS3204	mTSS	1304774	1304871	+	overlap	0
RirA (SMc00785)	SMb21432	Iron uptake ABC transporter periplasmic solute-binding protein precursor	GTTGACCGGTAAAGTCATG	1362983	1363001	Rodionov et al. 2007	SMb_TSS2987	mTSS	1362863	1362965	-	upstream	-18
RirA (SMc00785)	SMc03787	Hypothetical protein	GTTGACGGCAAATGTCCTC	3452278	3452296	Rodionov et al. 2007	SMc_TSS09935	mTSS	3452160	3452257	-	upstream	-21
							SMc_TSS09936	mTSS	3452162	3452260	-	upstream	-18
							SMc_TSS09937	pmTSS	3452294	3452390	-	downstream	94
RirA (SMc00785)	SMc01747	Hypothetical protein	TATGAGTAATGAAGTCAAG	2616192	2616210	Rodionov et al. 2007	SMc_TSS07688	mTSS	2616210	2616310	+	overlap	0
							SMc_TSS07689	mTSS	2616228	2616325	+	upstream	-18
RirA (SMc00785)	SMc00784	Fe3+ ABC transporter	TATGATTGACTAAGTTAAG	806374	806392	Rodionov et al. 2006	SMc_TSS02061	mTSS	806275	806372	-	upstream	-2
							SMc_TSS02062	mTSS	806277	806375	-	overlap	0
							SMc_TSS02063	mTSS	806279	806379	-	overlap	0
							SMc_TSS02064	mTSS	806297	806393	-	downstream	1
WggR (SMb21317)	SMb21317	Transcriptional regulator WggR (formerly ExpG)	CTTCAAGTTTTGAAG	983856	983870	Baumgarth et al. 2005	SMb_TSS2085	mTSS	983815	983912	+	downstream	41
							SMb_TSS2086	mTSS	983828	983926	+	downstream	28
							SMb_TSS2087	mTSS	983846	983943	+	downstream	10
							SMb_TSS2089	mTSS	983892	983990	+	upstream	-22
							SMb_TSS2090	mTSS	983896	983997	+	upstream	-26
WggR (SMb21317)	SMb21319	Membrane protein WgaA (formerly ExpA1)	CTTCAATTTTTGAAG	985883	985897	Baumgarth et al. 2005	SMb_TSS2097	mTSS	985968	986067	+	upstream	-71
							SMb_TSS2098	mTSS	986014	986112	+	upstream	-117
References
Barnett, M. J., D. Y. Hung, A. Reisenauer, L. Shapiro, and S. R. Long. 2001. A homolog of the CtrA cell cycle regulator is present and essential in Sinorhizobium meliloti. J Bacteriol 183:3204-3210.
Baumgarth, B., F. W. Bartels, D. Anselmetti, A. Becker, and R. Ros. 2005. Detailed studies of the binding mechanism of the Sinorhizobium meliloti transcriptional activator ExpG to DNA. Microbiology 151:259-268.
Bertram-Drogatz, P. A., I. Quester, A. Becker, and A. Puhler. 1998. The Sinorhizobium meliloti MucR protein, which is essential for the production of high-molecular-weight succinoglycan exopolysaccharide, binds to short DNA regions upstream of exoH and exoY. Mol Gen Genet 257:433-441.
Chen, E. J., R. F. Fisher, V. M. Perovich, E. A. Sabio, and S. R. Long. 2009. Identification of direct transcriptional target genes of ExoS/ChvI two-component signaling in Sinorhizobium meliloti. J Bacteriol 191:6833-6842.
Fisher, R. F., and S. R. Long. 1989. DNA footprint analysis of the transcriptional activator proteins NodD1 and NodD3 on inducible nod gene promoters. J Bacteriol 171:5492-5502.
Foussard, M., A. M. Garnerone, F. Ni, E. Soupene, P. Boistard, and J. Batut. 1997. Negative autoregulation of the Rhizobium meliloti fixK gene is indirect and requires a newly identified regulator, FixT. Mol Microbiol 25:27-37.
Jamet, A., E. Kiss, J. Batut, A. Puppo, and D. Herouart. 2005. The katA catalase gene is regulated by OxyR in both free-living and symbiotic Sinorhizobium meliloti. J Bacteriol 187:376-381.
Krol, E., and A. Becker. 2004. Global transcriptional analysis of the phosphate starvation response in Sinorhizobium meliloti strains 1021 and 2011. Mol Genet Genomics 272:1-17.
Ledebur, H., and B. T. Nixon. 1992. Tandem DctD-binding sites of the Rhizobium meliloti dctA upstream activating sequence are essential for optimal function despite a 50- to 100-fold difference in affinity for DctD. Mol Microbiol 6:3479-3492.
Loprasert, S., W. Whangsuk, J. M. Dubbs, R. Sallabhan, K. Somsongkul, and S. Mongkolsuk. 2007. HpdR is a transcriptional activator of Sinorhizobium meliloti hpdA, which encodes a herbicide-targeted 4-hydroxyphenylpyruvate dioxygenase. J Bacteriol 189:3660-3664.
McIntosh, M., S. Meyer, and A. Becker. 2009. Novel Sinorhizobium meliloti quorum sensing positive and negative regulatory feedback mechanisms respond to phosphate availability. Mol Microbiol 74:1238-1256.
Rodionov, D. A., M. S. Gelfand, J. D. Todd, A. R. Curson, and A. W. Johnston. 2006. Computational reconstruction of iron- and manganese-responsive transcriptional networks in alpha-proteobacteria. PLoS Comput Biol 2:e163.
Rotter, C., S. Muhlbacher, D. Salamon, R. Schmitt, and B. Scharf. 2006. Rem, a new transcriptional activator of motility and chemotaxis in Sinorhizobium meliloti. J Bacteriol 188:6932-6942.
Yuan, Z. C., R. Zaheer, R. Morton, and T. M. Finan. 2006. Genome prediction of PhoB regulated promoters in Sinorhizobium meliloti and twelve proteobacteria. Nucleic Acids Res 34:2686-2697.

## Sheet: S15 CtrA
Table S15. Predicted CtrA binding motifs and their corresponding transcription start sites (TSS). N/A = not applicable.
In the binding motif location column, "overlap" indicates that the binding site overlaps with the TSS.
Target Gene Information						TSS information
CtrA target gene	Target Gene Description	Binding motif	Motif P-value	Motif position		TSS id	TSS category	Position		Strand	Binding motif location relative to TSS	Distance
SMa0193	hypothetical protein SMa0193	TCAGCAATACTAAAC	7.8e-05	106656	106670	SMa_TSS0314	lmTSS	106553	106652	-	upstream	-4
SMa0340	TrpR binding protein WrbA	GAATTCATCATTAAC	1.6e-05	186317	186331	SMa_TSS0505	mTSS	186309	186406	-	downstream	75
SMa0585	NrtA, nitrate ABC transporter substrate-binding protein	GAATGACGACTTAAC	3.2e-05	313801	313815	SMa_TSS0818	pmTSS	313617	313714	-	upstream	-87
SMa0726	hypothetical protein SMa0726	TTAAATAACGTTAAC	8.9e-05	393521	393535	SMa_TSS1062	pmTSS	393597	393694	+	upstream	-62
SMa0791	hypothetical protein SMa0791	GAATCGCCGCTTAAC	4.1e-05	430353	430367	No RNAseq TSS	N/A	N/A	N/A	N/A	N/A	N/A
SMa1495	Aminotransferase	TAAAATTTTCTTATC	7.8e-05	824479	824493	SMa_TSS2110	mTSS	824518	824615	+	upstream	-25
SMa1495	Aminotransferase	TAAACTAAACTTTAC	9.4e-06	824505	824519	SMa_TSS2110	mTSS	824518	824615	+	overlap	0
SMa1495	Aminotransferase	TAAACTTTACTTAAC	7.9e-07	824510	824524	SMa_TSS2110	mTSS	824518	824615	+	overlap	0
SMa1747	TonB-dependent siderophore receptor	TCAGCTTAATTAAAC	6e-05	989016	989030	No RNAseq TSS	N/A	N/A	N/A	N/A	N/A	N/A
SMa1917	hypothetical protein SMa1917	TAATAGTATTTTCAC	6e-05	1092007	1091993	No RNAseq TSS	N/A	N/A	N/A	N/A	N/A	N/A
SMa2002	hydrolase	TAACGGGGGATTTAC	4e-05	1135058	1135072	SMa_TSS2796	mTSS	1135210	1135308	+	upstream	-138
SMa2002	hydrolase	TAACGGGGGATTTAC	4e-05	1135058	1135072	SMa_TSS2797	mTSS	1135261	1135358	+	upstream	-189
SMa2057	hypothetical protein SMa2057	GAACTCTCTTTTAAC	1.8e-05	1161756	1161770	SMa_TSS2866	mTSS	1161632	1161731	-	upstream	-25
SMa2085	ABC transporter permease	TAAAATACATTTGAC	6e-05	1178181	1178167	No RNAseq TSS	N/A	N/A	N/A	N/A	N/A	N/A
SMa2111	hypothetical protein SMa2111	TAATTTCCTCTTCAC	0.0001	1191732	1191746	SMa_TSS2936	mTSS	1191635	1191732	+	downstream	97
SMa2111	hypothetical protein SMa2111	TAATTTCCTCTTCAC	0.0001	1191732	1191746	SMa_TSS2937	mTSS	1191721	1191818	+	downstream	11
SMa2111	hypothetical protein SMa2111	TAATTTCCTCTTCAC	0.0001	1191732	1191746	SMa_TSS2938	mTSS	1191745	1191844	+	overlap	0
SMa2412	RhrA transcriptional activator	TAAGTCATGTTTTAT	4.4e-05	1315674	1315660	No RNAseq TSS	N/A	N/A	N/A	N/A	N/A	N/A
SMb20106	transcriptional regulator protein	TAATAATGCATTAAT	7.2e-06	116750	116764	SMb_TSS0233	mTSS	116763	116860	+	overlap	0
SMb20129	transcriptional regulator	TAACGGCGCGTTAAT	3.7e-05	141726	141740	No RNAseq TSS	N/A	N/A	N/A	N/A	N/A	N/A
SMb20136	hypothetical protein SMb20136	TCATGTGAAGTAAAC	8.9e-05	151089	151075	No RNAseq TSS	N/A	N/A	N/A	N/A	N/A	N/A
SMb20138	hypothetical protein SMb20138	GAATTATTTATTAAT	3.3e-05	153369	153355	No RNAseq TSS	N/A	N/A	N/A	N/A	N/A	N/A
SMb20285	transcriptional regulator protein	TAAGATACGTTTTAT	4.4e-05	290751	290765	SMb_TSS0472	mTSS	290642	290738	-	upstream	-13
SMb20322	TRAP-type small permease component	TAAAATCTACTTTAT	4e-05	325869	325855	No RNAseq TSS	N/A	N/A	N/A	N/A	N/A	N/A
SMb20323	transcriptional regulator	TAAAGTAGATTTTAT	4e-05	325856	325870	No RNAseq TSS	N/A	N/A	N/A	N/A	N/A	N/A
SMb20457	transcriptional regulator	TAAAGGGGTATAAAC	2.5e-05	470191	470205	SMb_TSS0829	mTSS	470085	470185	-	upstream	-6
SMb20470	hypothetical protein SMb20470	TCAGATAAAATTAAT	4.1e-05	483669	483683	SMb_TSS0862	mTSS	483859	483955	+	upstream	-176
SMb20483	catabolite repressor protein	TCATTCAGACTTAAT	5e-05	499641	499655	SMb_TSS0892	mTSS	499534	499632	-	upstream	-9
SMb20483	catabolite repressor protein	TCATTCAGACTTAAT	5e-05	499641	499655	SMb_TSS0893	mTSS	499549	499645	-	overlap	0
SMb20579	beta-ketoadipate enol-lactone hydrolase	GAAATATCATTTTAC	4.8e-05	1593271	1593257	No RNAseq TSS	N/A	N/A	N/A	N/A	N/A	N/A
SMb20597	hypothetical protein SMb20597	GAAATGAAGGTTAAC	2.5e-05	1610643	1610657	No RNAseq TSS	N/A	N/A	N/A	N/A	N/A	N/A
SMb20628	hypothetical protein SMb20628	GCATCATGTGTTAAC	0.0001	1648510	1648524	SMb_TSS3557	mTSS	1648399	1648495	-	upstream	-15
SMb20628	hypothetical protein SMb20628	GCATCATGTGTTAAC	0.0001	1648510	1648524	SMb_TSS3558	mTSS	1648405	1648501	-	upstream	-9
SMb20857	glucose-6-phosphate isomerase	TCAAGCAAAATTAAC	1.6e-05	1261954	1261968	SMb_TSS2721	mTSS	1262095	1262193	+	upstream	-127
SMb20906	hypothetical protein SMb20906	TAAACAAAGATTTAC	1e-05	1316930	1316944	No RNAseq TSS	N/A	N/A	N/A	N/A	N/A	N/A
SMb21244	Polysaccharide transporter	GAAAGGGCAGTTAAC	4e-05	813408	813394	No RNAseq TSS	N/A	N/A	N/A	N/A	N/A	N/A
SMb21244	Polysaccharide transporter	TAAATGCCTATTAAC	1.9e-06	813242	813228	No RNAseq TSS	N/A	N/A	N/A	N/A	N/A	N/A
SMb21385	Transcriptional regulator, AraC family	TCAGGAGTTTTTTAC	7.8e-05	1048208	1048222	No RNAseq TSS	N/A	N/A	N/A	N/A	N/A	N/A
SMb21479	hypothetical protein SMb21479	GAATGAATCGTTAAC	2.4e-05	1402967	1402981	SMb_TSS3071	mTSS	1403007	1403106	+	upstream	-26
SMb21524	MinC, septum formation inhibitor	CAACCAATAATTAAC	8.9e-05	1448035	1448049	SMb_TSS3203	mTSS	1447947	1448044	-	overlap	0
SMb21524	MinC, septum formation inhibitor	TAACCATTTGTTAAC	1.9e-06	1448071	1448085	SMb_TSS3203	mTSS	1447947	1448044	-	upstream	-27
SMb21524	MinC, septum formation inhibitor	CAACCAATAATTAAC	8.9e-05	1448035	1448049	SMb_TSS3204	mTSS	1447951	1448047	-	overlap	0
SMb21524	MinC, septum formation inhibitor	TAACCATTTGTTAAC	1.9e-06	1448071	1448085	SMb_TSS3204	mTSS	1447951	1448047	-	upstream	-24
SMb21524	MinC, septum formation inhibitor	CAACCAATAATTAAC	8.9e-05	1448035	1448049	SMb_TSS3205	pmTSS	1448109	1448205	-	downstream	156
SMb21524	MinC, septum formation inhibitor	TAACCATTTGTTAAC	1.9e-06	1448071	1448085	SMb_TSS3205	pmTSS	1448109	1448205	-	downstream	120
SMb21581	putative glycosyltransferase	GAAATCATCCTAAAC	7.8e-05	1120457	1120471	No RNAseq TSS	N/A	N/A	N/A	N/A	N/A	N/A
SMb21651	plasmid stability protein	TCAGTAAATTTTTAC	4.4e-05	1683232	1683246	SMb_TSS3612	mTSS	1682901	1682998	-	upstream	-234
SMb21651	plasmid stability protein	TCAGTAAATTTTTAC	4.4e-05	1683232	1683246	SMb_TSS3613	pmTSS	1683044	1683142	-	upstream	-90
SMb21662	ExoI2, periplasmic protein	TCATGGCGTTTTAAT	7.8e-05	670110	670124	SMb_TSS1357	mTSS	669815	669912	-	upstream	-198
SMc00001	hypothetical protein SMc00001	TCAGCAAGGCTTAAC	3.7e-05	982641	982655	No RNAseq TSS	N/A	N/A	N/A	N/A	N/A	N/A
SMc00026	hypothetical protein SMc00026	GAATAGGTGGTTAAC	3.3e-05	1026995	1027009	SMc_TSS02717	mTSS	1027157	1027254	+	upstream	-148
SMc00027	hypothetical protein SMc00027	TAAGGTGTATTTTAT	4.4e-05	1029627	1029641	SMc_TSS02722	mTSS	1029821	1029918	+	upstream	-180
SMc00065	signal peptide protein	TAAAAAAAATTTAAA	4.1e-05	1104433	1104447	SMc_TSS02920	mTSS	1104657	1104757	+	upstream	-210
SMc00123	hypothetical protein SMc00123	TAAATTTTTTTTAAT	4.1e-06	1104431	1104445	SMc_TSS02916	lmTSS	1104035	1104132	-	upstream	-299
SMc00123	hypothetical protein SMc00123	TAAATTTTTTTTAAT	4.1e-06	1104431	1104445	SMc_TSS02917	mTSS	1104140	1104236	-	upstream	-195
SMc00140	amino-acid binding periplasmic protein	GAAGCCGACATTAAC	4e-05	2030313	2030327	SMc_TSS06138	mTSS	2030457	2030557	+	upstream	-130
SMc00140	amino-acid binding periplasmic protein	GAAGCCGACATTAAC	4e-05	2030313	2030327	SMc_TSS06139	mTSS	2030523	2030621	+	upstream	-196
SMc00159	signal peptide protein	TATAAGAAAATTAAC	8.9e-05	2008570	2008584	SMc_TSS06062	mTSS	2008607	2008704	+	upstream	-23
SMc00165	short chain dehydrogenase	TCAACAGGCATTAAT	7.8e-05	2000691	2000677	No RNAseq TSS	N/A	N/A	N/A	N/A	N/A	N/A
SMc00190	hypothetical protein SMc00190	TAACGGCCATTAAAC	8.9e-05	1965322	1965336	SMc_TSS05928	pmTSS	1965456	1965554	+	upstream	-120
SMc00190	hypothetical protein SMc00190	TAACGGCCATTAAAC	8.9e-05	1965322	1965336	SMc_TSS05929	mTSS	1965459	1965561	+	upstream	-123
SMc00190	hypothetical protein SMc00190	TAACGGCCATTAAAC	8.9e-05	1965322	1965336	SMc_TSS05930	mTSS	1965462	1965562	+	upstream	-126
SMc00190	hypothetical protein SMc00190	TAACGGCCATTAAAC	8.9e-05	1965322	1965336	SMc_TSS05931	mTSS	1965484	1965583	+	upstream	-148
SMc00190	hypothetical protein SMc00190	TAACGGCCATTAAAC	8.9e-05	1965322	1965336	SMc_TSS05932	mTSS	1965515	1965612	+	upstream	-179
SMc00191	hypothetical protein SMc00191	TAATGATTTCTTAAC	7.9e-07	1965380	1965394	SMc_TSS05917	mTSS	1965008	1965105	-	upstream	-275
SMc00191	hypothetical protein SMc00191	TAATGATTTCTTAAC	7.9e-07	1965380	1965394	SMc_TSS05918	mTSS	1965067	1965166	-	upstream	-214
SMc00191	hypothetical protein SMc00191	TAATGATTTCTTAAC	7.9e-07	1965380	1965394	SMc_TSS05919	mTSS	1965071	1965167	-	upstream	-213
SMc00191	hypothetical protein SMc00191	TAATGATTTCTTAAC	7.9e-07	1965380	1965394	SMc_TSS05920	mTSS	1965071	1965170	-	upstream	-210
SMc00191	hypothetical protein SMc00191	TAATGATTTCTTAAC	7.9e-07	1965380	1965394	SMc_TSS05921	mTSS	1965077	1965174	-	upstream	-206
SMc00191	hypothetical protein SMc00191	TAATGATTTCTTAAC	7.9e-07	1965380	1965394	SMc_TSS05922	mTSS	1965138	1965234	-	upstream	-146
SMc00250	hypothetical protein SMc00250	TAAAAAGCAATAAAT	4.1e-05	1820526	1820540	No RNAseq TSS	N/A	N/A	N/A	N/A	N/A	N/A
SMc00270	transketolase alpha subunit protein	TAAGTTTTGCTTAAC	1.9e-06	1840301	1840287	No RNAseq TSS	N/A	N/A	N/A	N/A	N/A	N/A
SMc00289	CspA5, cold shock transcription regulator protein	TAAGAATCAGTTAAC	2.3e-06	1859636	1859650	SMc_TSS05611	mTSS	1859530	1859626	-	upstream	-10
SMc00289	CspA5, cold shock transcription regulator protein	TAAGAATCAGTTAAC	2.3e-06	1859636	1859650	SMc_TSS05612	mTSS	1859535	1859632	-	upstream	-4
SMc00289	CspA5, cold shock transcription regulator protein	TAAGAATCAGTTAAC	2.3e-06	1859636	1859650	SMc_TSS05613	mTSS	1859552	1859651	-	downstream	1
SMc00289	CspA5, cold shock transcription regulator protein	TAAGAATCAGTTAAC	2.3e-06	1859636	1859650	SMc_TSS05614	mTSS	1859612	1859709	-	downstream	59
SMc00289	CspA5, cold shock transcription regulator protein	TAAGAATCAGTTAAC	2.3e-06	1859636	1859650	SMc_TSS05616	mTSS	1859653	1859751	-	downstream	101
SMc00336	hypothetical protein SMc00336	TAACACTCCCTAAAC	3.2e-05	292872	292886	SMc_TSS00617	mTSS	292777	292873	-	overlap	0
SMc00360	hypothetical protein SMc00360	TAACTCTTTATTAAC	2.2e-07	316489	316503	SMc_TSS00683	mTSS	316333	316429	-	upstream	-60
SMc00360	hypothetical protein SMc00360	TAACTCTTTATTAAC	2.2e-07	316489	316503	SMc_TSS00684	mTSS	316377	316474	-	upstream	-15
SMc00360	hypothetical protein SMc00360	TAACTCTTTATTAAC	2.2e-07	316489	316503	SMc_TSS00685	mTSS	316392	316492	-	overlap	0
SMc00404	hypothetical protein SMc00404	TAATGAGAACTTAAC	2.3e-06	355983	355997	SMc_TSS00771	mTSS	355840	355937	-	upstream	-46
SMc00456	hypothetical protein SMc00456	TCAGATGTGGTTAAC	3.2e-05	1093349	1093363	SMc_TSS02880	mTSS	1092987	1093083	-	upstream	-266
SMc00456	hypothetical protein SMc00456	TCAGATGTGGTTAAC	3.2e-05	1093349	1093363	SMc_TSS02881	mTSS	1092993	1093089	-	upstream	-260
SMc00456	hypothetical protein SMc00456	TCAGATGTGGTTAAC	3.2e-05	1093349	1093363	SMc_TSS02882	mTSS	1092997	1093098	-	upstream	-251
SMc00468	hypothetical protein SMc00468	TAACTGCATTTTAAC	3.2e-06	1956589	1956603	SMc_TSS05890	mTSS	1956842	1956939	+	upstream	-239
SMc00468	hypothetical protein SMc00468	TAATCAGTGCTTAAC	3.2e-06	1956578	1956592	SMc_TSS05890	mTSS	1956842	1956939	+	upstream	-250
SMc00468	hypothetical protein SMc00468	TAACTGCATTTTAAC	3.2e-06	1956589	1956603	SMc_TSS05891	mTSS	1956887	1956983	+	upstream	-284
SMc00468	hypothetical protein SMc00468	TAATCAGTGCTTAAC	3.2e-06	1956578	1956592	SMc_TSS05891	mTSS	1956887	1956983	+	upstream	-295
SMc00469	DksA, DnaK suppressor protein	TAAAATGCAGTTAAG	8.9e-05	1956587	1956601	SMc_TSS05878	mTSS	1956424	1956523	-	upstream	-64
SMc00469	DksA, DnaK suppressor protein	TAAAATGCAGTTAAG	8.9e-05	1956587	1956601	SMc_TSS05879	mTSS	1956430	1956527	-	upstream	-60
SMc00469	DksA, DnaK suppressor protein	TAAAATGCAGTTAAG	8.9e-05	1956587	1956601	SMc_TSS05880	mTSS	1956434	1956537	-	upstream	-50
SMc00469	DksA, DnaK suppressor protein	TAAAATGCAGTTAAG	8.9e-05	1956587	1956601	SMc_TSS05881	mTSS	1956435	1956532	-	upstream	-55
SMc00469	DksA, DnaK suppressor protein	TAAAATGCAGTTAAG	8.9e-05	1956587	1956601	SMc_TSS05882	mTSS	1956443	1956540	-	upstream	-47
SMc00469	DksA, DnaK suppressor protein	TAAAATGCAGTTAAG	8.9e-05	1956587	1956601	SMc_TSS05883	mTSS	1956448	1956544	-	upstream	-43
SMc00469	DksA, DnaK suppressor protein	TAAAATGCAGTTAAG	8.9e-05	1956587	1956601	SMc_TSS05884	mTSS	1956451	1956547	-	upstream	-40
SMc00469	DksA, DnaK suppressor protein	TAAAATGCAGTTAAG	8.9e-05	1956587	1956601	SMc_TSS05886	mTSS	1956514	1956612	-	downstream	11
SMc00469	DksA, DnaK suppressor protein	TAAAATGCAGTTAAG	8.9e-05	1956587	1956601	SMc_TSS05887	mTSS	1956538	1956635	-	downstream	34
SMc00469	DksA, DnaK suppressor protein	TAAAATGCAGTTAAG	8.9e-05	1956587	1956601	SMc_TSS05888	pmTSS	1956642	1956739	-	downstream	138
SMc00469	DksA, DnaK suppressor protein	TAAAATGCAGTTAAG	8.9e-05	1956587	1956601	SMc_TSS05889	pmTSS	1956707	1956804	-	downstream	203
SMc00585	PepA, leucyl aminopeptidase	TAACCGCATGTAAAC	3.2e-05	1256009	1256023	SMc_TSS03448	mTSS	1256082	1256179	+	upstream	-59
SMc00597	hypothetical protein SMc00597	TAAAATGGCTTTTAC	1.6e-05	1269692	1269678	No RNAseq TSS	N/A	N/A	N/A	N/A	N/A	N/A
SMc00597	hypothetical protein SMc00597	TAAAATGGCTTTTAC	1.6e-05	1269678	1269692	SMc_TSS03481	mTSS	1269583	1269679	-	overlap	0
SMc00598	branched chain amino acid ABC transporter permease	TAAAAGCCATTTTAC	1.6e-05	1269679	1269693	No RNAseq TSS	N/A	N/A	N/A	N/A	N/A	N/A
SMc00603	short chain dehydrogenase	TAACGAAAGATATAC	6.2e-05	1275235	1275249	SMc_TSS03495	mTSS	1275030	1275127	-	upstream	-108
SMc00638	Heat resistant agglutinin 1 protein	TAATCAGGGATTAAC	4.1e-06	2940152	2940166	SMc_TSS08443	mTSS	2939977	2940073	-	upstream	-79
SMc00638	Heat resistant agglutinin 1 protein	TAATCAGGGATTAAC	4.1e-06	2940152	2940166	SMc_TSS08444	mTSS	2940030	2940130	-	upstream	-22
SMc00639	heat resistant agglutinin 1 signal peptide protein	TAACCCATAGTTAAC	3.2e-06	2939121	2939135	SMc_TSS08438	mTSS	2939002	2939098	-	upstream	-23
SMc00651	hypothetical protein SMc00651	TCACATTTGGTAAAC	7.8e-05	2924570	2924584	SMc_TSS08406	pmTSS	2924596	2924693	+	upstream	-12
SMc00651	hypothetical protein SMc00651	TCACATTTGGTAAAC	7.8e-05	2924570	2924584	SMc_TSS08407	pmTSS	2924603	2924702	+	upstream	-19
SMc00652	ChpT, histidine phosphotransferase	TAACAATCGGTTTAC	2.4e-05	2924579	2924593	SMc_TSS08403	mTSS	2924412	2924509	-	upstream	-70
SMc00652	ChpT, histidine phosphotransferase	TAACAATCGGTTTAC	2.4e-05	2924579	2924593	SMc_TSS08404	mTSS	2924452	2924549	-	upstream	-30
SMc00652	ChpT, histidine phosphotransferase	TAACAATCGGTTTAC	2.4e-05	2924579	2924593	SMc_TSS08405	mTSS	2924457	2924557	-	upstream	-22
SMc00654	CtrA, cell cycle response regulator	GAAGAGTCAGTTAAC	3.3e-05	2921852	2921866	SMc_TSS08386	mTSS	2921789	2921889	+	downstream	63
SMc00654	CtrA, cell cycle response regulator	TAACCTTTCGTTTAC	1.8e-05	2921752	2921766	SMc_TSS08386	mTSS	2921789	2921889	+	upstream	-23
SMc00654	CtrA, cell cycle response regulator	TAAGGCTCCGTAAAT	0.0001	2921796	2921810	SMc_TSS08386	mTSS	2921789	2921889	+	downstream	7
SMc00654	CtrA, cell cycle response regulator	TCAGAATTTGTTAAC	1.3e-05	2921973	2921987	SMc_TSS08386	mTSS	2921789	2921889	+	downstream	184
SMc00654	CtrA, cell cycle response regulator	GAAGAGTCAGTTAAC	3.3e-05	2921852	2921866	SMc_TSS08387	mTSS	2921899	2921997	+	upstream	-33
SMc00654	CtrA, cell cycle response regulator	TAACCTTTCGTTTAC	1.8e-05	2921752	2921766	SMc_TSS08387	mTSS	2921899	2921997	+	upstream	-133
SMc00654	CtrA, cell cycle response regulator	TAAGGCTCCGTAAAT	0.0001	2921796	2921810	SMc_TSS08387	mTSS	2921899	2921997	+	upstream	-89
SMc00654	CtrA, cell cycle response regulator	TCAGAATTTGTTAAC	1.3e-05	2921973	2921987	SMc_TSS08387	mTSS	2921899	2921997	+	downstream	74
SMc00654	CtrA, cell cycle response regulator	GAAGAGTCAGTTAAC	3.3e-05	2921852	2921866	SMc_TSS08388	mTSS	2921968	2922065	+	upstream	-102
SMc00654	CtrA, cell cycle response regulator	TAACCTTTCGTTTAC	1.8e-05	2921752	2921766	SMc_TSS08388	mTSS	2921968	2922065	+	upstream	-202
SMc00654	CtrA, cell cycle response regulator	TAAGGCTCCGTAAAT	0.0001	2921796	2921810	SMc_TSS08388	mTSS	2921968	2922065	+	upstream	-158
SMc00654	CtrA, cell cycle response regulator	TCAGAATTTGTTAAC	1.3e-05	2921973	2921987	SMc_TSS08388	mTSS	2921968	2922065	+	downstream	5
SMc00654	CtrA, cell cycle response regulator	GAAGAGTCAGTTAAC	3.3e-05	2921852	2921866	SMc_TSS08389	mTSS	2921996	2922099	+	upstream	-130
SMc00654	CtrA, cell cycle response regulator	TAACCTTTCGTTTAC	1.8e-05	2921752	2921766	SMc_TSS08389	mTSS	2921996	2922099	+	upstream	-230
SMc00654	CtrA, cell cycle response regulator	TAAGGCTCCGTAAAT	0.0001	2921796	2921810	SMc_TSS08389	mTSS	2921996	2922099	+	upstream	-186
SMc00654	CtrA, cell cycle response regulator	TCAGAATTTGTTAAC	1.3e-05	2921973	2921987	SMc_TSS08389	mTSS	2921996	2922099	+	upstream	-9
SMc00654	CtrA, cell cycle response regulator	GAAGAGTCAGTTAAC	3.3e-05	2921852	2921866	SMc_TSS08390	mTSS	2922011	2922110	+	upstream	-145
SMc00654	CtrA, cell cycle response regulator	TAACCTTTCGTTTAC	1.8e-05	2921752	2921766	SMc_TSS08390	mTSS	2922011	2922110	+	upstream	-245
SMc00654	CtrA, cell cycle response regulator	TAAGGCTCCGTAAAT	0.0001	2921796	2921810	SMc_TSS08390	mTSS	2922011	2922110	+	upstream	-201
SMc00654	CtrA, cell cycle response regulator	TCAGAATTTGTTAAC	1.3e-05	2921973	2921987	SMc_TSS08390	mTSS	2922011	2922110	+	upstream	-24
SMc00654	CtrA, cell cycle response regulator	GAAGAGTCAGTTAAC	3.3e-05	2921852	2921866	SMc_TSS08391	mTSS	2922054	2922150	+	upstream	-188
SMc00654	CtrA, cell cycle response regulator	TAACCTTTCGTTTAC	1.8e-05	2921752	2921766	SMc_TSS08391	mTSS	2922054	2922150	+	upstream	-288
SMc00654	CtrA, cell cycle response regulator	TAAGGCTCCGTAAAT	0.0001	2921796	2921810	SMc_TSS08391	mTSS	2922054	2922150	+	upstream	-244
SMc00654	CtrA, cell cycle response regulator	TCAGAATTTGTTAAC	1.3e-05	2921973	2921987	SMc_TSS08391	mTSS	2922054	2922150	+	upstream	-67
SMc00655	hypothetical protein SMc00655	GCACCTATGATTAAC	0.0001	2921788	2921774	No RNAseq TSS	N/A	N/A	N/A	N/A	N/A	N/A
SMc00717	ABC transporter ATP-binding protein	TAACCCTTGCTTAAC	4.4e-06	2863489	2863503	SMc_TSS08223	mTSS	2863638	2863736	+	upstream	-135
SMc00717	ABC transporter ATP-binding protein	TCATGGAACGTTAAC	3.2e-05	2863478	2863492	SMc_TSS08223	mTSS	2863638	2863736	+	upstream	-146
SMc00717	ABC transporter ATP-binding protein	TAACCCTTGCTTAAC	4.4e-06	2863489	2863503	SMc_TSS08224	mTSS	2863653	2863750	+	upstream	-150
SMc00717	ABC transporter ATP-binding protein	TCATGGAACGTTAAC	3.2e-05	2863478	2863492	SMc_TSS08224	mTSS	2863653	2863750	+	upstream	-161
SMc00718	hypothetical protein SMc00718	TAAGCAAGGGTTAAC	5.6e-06	2863487	2863501	SMc_TSS08222	mTSS	2863317	2863414	-	upstream	-73
SMc00743	hypothetical protein SMc00743	GAACCCTTTGTTAAC	3.2e-05	2838084	2838098	SMc_TSS08158	mTSS	2838120	2838222	+	upstream	-22
SMc00776	CbrA, sensor histidine kinase	TAATAGAGCGTTAAC	4.1e-06	797140	797126	No RNAseq TSS	N/A	N/A	N/A	N/A	N/A	N/A
SMc00777	hypothetical protein SMc00777	TAACGCTCTATTAAT	1.3e-05	797128	797142	SMc_TSS02021	mTSS	797279	797379	+	upstream	-137
SMc00777	hypothetical protein SMc00777	TAACGCTCTATTAAT	1.3e-05	797128	797142	SMc_TSS02022	mTSS	797282	797381	+	upstream	-140
SMc00777	hypothetical protein SMc00777	TAACGCTCTATTAAT	1.3e-05	797128	797142	SMc_TSS02023	mTSS	797286	797388	+	upstream	-144
SMc00778	oxidoreductase	TAATCTGAACTTAAG	7.8e-05	797845	797859	No RNAseq TSS	N/A	N/A	N/A	N/A	N/A	N/A
SMc00784	iron binding protein	TAAGTTAAGTTTAAA	6e-05	806368	806382	SMc_TSS02061	mTSS	806275	806372	-	overlap	0
SMc00784	iron binding protein	TAAGTTAAGTTTAAA	6e-05	806368	806382	SMc_TSS02062	mTSS	806277	806375	-	overlap	0
SMc00784	iron binding protein	TAAGTTAAGTTTAAA	6e-05	806368	806382	SMc_TSS02063	mTSS	806279	806379	-	overlap	0
SMc00784	putative iron binding protein	TAAGTTAAGTTTAAA	6e-05	806368	806382	SMc_TSS02064	mTSS	806297	806393	-	downstream	11
SMc00832	glycolate oxidase subunit protein	GAAAAGATCATTAAC	1.6e-05	853271	853285	No RNAseq TSS	N/A	N/A	N/A	N/A	N/A	N/A
SMc00888	2-component receiver domain protein	TAATCGGGCTTTAAC	5.6e-06	894977	894991	SMc_TSS02343	pmTSS	895013	895116	+	upstream	-22
SMc00888	2-component receiver domain protein	TAATCGGGCTTTAAC	5.6e-06	894977	894991	SMc_TSS02344	pmTSS	895018	895115	+	upstream	-27
SMc00904	hypothetical protein SMc00904	CAATTTCCTCTTAAC	0.0001	879392	879406	No RNAseq TSS	N/A	N/A	N/A	N/A	N/A	N/A
SMc00942	hypothetical protein SMc00942	CAATTTTGTGTTAAC	7.8e-05	1770090	1770104	SMc_TSS05371	mTSS	1769920	1770017	-	upstream	-73
SMc00942	hypothetical protein SMc00942	CAATTTTGTGTTAAC	7.8e-05	1770090	1770104	SMc_TSS05372	pmTSS	1769982	1770081	-	upstream	-9
SMc00942	hypothetical protein SMc00942	CAATTTTGTGTTAAC	7.8e-05	1770090	1770104	SMc_TSS05373	pmTSS	1769996	1770092	-	overlap	0
SMc00975	McpU, methyl-accepting chemotaxis transmembrane protein	TAATCGCTTCTTAAA	0.0001	963379	963393	SMc_TSS02524	pmTSS	963418	963517	+	upstream	-25
SMc00978	hypothetical protein SMc00978	TAATTTTACGTGAAC	7.8e-05	960727	960741	SMc_TSS02522	mTSS	960543	960640	-	upstream	-87
SMc00979	hypothetical protein SMc00979	TAAGAGGTCGTAAAT	8.9e-05	958506	958520	No RNAseq TSS	N/A	N/A	N/A	N/A	N/A	N/A
SMc00987	hypothetical protein SMc00987	CAAAGTTTTTTTAAC	6e-05	948699	948713	SMc_TSS02492	mTSS	948552	948652	-	upstream	-47
SMc00996	hypothetical protein SMc00996	TCATTCATCATAAAC	6e-05	1523728	1523742	SMc_TSS04400	pmTSS	1523767	1523864	-	downstream	122
SMc00997	hypothetical protein SMc00997	TCACCCAATATTAAC	2.4e-05	1524732	1524746	SMc_TSS04402	mTSS	1524612	1524708	-	upstream	-24
SMc00997	hypothetical protein SMc00997	TCACCCAATATTAAC	2.4e-05	1524732	1524746	SMc_TSS04403	mTSS	1524641	1524737	-	overlap	0
SMc00999	hypothetical protein SMc00999	GAACCTTCTGTTAAT	7.8e-05	1526978	1526992	SMc_TSS04411	mTSS	1526849	1526945	-	upstream	-33
SMc00999	hypothetical protein SMc00999	GAACCTTCTGTTAAT	7.8e-05	1526978	1526992	SMc_TSS04412	mTSS	1526856	1526955	-	upstream	-23
SMc01001	hypothetical protein SMc01001	GAAATTAAGGTTAAC	1.6e-05	1527702	1527716	SMc_TSS04421	pmTSS	1527765	1527862	+	upstream	-49
SMc01001	hypothetical protein SMc01001	GAAATTAAGGTTAAC	1.6e-05	1527702	1527716	SMc_TSS04422	mTSS	1527876	1527973	+	upstream	-160
SMc01001	hypothetical protein SMc01001	GAAATTAAGGTTAAC	1.6e-05	1527702	1527716	SMc_TSS04423	mTSS	1527879	1527976	+	upstream	-163
SMc01015	hypothetical protein SMc01015	GAACCAATCTTAAAC	7.8e-05	1539888	1539902	No RNAseq TSS	N/A	N/A	N/A	N/A	N/A	N/A
SMc01015	hypothetical protein SMc01015	GAACCAATCTTAAAC	7.8e-05	1539888	1539902	SMc_TSS04471	mTSS	1539925	1540022	+	upstream	-23
SMc01019	hypothetical protein SMc01019	GAAATACCCTTTAAT	6e-05	1544462	1544476	No RNAseq TSS	N/A	N/A	N/A	N/A	N/A	N/A
SMc01109	MetK, S-adenosylmethionine synthetase	TAAAGATATATTTAT	3.3e-05	446100	446114	SMc_TSS01035	mTSS	446118	446214	+	upstream	-4
SMc01109	MetK, S-adenosylmethionine synthetase	TAAAGATATATTTAT	3.3e-05	446100	446114	SMc_TSS01036	mTSS	446148	446245	+	upstream	-34
SMc01109	MetK, S-adenosylmethionine synthetase	TAAAGATATATTTAT	3.3e-05	446100	446114	SMc_TSS01037	mTSS	446161	446261	+	upstream	-47
SMc01109	MetK, S-adenosylmethionine synthetase	TAAAGATATATTTAT	3.3e-05	446100	446114	SMc_TSS01038	mTSS	446164	446262	+	upstream	-50
SMc01162	hypothetical protein SMc01162	GAAGAATGTGTTAAC	2.4e-05	388365	388379	SMc_TSS00843	mTSS	388388	388485	+	upstream	-9
SMc01162	hypothetical protein SMc01162	GAAGAATGTGTTAAC	2.4e-05	388365	388379	SMc_TSS00844	mTSS	388449	388550	+	upstream	-70
SMc01163	oxidoreductase protein	TAAAAATGCGTTAAC	2.3e-06	388374	388388	SMc_TSS00842	mTSS	388267	388365	-	upstream	-9
SMc01172	Thiosulfate sulfurtransferase protein	GAACTGTTCTTTTAC	7.8e-05	1757659	1757673	No RNAseq TSS	N/A	N/A	N/A	N/A	N/A	N/A
SMc01218	GreA, transcription elongation factor	GAATTTCACCTTTAC	7.8e-05	1706861	1706875	SMc_TSS05161	mTSS	1706650	1706746	-	upstream	-115
SMc01218	GreA, transcription elongation factor	GAATTTCACCTTTAC	7.8e-05	1706861	1706875	SMc_TSS05162	mTSS	1706666	1706766	-	upstream	-95
SMc01257	hypothetical protein SMc01257	GAAGAATCTGTTAAC	2.4e-05	1518762	1518776	SMc_TSS04388	lmTSS	1518469	1518567	-	upstream	-195
SMc01257	hypothetical protein SMc01257	GAAGAATCTGTTAAC	2.4e-05	1518762	1518776	SMc_TSS04389	pmTSS	1518642	1518738	-	upstream	-24
SMc01357	hypothetical protein SMc01357	TAACAAATGGTTTAC	1.6e-05	1426748	1426762	No RNAseq TSS	N/A	N/A	N/A	N/A	N/A	N/A
SMc01407	PdxJ, pyridoxal phosphate biosynthetic protein	TAAGTTGATATCAAC	8.9e-05	2250748	2250762	SMc_TSS06668	mTSS	2250563	2250661	-	upstream	-87
SMc01431	IlvI, acetolactate synthase 3 catalytic subunit	GAATTTCCGTTTAAC	1.8e-05	2276707	2276721	SMc_TSS06777	mTSS	2276457	2276554	-	upstream	-153
SMc01431	IlvI, acetolactate synthase 3 catalytic subunit	GAATTTCCGTTTAAC	1.8e-05	2276707	2276721	SMc_TSS06778	mTSS	2276470	2276566	-	upstream	-141
SMc01431	IlvI, acetolactate synthase 3 catalytic subunit	GAATTTCCGTTTAAC	1.8e-05	2276707	2276721	SMc_TSS06779	mTSS	2276578	2276675	-	upstream	-32
SMc01431	IlvI, acetolactate synthase 3 catalytic subunit	GAATTTCCGTTTAAC	1.8e-05	2276707	2276721	SMc_TSS06780	mTSS	2276598	2276698	-	upstream	-9
SMc01563	RpoD, RNA polymerase sigma factor	TAATCAGGAATTAAA	8.9e-05	2504040	2504054	SMc_TSS07337	mTSS	2503875	2503971	-	upstream	-69
SMc01563	RpoD, RNA polymerase sigma factor	TAATCAGGAATTAAA	8.9e-05	2504040	2504054	SMc_TSS07339	mTSS	2503917	2504013	-	upstream	-27
SMc01563	RpoD, RNA polymerase sigma factor	TAATCAGGAATTAAA	8.9e-05	2504040	2504054	SMc_TSS07341	pmTSS	2504037	2504133	-	downstream	79
SMc01563	RpoD, RNA polymerase sigma factor	TAATCAGGAATTAAA	8.9e-05	2504040	2504054	SMc_TSS07342	pmTSS	2504054	2504153	-	downstream	99
SMc01610	transcription regulator	TAAACTTGACTTAAA	7.8e-05	2399057	2399071	SMc_TSS07119	mTSS	2399067	2399167	+	overlap	0
SMc01651	transcription regulator	TCACCGCACCTTAAC	4.1e-05	2448068	2448082	SMc_TSS07174	lmTSS	2448176	2448276	+	upstream	-94
SMc01768	transcription regulator	TAAGTAGAATTTTAT	4e-05	1314362	1314376	SMc_TSS03627	mTSS	1314360	1314457	+	downstream	2
SMc01768	transcription regulator	TAAGTTCATGTTAAG	7.8e-05	1314338	1314352	SMc_TSS03627	mTSS	1314360	1314457	+	upstream	-8
SMc01768	transcription regulator	TAAGTAGAATTTTAT	4e-05	1314362	1314376	SMc_TSS03628	mTSS	1314400	1314499	+	upstream	-24
SMc01768	transcription regulator	TAAGTTCATGTTAAG	7.8e-05	1314338	1314352	SMc_TSS03628	mTSS	1314400	1314499	+	upstream	-48
SMc01842	methyltransferase transcription regulator protein	TAAACATATCTTTAT	4e-05	2373870	2373884	SMc_TSS07047	mTSS	2373773	2373871	-	overlap	0
SMc01846	hydrolase glycosidase protein	TAACGCAATTTTTAC	1.3e-05	2367971	2367985	SMc_TSS07031	mTSS	2367998	2368097	+	upstream	-13
SMc01846	hydrolase glycosidase protein	TAACGCAATTTTTAC	1.3e-05	2367971	2367985	SMc_TSS07032	mTSS	2368008	2368109	+	upstream	-23
SMc01846	hydrolase glycosidase protein	TAACGCAATTTTTAC	1.3e-05	2367971	2367985	SMc_TSS07033	mTSS	2368033	2368130	+	upstream	-48
SMc01857	MraZ, cell division protein	TAACCCTTTGTTAAA	0.0001	2356628	2356642	SMc_TSS06969	mTSS	2356322	2356420	-	upstream	-208
SMc01857	MraZ, cell division protein	TAACCCTTTGTTAAA	0.0001	2356628	2356642	SMc_TSS06970	mTSS	2356347	2356443	-	upstream	-185
SMc01857	MraZ, cell division protein	TAACCCTTTGTTAAA	0.0001	2356628	2356642	SMc_TSS06971	mTSS	2356353	2356449	-	upstream	-179
SMc01857	MraZ, cell division protein	TAACCCTTTGTTAAA	0.0001	2356628	2356642	SMc_TSS06972	mTSS	2356371	2356467	-	upstream	-161
SMc01857	MraZ, cell division protein	TAACCCTTTGTTAAA	0.0001	2356628	2356642	SMc_TSS06973	mTSS	2356376	2356473	-	upstream	-155
SMc01857	MraZ, cell division protein	TAACCCTTTGTTAAA	0.0001	2356628	2356642	SMc_TSS06974	mTSS	2356402	2356498	-	upstream	-130
SMc01857	MraZ, cell division protein	TAACCCTTTGTTAAA	0.0001	2356628	2356642	SMc_TSS06975	mTSS	2356436	2356532	-	upstream	-96
SMc01857	MraZ, cell division protein	TAACCCTTTGTTAAA	0.0001	2356628	2356642	SMc_TSS06976	mTSS	2356437	2356538	-	upstream	-90
SMc01857	MraZ, cell division protein	TAACCCTTTGTTAAA	0.0001	2356628	2356642	SMc_TSS06977	mTSS	2356503	2356602	-	upstream	-26
SMc01857	MraZ, cell division protein	TAACCCTTTGTTAAA	0.0001	2356628	2356642	SMc_TSS06978	mTSS	2356508	2356606	-	upstream	-22
SMc01952	CysQ, transmembrane protein	TAAAATCGATTTGAC	8.9e-05	2674037	2674051	SMc_TSS07854	mTSS	2674246	2674342	+	upstream	-195
SMc02037	oxidoreductase	TAAGCTACATTTTAC	1.3e-05	2743347	2743361	No RNAseq TSS	N/A	N/A	N/A	N/A	N/A	N/A
SMc02037	oxidoreductase	TCAAGGTAATTAAAC	6e-05	2743452	2743466	No RNAseq TSS	N/A	N/A	N/A	N/A	N/A	N/A
SMc02051	hypothetical protein SMc02051	TAAGCCGCGGTTAAC	7.4e-06	1667027	1667041	SMc_TSS04987	mTSS	1666819	1666915	-	upstream	-112
SMc02051	hypothetical protein SMc02051	TAAGCCGCGGTTAAC	7.4e-06	1667027	1667041	SMc_TSS04988	mTSS	1666832	1666932	-	upstream	-95
SMc02051	hypothetical protein SMc02051	TAAGCCGCGGTTAAC	7.4e-06	1667027	1667041	SMc_TSS04989	mTSS	1666834	1666941	-	upstream	-86
SMc02051	hypothetical protein SMc02051	TAAGCCGCGGTTAAC	7.4e-06	1667027	1667041	SMc_TSS04990	mTSS	1666835	1666937	-	upstream	-90
SMc02061	biotin-regulated protein	TAAGACAATTTTAAC	7.9e-07	1655878	1655892	No RNAseq TSS	N/A	N/A	N/A	N/A	N/A	N/A
SMc02094	Omp, outer membrane transmembrane protein	TAAACAGAAATTAAC	8.4e-07	1614220	1614234	SMc_TSS04768	mTSS	1614256	1614355	+	upstream	-22
SMc02094	Omp, outer membrane transmembrane protein	TAACGGTTTGTTTAC	2.4e-05	1614158	1614172	SMc_TSS04768	mTSS	1614256	1614355	+	upstream	-84
SMc02094	Omp, outer membrane transmembrane protein	TAAACAGAAATTAAC	8.4e-07	1614220	1614234	SMc_TSS04769	mTSS	1614264	1614363	+	upstream	-30
SMc02094	Omp, outer membrane transmembrane protein	TAACGGTTTGTTTAC	2.4e-05	1614158	1614172	SMc_TSS04769	mTSS	1614264	1614363	+	upstream	-92
SMc02094	Omp, outer membrane transmembrane protein	TAAACAGAAATTAAC	8.4e-07	1614220	1614234	SMc_TSS04770	mTSS	1614277	1614377	+	upstream	-43
SMc02094	Omp, outer membrane transmembrane protein	TAACGGTTTGTTTAC	2.4e-05	1614158	1614172	SMc_TSS04770	mTSS	1614277	1614377	+	upstream	-105
SMc02094	Omp, outer membrane transmembrane protein	TAAACAGAAATTAAC	8.4e-07	1614220	1614234	SMc_TSS04771	mTSS	1614282	1614379	+	upstream	-48
SMc02094	Omp, outer membrane transmembrane protein	TAACGGTTTGTTTAC	2.4e-05	1614158	1614172	SMc_TSS04771	mTSS	1614282	1614379	+	upstream	-110
SMc02094	Omp, outer membrane transmembrane protein	TAAACAGAAATTAAC	8.4e-07	1614220	1614234	SMc_TSS04772	mTSS	1614309	1614406	+	upstream	-75
SMc02094	Omp, outer membrane transmembrane protein	TAACGGTTTGTTTAC	2.4e-05	1614158	1614172	SMc_TSS04772	mTSS	1614309	1614406	+	upstream	-137
SMc02138	ArgD, bifunctional N-succinyldiaminopimelate-aminotransferase/acetylornithine transaminase	TAATTGAATGTTAAC	7.9e-07	573800	573814	SMc_TSS01428	mTSS	574017	574114	+	upstream	-203
SMc02230	PodJ1, polarity factor	TAACGGCTTATTTAC	2.4e-05	593490	593504	SMc_TSS01468	pmTSS	593517	593614	+	upstream	-13
SMc02273	RkpA, fatty acid synthase transmembrane protein	TAAGACAATTTTAAC	7.9e-07	648112	648126	SMc_TSS01572	mTSS	648112	648209	-	downstream	83
SMc02287	putative DNA-invertase protein	GAAGGTGCATTTAAC	3.2e-05	662513	662499	No RNAseq TSS	N/A	N/A	N/A	N/A	N/A	N/A
SMc02369	PleC, sensor histidine kinase	TGAAATATGGTTAAC	8.9e-05	1121544	1121558	SMc_TSS02956	mTSS	1121390	1121490	-	upstream	-54
SMc02369	PleC, sensor histidine kinase	TGAAATATGGTTAAC	8.9e-05	1121544	1121558	SMc_TSS02957	mTSS	1121397	1121493	-	upstream	-51
SMc02369	PleC, sensor histidine kinase	TGAAATATGGTTAAC	8.9e-05	1121544	1121558	SMc_TSS02958	pmTSS	1121425	1121525	-	upstream	-19
SMc02369	PleC, sensor histidine kinase	TGAAATATGGTTAAC	8.9e-05	1121544	1121558	SMc_TSS02959	pmTSS	1121437	1121535	-	upstream	-9
SMc02369	PleC, sensor histidine kinase	TGAAATATGGTTAAC	8.9e-05	1121544	1121558	SMc_TSS02960	pmTSS	1121466	1121562	-	downstream	4
SMc02371	hypothetical protein SMc02371	TAACAAGAACTAAAT	4.8e-05	1124525	1124539	No RNAseq TSS	N/A	N/A	N/A	N/A	N/A	N/A
SMc02396	outer membrane protein	TAACGCTTTGTTAAT	1.3e-05	1148353	1148367	SMc_TSS03040	mTSS	1148492	1148593	+	upstream	-125
SMc02396	outer membrane protein	TAACGCTTTGTTAAT	1.3e-05	1148353	1148367	SMc_TSS03041	mTSS	1148500	1148597	+	upstream	-133
SMc02396	outer membrane protein	TAACGCTTTGTTAAT	1.3e-05	1148353	1148367	SMc_TSS03042	mTSS	1148512	1148609	+	upstream	-145
SMc02396	outer membrane protein	TAACGCTTTGTTAAT	1.3e-05	1148353	1148367	SMc_TSS03043	mTSS	1148526	1148625	+	upstream	-159
SMc02396	outer membrane protein	TAACGCTTTGTTAAT	1.3e-05	1148353	1148367	SMc_TSS03044	mTSS	1148529	1148629	+	upstream	-162
SMc02396	outer membrane protein	TAACGCTTTGTTAAT	1.3e-05	1148353	1148367	SMc_TSS03045	mTSS	1148535	1148632	+	upstream	-168
SMc02396	outer membrane protein	TAACGCTTTGTTAAT	1.3e-05	1148353	1148367	SMc_TSS03046	mTSS	1148557	1148660	+	upstream	-190
SMc02396	outer membrane protein	TAACGCTTTGTTAAT	1.3e-05	1148353	1148367	SMc_TSS03047	mTSS	1148562	1148662	+	upstream	-195
SMc02396	outer membrane protein	TAACGCTTTGTTAAT	1.3e-05	1148353	1148367	SMc_TSS03048	mTSS	1148567	1148666	+	upstream	-200
SMc02396	outer membrane protein	TAACGCTTTGTTAAT	1.3e-05	1148353	1148367	SMc_TSS03049	mTSS	1148584	1148691	+	upstream	-217
SMc02396	outer membrane protein	TAACGCTTTGTTAAT	1.3e-05	1148353	1148367	SMc_TSS03050	mTSS	1148588	1148687	+	upstream	-221
SMc02396	outer membrane protein	TAACGCTTTGTTAAT	1.3e-05	1148353	1148367	SMc_TSS03051	mTSS	1148590	1148694	+	upstream	-223
SMc02407	hypothetical protein SMc02407	TAAGTGAGCTTTAAT	1.3e-05	1163515	1163529	SMc_TSS03145	mTSS	1163359	1163457	-	upstream	-58
SMc02407	hypothetical protein SMc02407	TAAGTGAGCTTTAAT	1.3e-05	1163515	1163529	SMc_TSS03146	mTSS	1163381	1163477	-	upstream	-38
SMc02407	hypothetical protein SMc02407	TAAGTGAGCTTTAAT	1.3e-05	1163515	1163529	SMc_TSS03147	mTSS	1163388	1163487	-	upstream	-28
SMc02407	hypothetical protein SMc02407	TAAGTGAGCTTTAAT	1.3e-05	1163515	1163529	SMc_TSS03148	mTSS	1163391	1163488	-	upstream	-27
SMc02407	hypothetical protein SMc02407	TAAGTGAGCTTTAAT	1.3e-05	1163515	1163529	SMc_TSS03149	mTSS	1163407	1163503	-	upstream	-12
SMc02407	hypothetical protein SMc02407	TAAGTGAGCTTTAAT	1.3e-05	1163515	1163529	SMc_TSS03150	mTSS	1163409	1163509	-	upstream	-6
SMc02407	hypothetical protein SMc02407	TAAGTGAGCTTTAAT	1.3e-05	1163515	1163529	SMc_TSS03151	mTSS	1163420	1163517	-	overlap	0
SMc02407	hypothetical protein SMc02407	TAAGTGAGCTTTAAT	1.3e-05	1163515	1163529	SMc_TSS03152	mTSS	1163421	1163521	-	overlap	0
SMc02407	hypothetical protein SMc02407	TAAGTGAGCTTTAAT	1.3e-05	1163515	1163529	SMc_TSS03153	mTSS	1163433	1163532	-	downstream	3
SMc02407	hypothetical protein SMc02407	TAAGTGAGCTTTAAT	1.3e-05	1163515	1163529	SMc_TSS03154	mTSS	1163444	1163541	-	downstream	12
SMc02407	hypothetical protein SMc02407	TAAGTGAGCTTTAAT	1.3e-05	1163515	1163529	SMc_TSS03155	mTSS	1163451	1163549	-	downstream	20
SMc02407	hypothetical protein SMc02407	TAAGTGAGCTTTAAT	1.3e-05	1163515	1163529	SMc_TSS03156	pmTSS	1163522	1163618	-	downstream	89
SMc02447	hypothetical protein SMc02447	TAATCGAACGTTTAT	6e-05	2829927	2829941	SMc_TSS08128	mTSS	2829711	2829808	-	upstream	-119
SMc02447	hypothetical protein SMc02447	TAATCGAACGTTTAT	6e-05	2829927	2829941	SMc_TSS08129	mTSS	2829767	2829864	-	upstream	-63
SMc02447	hypothetical protein SMc02447	TAATCGAACGTTTAT	1.3e-05	2829927	2829941	SMc_TSS08130	mTSS	2829806	2829904	-	upstream	-23
SMc02447	hypothetical protein SMc02447	TAATCGAACGTTTAT	1.3e-05	2829927	2829941	SMc_TSS08131	mTSS	2829849	2829945	-	downstream	4
SMc02463	SdhC, succinate dehydrogenase cytochrome B-556 subunit	TAACAAACAGTTAAA	8.9e-05	3334527	3334541	SMc_TSS09427	mTSS	3334246	3334344	-	upstream	-183
SMc02463	SdhC, succinate dehydrogenase cytochrome B-556 subunit	TAACAAACAGTTAAA	8.9e-05	3334527	3334541	SMc_TSS09428	mTSS	3334258	3334354	-	upstream	-173
SMc02596	Transcription regulator	GAATTGCTGGTTAAC	3.2e-05	93190	93204	SMc_TSS00187	mTSS	93223	93320	+	upstream	-19
SMc02698	Apt, adenine phosphoribosyltransferase	GAAAATCCTGTAAAC	8.9e-05	2547724	2547738	SMc_TSS07460	mTSS	2547596	2547694	-	upstream	-30
SMc02720	ClpP2, ATP-dependent Clp protease proteolytic subunit	TAAACATTACTAAAT	4e-05	2569250	2569264	SMc_TSS07510	mTSS	2568986	2569084	-	upstream	-166
SMc02720	ClpP2, ATP-dependent Clp protease proteolytic subunit	TAAACATTACTAAAT	4e-05	2569250	2569264	SMc_TSS07511	mTSS	2568990	2569089	-	upstream	-161
SMc02755	AhcY, S-adenosyl-L-homocysteine hydrolase	TAAAGACCTCTTTAT	6e-05	47808	47822	SMc_TSS00093	mTSS	47638	47735	-	upstream	-73
SMc02755	AhcY, S-adenosyl-L-homocysteine hydrolase	TAAAGACCTCTTTAT	6e-05	47808	47822	SMc_TSS00094	mTSS	47668	47765	-	upstream	-43
SMc02793	hypothetical protein SMc02793	TAAAACTGAATTTAT	4e-05	95	109	SMc_TSS00002	mTSS	350	447	+	upstream	-241
SMc02793	hypothetical protein SMc02793	TAAAACTGAATTTAT	4e-05	95	109	SMc_TSS00003	mTSS	445	543	+	upstream	-336
SMc02825	aminopeptidase protein	CAATAATCTGTTAAC	8.9e-05	172147	172161	SMc_TSS00322	mTSS	172073	172170	+	downstream	74
SMc02825	aminopeptidase protein	TAACGGAGCGTTAAT	8.9e-05	172164	172178	SMc_TSS00322	mTSS	172073	172170	+	downstream	91
SMc02825	aminopeptidase protein	CAATAATCTGTTAAC	8.9e-05	172147	172161	SMc_TSS00323	mTSS	172170	172268	+	upstream	-9
SMc02825	aminopeptidase protein	TAACGGAGCGTTAAT	3.2e-05	172164	172178	SMc_TSS00323	mTSS	172170	172268	+	overlap	0
SMc02874	MurQ, N-acetylmuramic acid-6-phosphate etherase	AAAAATACCATTAAC	8.9e-05	231288	231302	SMc_TSS00461	mTSS	231051	231147	-	upstream	-141
SMc02942	Pal, peptidoglycan-associated lipoprotein precursor	TGAAAAGCAATTAAC	8.9e-05	2947410	2947424	SMc_TSS08463	mTSS	2947289	2947387	-	upstream	-23
SMc02942	Pal, peptidoglycan-associated lipoprotein precursor	TGAAAAGCAATTAAC	8.9e-05	2947410	2947424	SMc_TSS08464	mTSS	2947362	2947460	-	downstream	36
SMc02975	PckR, phosphoenolpyruvate carboxykinase transcription regulator	TAAAGGAATTTAAAC	1e-05	3097940	3097954	SMc_TSS08875	mTSS	3097844	3097941	-	overlap	0
SMc02975	PckR, phosphoenolpyruvate carboxykinase transcription regulator	TAAAGGAATTTAAAC	1e-05	3097940	3097954	SMc_TSS08876	mTSS	3097860	3097956	-	downstream	2
SMc03004	McpE, chemoreceptor (methyl-accepting chemotaxis protein)	GAATTAACCATAAAC	6e-05	701928	701942	SMc_TSS01766	pmTSS	701950	702056	+	upstream	-8
SMc03037	FlaA, flagellin A	TCACAGTCGATTAAC	3.2e-05	731067	731081	SMc_TSS01833	mTSS	731156	731257	+	upstream	-75
SMc03037	FlaA, flagellin A	TCACAGTCGATTAAC	3.2e-05	731067	731081	SMc_TSS01834	mTSS	731265	731363	+	upstream	-184
SMc03037	FlaA, flagellin A	TCACAGTCGATTAAC	3.2e-05	731067	731081	SMc_TSS01835	mTSS	731268	731367	+	upstream	-187
SMc03039	FlaD, flagellin D	GAAGAAGCGGTTAAC	4e-05	734171	734185	SMc_TSS01861	mTSS	734146	734245	+	downstream	25
SMc03039	FlaD, flagellin D	TTAACCTTTGTTAAC	0.0001	734109	734123	SMc_TSS01861	mTSS	734146	734245	+	upstream	-23
SMc03040	FlaC, flagellin C	TAACCTTTTCTTAAC	1.9e-06	735623	735637	SMc_TSS01864	mTSS	735635	735731	+	overlap	0
SMc03040	FlaC, flagellin C	TAACCTTTTCTTAAC	1.9e-06	735623	735637	SMc_TSS01865	mTSS	735659	735756	+	upstream	-22
SMc03046	Rem, transcription regulator	TAATCAACTATTAAA	6e-05	742334	742348	SMc_TSS01870	pmTSS	742215	742312	+	downstream	119
SMc03046	Rem, transcription regulator	TAATCAACTATTAAA	6e-05	742334	742348	SMc_TSS01871	mTSS	742316	742412	+	downstream	18
SMc03046	Rem, transcription regulator	TAATCAACTATTAAA	6e-05	742334	742348	SMc_TSS01872	mTSS	742406	742504	+	upstream	-58
SMc03046	Rem, transcription regulator	TAATCAACTATTAAA	6e-05	742334	742348	SMc_TSS01873	mTSS	742418	742514	+	upstream	-70
SMc03059	Bifunctional methylenetetrahydrofolate dehydrogenase/cyclohydrolase	GAATGAGGATTTTAC	8.9e-05	754670	754684	No RNAseq TSS	N/A	N/A	N/A	N/A	N/A	N/A
SMc03087	McpY, chemoreceptor methyl-accepting chemotaxis protein	TAACGAGAAATTAAG	8.9e-05	3259805	3259819	SMc_TSS09204	mTSS	3259843	3259942	+	upstream	-24
SMc03087	McpY, chemoreceptor methyl-accepting chemotaxis protein	TAATTTAGATTGAAC	6e-05	3259830	3259844	SMc_TSS09204	mTSS	3259843	3259942	+	overlap	0
SMc03088	transposase ISRM11/ISRM2011-2	TAAAGCGAACTTAAT	1.6e-05	3259828	3259814	No RNAseq TSS	N/A	N/A	N/A	N/A	N/A	N/A
SMc03088	transposase ISRM11/ISRM2011-2	TAATTTCTCGTTAAA	7.8e-05	3259817	3259803	No RNAseq TSS	N/A	N/A	N/A	N/A	N/A	N/A
SMc03098	hypothetical protein SMc03098	TAAATTAGCATCAAC	8.9e-05	3245412	3245426	No RNAseq TSS	N/A	N/A	N/A	N/A	N/A	N/A
SMc03112	MetH, B12-dependent methionine synthase	TAAAGATATCTTTAT	4e-05	3229176	3229190	SMc_TSS09143	mTSS	3229064	3229161	-	upstream	-15
SMc03112	MetH, B12-dependent methionine synthase	TAAAGATATCTTTAT	4e-05	3229176	3229190	SMc_TSS09144	mTSS	3229081	3229177	-	overlap	0
SMc03142	hypothetical protein SMc03142	TCAGCAAAACTTAAT	6e-05	3188087	3188101	No RNAseq TSS	N/A	N/A	N/A	N/A	N/A	N/A
SMc03143	hypothetical protein SMc03143	TAACAAACAGTTAAC	2.3e-06	3187949	3187963	SMc_TSS09061	mTSS	3187857	3187953	-	overlap	0
SMc03143	hypothetical protein SMc03143	TAACAAACAGTTAAC	2.3e-06	3187949	3187963	SMc_TSS09062	mTSS	3187858	3187957	-	overlap	0
SMc03149	hypothetical protein SMc03149	TCATTTCCGCTAAAC	2.3e-06	3178446	3178460	SMc_TSS09039	pmTSS	3178271	3178368	+	downstream	175
SMc03149	hypothetical protein SMc03149	TCATTTCCGCTAAAC	2.3e-06	3178446	3178460	SMc_TSS09040	pmTSS	3178279	3178378	+	downstream	167
SMc03149	hypothetical protein SMc03149	TCATTTCCGCTAAAC	2.3e-06	3178446	3178460	SMc_TSS09041	pmTSS	3178335	3178434	+	downstream	111
SMc03225	hypothetical protein SMc03225	TAACTGTTTGTTAAC	1.9e-06	3334529	3334543	SMc_TSS09429	mTSS	3334407	3334506	+	downstream	122
SMc03225	hypothetical protein SMc03225	TAACTGTTTGTTAAC	1.9e-06	3334529	3334543	SMc_TSS09430	mTSS	3334548	3334646	+	upstream	-5
SMc03241	hypothetical protein SMc03241	TAAAAAGGCGTTAAC	4.1e-06	3349679	3349693	SMc_TSS09464	lmTSS	3349484	3349580	-	upstream	-99
SMc03241	hypothetical protein SMc03241	TAAAAAGGCGTTAAC	4.1e-06	3349679	3349693	SMc_TSS09465	mTSS	3349517	3349614	-	upstream	-65
SMc03808	FtsK, cell division transmembrane protein	TAATGTCACATTAAC	1.9e-06	3473106	3473120	SMc_TSS09983	lmTSS	3473144	3473243	+	upstream	-24
SMc03832	signal peptide protein	TAAGTCAAAATAAAC	1e-05	3499726	3499740	SMc_TSS10041	mTSS	3499573	3499669	-	upstream	-57
SMc03832	signal peptide protein	TAAGTCAAAATAAAC	1e-05	3499726	3499740	SMc_TSS10042	mTSS	3499579	3499678	-	upstream	-48
SMc03832	signal peptide protein	TAAGTCAAAATAAAC	1e-05	3499726	3499740	SMc_TSS10043	mTSS	3499591	3499687	-	upstream	-39
SMc03832	signal peptide protein	TAAGTCAAAATAAAC	1e-05	3499726	3499740	SMc_TSS10044	mTSS	3499603	3499703	-	upstream	-23
SMc03832	signal peptide protein	TAAGTCAAAATAAAC	1e-05	3499726	3499740	SMc_TSS10045	mTSS	3499615	3499712	-	upstream	-14
SMc03832	signal peptide protein	TAAGTCAAAATAAAC	1e-05	3499726	3499740	SMc_TSS10046	mTSS	3499619	3499715	-	upstream	-11
SMc03832	signal peptide protein	TAAGTCAAAATAAAC	1e-05	3499726	3499740	SMc_TSS10047	mTSS	3499624	3499720	-	upstream	-6
SMc03832	signal peptide protein	TAAGTCAAAATAAAC	1e-05	3499726	3499740	SMc_TSS10048	mTSS	3499624	3499725	-	upstream	-1
SMc03832	signal peptide protein	TAAGTCAAAATAAAC	1e-05	3499726	3499740	SMc_TSS10049	mTSS	3499634	3499731	-	overlap	0
SMc03832	signal peptide protein	TAAGTCAAAATAAAC	1e-05	3499726	3499740	SMc_TSS10051	pmTSS	3499767	3499866	-	downstream	126
SMc03832	signal peptide protein	TAAGTCAAAATAAAC	1e-05	3499726	3499740	SMc_TSS10052	pmTSS	3499793	3499889	-	downstream	149
SMc03835	LigT, 2'-5' RNA ligase protein	TAAGGGAAGGTTAAC	5.6e-06	3501830	3501844	SMc_TSS10060	mTSS	3501665	3501761	-	upstream	-69
SMc03835	LigT, 2'-5' RNA ligase protein	TAAGGGAAGGTTAAC	5.6e-06	3501830	3501844	SMc_TSS10061	mTSS	3501672	3501772	-	upstream	-58
SMc03835	LigT, 2'-5' RNA ligase protein	TAAGGGAAGGTTAAC	5.6e-06	3501830	3501844	SMc_TSS10062	mTSS	3501709	3501805	-	upstream	-25
SMc03878	acetoacetyl-CoA reductase protein	CAAATTTGACTTAAC	8.9e-05	3546457	3546443	No RNAseq TSS	N/A	N/A	N/A	N/A	N/A	N/A
SMc03890	Transcription regulator	GAATTTCGCATAAAC	7.8e-05	3558702	3558688	No RNAseq TSS	N/A	N/A	N/A	N/A	N/A	N/A
SMc03958	TolQ, transport transmembrane protein	TAATACTCCCTTAAC	3.2e-06	2951488	2951502	SMc_TSS08474	mTSS	2951198	2951295	-	upstream	-193
SMc03958	TolQ, transport transmembrane protein	TAATGGTGTCTTAAT	1.3e-05	2951471	2951485	SMc_TSS08474	mTSS	2951198	2951295	-	upstream	-176
SMc03958	TolQ, transport transmembrane protein	TAATACTCCCTTAAC	3.2e-06	2951488	2951502	SMc_TSS08475	mTSS	2951219	2951315	-	upstream	-173
SMc03958	TolQ, transport transmembrane protein	TAATGGTGTCTTAAT	1.3e-05	2951471	2951485	SMc_TSS08475	mTSS	2951219	2951315	-	upstream	-156
SMc03958	TolQ, transport transmembrane protein	TAATACTCCCTTAAC	3.2e-06	2951488	2951502	SMc_TSS08476	mTSS	2951244	2951340	-	upstream	-148
SMc03958	TolQ, transport transmembrane protein	TAATGGTGTCTTAAT	1.3e-05	2951471	2951485	SMc_TSS08476	mTSS	2951244	2951340	-	upstream	-131
SMc03958	TolQ, transport transmembrane protein	TAATACTCCCTTAAC	3.2e-06	2951488	2951502	SMc_TSS08477	mTSS	2951246	2951345	-	upstream	-143
SMc03958	TolQ, transport transmembrane protein	TAATGGTGTCTTAAT	1.3e-05	2951471	2951485	SMc_TSS08477	mTSS	2951246	2951345	-	upstream	-126
SMc03958	TolQ, transport transmembrane protein	TAATACTCCCTTAAC	3.2e-06	2951488	2951502	SMc_TSS08478	mTSS	2951308	2951404	-	upstream	-84
SMc03958	TolQ, transport transmembrane protein	TAATGGTGTCTTAAT	1.3e-05	2951471	2951485	SMc_TSS08478	mTSS	2951308	2951404	-	upstream	-67
SMc03958	TolQ, transport transmembrane protein	TAATACTCCCTTAAC	3.2e-06	2951488	2951502	SMc_TSS08479	mTSS	2951361	2951458	-	upstream	-30
SMc03958	TolQ, transport transmembrane protein	TAATGGTGTCTTAAT	1.3e-05	2951471	2951485	SMc_TSS08479	mTSS	2951361	2951458	-	upstream	-13
SMc03958	TolQ, transport transmembrane protein	TAATACTCCCTTAAC	3.2e-06	2951488	2951502	SMc_TSS08480	mTSS	2951366	2951464	-	upstream	-24
SMc03958	TolQ, transport transmembrane protein	TAATGGTGTCTTAAT	1.3e-05	2951471	2951485	SMc_TSS08480	mTSS	2951366	2951464	-	upstream	-7
SMc03968	Oxidoreductase	TCAATTTCTCTTAAT	4.4e-05	2961433	2961447	No RNAseq TSS	N/A	N/A	N/A	N/A	N/A	N/A
SMc03983	FbaB, fructose-bisphosphate aldolase class I protein	TAAAATTATTTAAAT	2.5e-05	2980171	2980185	SMc_TSS08539	mTSS	2980233	2980332	+	upstream	-48
SMc03983	FbaB, fructose-bisphosphate aldolase class I protein	TAAAATTATTTAAAT	2.5e-05	2980171	2980185	SMc_TSS08540	mTSS	2980244	2980344	+	upstream	-59
SMc03983	FbaB, fructose-bisphosphate aldolase class I protein	TAAAATTATTTAAAT	2.5e-05	2980171	2980185	SMc_TSS08541	mTSS	2980290	2980387	+	upstream	-105
SMc03989	RcdA, regulator of CtrA degradation	TAACCCTTTCTTAAG	0.0001	2986559	2986573	SMc_TSS08557	mTSS	2986607	2986705	+	upstream	-34
SMc03989	RcdA, regulator of CtrA degradation	TAACCCTTTCTTAAG	0.0001	2986559	2986573	SMc_TSS08558	mTSS	2986616	2986714	+	upstream	-43
SMc03989	RcdA, regulator of CtrA degradation	TAACCCTTTCTTAAG	0.0001	2986559	2986573	SMc_TSS08559	mTSS	2986661	2986758	+	upstream	-88
SMc03989	RcdA, regulator of CtrA degradation	TAACCCTTTCTTAAG	0.0001	2986559	2986573	SMc_TSS08560	mTSS	2986664	2986762	+	upstream	-91
SMc03999	hypothetical protein SMc03999	TAAAAAGGTTTCAAC	8.9e-05	2996762	2996776	SMc_TSS08587	mTSS	2996629	2996727	-	upstream	-35
SMc03999	hypothetical protein SMc03999	TAAAAAGGTTTCAAC	8.9e-05	2996762	2996776	SMc_TSS08588	mTSS	2996673	2996769	-	overlap	0
SMc03999	hypothetical protein SMc03999	TAAAAAGGTTTCAAC	8.9e-05	2996762	2996776	SMc_TSS08589	mTSS	2996683	2996782	-	downstream	6
SMc04044	CpdR1, 2-component receiver domain protein	TCACCAGATATTTAC	7.8e-05	3047826	3047840	SMc_TSS08719	mTSS	3047758	3047856	+	downstream	68
SMc04044	CpdR1, 2-component receiver domain protein	TCACCAGATATTTAC	7.8e-05	3047826	3047840	SMc_TSS08720	mTSS	3047794	3047894	+	downstream	32
SMc04044	CpdR1, 2-component receiver domain protein	TCACCAGATATTTAC	7.8e-05	3047826	3047840	SMc_TSS08721	mTSS	3047847	3047944	+	upstream	-7
SMc04044	CpdR1, 2-component receiver domain protein	TCACCAGATATTTAC	7.8e-05	3047826	3047840	SMc_TSS08722	mTSS	3047862	3047960	+	upstream	-22
SMc04054	hypothetical protein SMc04054	GCATTCAGCTTTAAC	0.0001	3056998	3057012	SMc_TSS08752	mTSS	3057021	3057118	+	upstream	-9
SMc04084	pyridoxamine kinase	TAAATCCATTTAAAT	4e-05	3621589	3621575	No RNAseq TSS	N/A	N/A	N/A	N/A	N/A	N/A
SMc04147	permease protein	TCACTATGCATAAAC	7.8e-05	121655	121669	SMc_TSS00241	mTSS	121668	121768	+	overlap	0
SMc04280	putative signal peptide protein	TCAAAATTAGTTAAT	4e-05	2206169	2206155	No RNAseq TSS	N/A	N/A	N/A	N/A	N/A	N/A
SMc04325	methionine synthase I	TAAAGATATCTTTAT	4e-05	2134098	2134112	SMc_TSS06405	mTSS	2134123	2134220	+	upstream	-11
SMc04352	signal peptide protein	TGAATTAAATTTAAC	4.8e-05	2236742	2236756	SMc_TSS06650	mTSS	2236547	2236645	-	upstream	-97
SMc04352	signal peptide protein	TGAATTAAATTTAAC	4.8e-05	2236742	2236756	SMc_TSS06651	mTSS	2236575	2236673	-	upstream	-69
SMc04357	glycine-rich protein	TAACAATTTGTAAAT	4e-05	2236719	2236733	SMc_TSS06652	mTSS	2236756	2236854	+	upstream	-23
SMc04357	glycine-rich protein	TAACAATTTGTAAAT	4e-05	2236719	2236733	SMc_TSS06653	lmTSS	2236802	2236900	+	upstream	-69

## Sheet: S16 MEME
Table S16. Promoter motifs identified by MEME analyses.
MEME motif	TSS (Position, Strand, Coverage)	Gene	Gene Product
Motif 1	SMa_TSS0120_46581_46620_+_tss_2530	SMa0089	conserved hypothetical protein
Motif 1	SMa_TSS0736_280639_280678_+_tss_664	SMa0520	Transcriptional regulator, RpiR family
Motif 1	SMa_TSS0749_288249_288288_+_tss_334	SMa0538	conserved hypothetical protein
Motif 1	SMa_TSS1156_441570_441609_+_tss_3315	SMa0806	SyrB3 regulator
Motif 1	SMa_TSS1361_540808_540847_-_tss_1005	SMa0967	conserved hypothetical protein
Motif 1	SMa_TSS1815_674968_675007_-_tss_385	SMa1229	FixL oxygen-regulated histidine kinase
Motif 1	SMa_TSS2220_880337_880376_-_tss_2549	SMa1586	SyrB2 regulator
Motif 1	SMa_TSS2371_958407_958446_-_tss_4551	SMa1698	SyrB1 regulator
Motif 1	SMa_TSS2378_960110_960149_-_tss_555	SMa_ORF_19	HYPOTHETICAL PROTEIN
Motif 1	SMa_TSS2526_1004334_1004373_-_tss_1537	SMa1766	conserved hypothetical protein
Motif 1	SMa_TSS2562_1016858_1016897_+_tss_6279	SMa1793	conserved hypothetical protein
Motif 1	SMa_TSS3142_1259905_1259944_-_tss_564	SMa2245	conserved hypothetical protein
Motif 1	SMa_TSS3146_1262675_1262714_-_tss_330	SMa_ORF_26	HYPOTHETICAL PROTEIN
Motif 1	SMa_TSS3304_1348310_1348349_+_tss_6179	SMa2387	Transcriptional regulator, TetR family
Motif 1	SMb_TSS0186_84991_85030_+_tss_632	SMb20077	putative sensor histidine kinase protein
Motif 1	SMb_TSS0324_179929_179968_+_tss_574	SMb20162	probable transcriptional regulator
Motif 1	SMb_TSS0497_300518_300557_-_tss_12590	SMb20292	hypothetical immunogenic protein
Motif 1	SMb_TSS0527_314642_314681_-_tss_3174	SMb20312	probable dihydroxyacetone kinase
Motif 1	SMb_TSS0542_327996_328035_+_tss_1097	SMb20325	ThuE, ABC transporter, periplasmic solute- binding protein
Motif 1	SMb_TSS0612_355416_355455_-_tss_2614	SMb20347	putative transcriptional regulator
Motif 1	SMb_TSS0721_427387_427426_-_tss_396	SMb20413	HYPOTHETICAL PROTEIN
Motif 1	SMb_TSS0829_470186_470225_-_tss_560	SMb20457	putative transcriptional regulator TRANSCRIPTION REGULATOR protein
Motif 1	SMb_TSS1038_572457_572496_-_tss_381	SMb20546	CONSERVED HYPOTHETICAL PROTEIN
Motif 1	SMb_TSS1061_578085_578124_+_tss_1792	SMb20552	putative peptidase
Motif 1	SMb_TSS1080_583964_584003_-_tss_694	SMb20558	HYPOTHETICAL PROTEIN
Motif 1	SMb_TSS1087_584928_584967_-_tss_1121	SMb20560	CONSERVED HYPOTHETICAL PROTEIN
Motif 1	SMb_TSS1119_591843_591882_-_tss_865	SMb20806	hypothetical protein
Motif 1	SMb_TSS1238_615884_615923_-_tss_443	SMb20824	putative glycosyltransferase involved in capsule biosynthesis
Motif 1	SMb_TSS1566_758628_758667_-_tss_488	SMb21117	putative transcriptional regulator protein
Motif 1	SMb_TSS1567_758736_758775_+_tss_1476	SMb21119	gluconokinase
Motif 1	SMb_TSS1590_774287_774326_+_tss_1690	SMb21135	ABC transporter, periplasmic solute-binding protein
Motif 1	SMb_TSS1765_841554_841593_+_tss_2452	SMb21268	putative ABC transporter
Motif 1	SMb_TSS1807_857231_857270_+_tss_989	SMb22012	hypothetical protein
Motif 1	SMb_TSS1847_884953_884992_+_tss_4534	SMb21302	putative fucose operon fucU protein
Motif 1	SMb_TSS1992_944942_944981_+_tss_3779	SMb21196	ABC transporter, periplasmic solute-binding protein
Motif 1	SMb_TSS2164_1020929_1020968_-_tss_1128	SMb21354	putative glucuronate isomerase (uronic isomerase) protein
Motif 1	SMb_TSS2593_1197523_1197562_-_tss_694	SMb20967	putative transcriptional regulator, lacI family protein
Motif 1	SMb_TSS2648_1233334_1233373_-_tss_402	SMb20996	HYPOTHETICAL PROTEIN
Motif 1	SMb_TSS2684_1243914_1243953_-_tss_374	SMb21009	probable glycerol kinase, similar to sugar kinases protein
Motif 1	SMb_TSS2685_1244021_1244060_+_tss_1091	SMb21010	D-beta-hydroxybutyrate dehydrogenase protein
Motif 1	SMb_TSS2979_1359210_1359249_-_tss_651	SMb21427	putative acetyltransferase protein
Motif 1	SMb_TSS3056_1391103_1391142_+_tss_534	SMb21464	putative transcriptional regulator, gntR family protein
Motif 1	SMb_TSS3394_1536463_1536502_-_tss_303	SMb20747	hypothetical enzyme, haloacid dehalogenaseepoxide hydrolase family protein
Motif 1	SMb_TSS3446_1581801_1581840_-_tss_1257	SMb20568	ABC transporter, periplasmic solute-binding protein
Motif 1	SMb_TSS3576_1660162_1660201_-_tss_15223	SMb21631	putative carboxynorspermidine decarboxylase protein
Motif 1	SMc_TSS00013_4939_4978_-_tss_465	SMc02788	Probable protein-export
Motif 1	SMc_TSS00094_47766_47805_-_tss_1813	SMc02755	Probable adenosylhomocysteinase
Motif 1	SMc_TSS00141_65105_65144_+_tss_303	SMc02579	Putative cytochrome P450 monooxygenase
Motif 1	SMc_TSS00166_74859_74898_-_tss_624	SMc02585	Two component sensor histidine kinase, essential for acid-tolerance
Motif 1	SMc_TSS00209_103534_103573_+_tss_2584	SMc02610	Amidophosphoribosyl transferase-like protein
Motif 1	SMc_TSS00590_286775_286814_-_tss_585	SMc00332	Hypothetical protein
Motif 1	SMc_TSS00625_296495_296534_-_tss_1363	SMc00339	Adenylate cyclase 1 protein
Motif 1	SMc_TSS00769_355402_355441_-_tss_704	SMc00403	probable Sun protein (FMU protein), (ribosomal RNA small subunit methyltransferase B, rRNA (cytosine-C(5)- )- methyltransferase)
Motif 1	SMc_TSS00818_372108_372147_-_tss_3903	SMc00422	Probable transporter
Motif 1	SMc_TSS00883_407504_407543_+_tss_717	SMc01143	Probable heat-inducible transcription repressor protein
Motif 1	SMc_TSS00906_411014_411053_-_tss_6741	SMc01140	Probable sigma54 modulation protein
Motif 1	SMc_TSS00941_416326_416365_+_tss_2377	SMc01134	Probable integration host factor beta-subunit
Motif 1	SMc_TSS01061_460970_461009_-_tss_2802	SMc01096	Probable succinyl-diaminopimelate desuccinylase
Motif 1	SMc_TSS01073_471091_471130_-_tss_453	SMc01732	Probable 2,3,4,5-tetrahydropyridine-2- carboxylate N-succinyltransferase
Motif 1	SMc_TSS01074_471242_471281_+_tss_519	SMc01731	Hypothetical protein
Motif 1	SMc_TSS01087_477272_477311_+_tss_1161	SMc01725	Conserved hypothetical transmembrane protein
Motif 1	SMc_TSS01176_521168_521207_-_tss_6205	SMc02175	Putative cAMP-binding protein-catabolite gene activator
Motif 1	SMc_TSS01264_547123_547162_+_tss_976	SMc02199	Hypothetical protein
Motif 1	SMc_TSS01511_618500_618539_-_tss_810	SMc02253	Putative salycilate biosynthesis protein
Motif 1	SMc_TSS01637_662743_662782_+_tss_831	VBISMc0802	hypothetical protein
Motif 1	SMc_TSS02021_797239_797278_+_tss_22247	SMc00777	Conserved hypothetical protein
Motif 1	SMc_TSS02071_807376_807415_+_tss_2997	SMc00786	Putative amino acid or peptide ABC transporter, periplasmic solute-binding component
Motif 1	SMc_TSS02150_828732_828771_-_tss_3828	SMc_ORF_6	HYPOTHETICAL PROTEIN
Motif 1	SMc_TSS02236_849126_849165_-_tss_656	SMc00827	Probable phosphate permease
Motif 1	SMc_TSS02272_861870_861909_-_tss_316	SMc00922	Probable cytosine/uracil/thiamine/allantoin permease
Motif 1	SMc_TSS02296_871298_871337_+_tss_359	SMc00911	Conserved hypothetical protein
Motif 1	SMc_TSS02333_887972_888011_+_tss_15782	SMc00895	Conserved hypothetical protein
Motif 1	SMc_TSS02461_935150_935189_+_tss_1497	SMc00851	Probable glycyl-tRNA synthetase beta chain
Motif 1	SMc_TSS02633_997469_997508_+_tss_1733	SMc00014	Hypothetical/unknown transmembrane protein
Motif 1	SMc_TSS02679_1009126_1009165_-_tss_3850	SMc00451	Probable processing protease
Motif 1	SMc_TSS02705_1022916_1022955_+_tss_1162	SMc00025	Putative pyruvate phosphate dikinase
Motif 1	SMc_TSS02715_1026991_1027030_-_tss_4844	SMc00084	Hypothetical protein
Motif 1	SMc_TSS02878_1092516_1092555_-_tss_451	SMc00118	Conserved hypothetical protein
Motif 1	SMc_TSS02882_1093099_1093138_-_tss_1642	SMc00456	Hypothetical protein
Motif 1	SMc_TSS03029_1145007_1145046_+_tss_6925	SMc02392	Hypothetical protein
Motif 1	SMc_TSS03037_1147943_1147982_-_tss_2467	SMc02461	Conserved hypothetical protein
Motif 1	SMc_TSS03158_1163758_1163797_+_tss_575	SMc02408	DNA-directed RNA polymerase omega subunit
Motif 1	SMc_TSS03439_1253723_1253762_-_tss_410	SMc00582	Hypothetical protein
Motif 1	SMc_TSS03472_1267216_1267255_-_tss_4738	SMc00593	Conserved hypothetical protein
Motif 1	SMc_TSS03487_1272212_1272251_-_tss_688	SMc00601	Probable CDP-diacylglycerol--glycerol-3- phosphate 3-phosphatidyltransferase transmembrane protein
Motif 1	SMc_TSS03528_1287973_1288012_-_tss_566	SMc00615	5'-phosphoribosyl-5-aminoimidazole synthetase
Motif 1	SMc_TSS03576_1301039_1301078_+_tss_401	SMc01756	Probable aspartyl-tRNA synthetase
Motif 1	SMc_TSS03582_1303047_1303086_+_tss_4441	SMc01757	Conserved hypothetical protein
Motif 1	SMc_TSS03601_1307221_1307260_-_tss_736	SMc01760	Hypothetical transmembrane protein
Motif 1	SMc_TSS03618_1312081_1312120_-_tss_490	SMc01764	Putative arginyl-tRNA--protein transferase
Motif 1	SMc_TSS03735_1350143_1350182_-_tss_814	SMc01802	Probable agmatinase
Motif 1	SMc_TSS04227_1483850_1483889_+_tss_728	SMc01299	Probable 50S ribosomal protein L14
Motif 1	SMc_TSS04374_1515565_1515604_+_tss_3932	SMc01260	Putative transcription regulator
Motif 1	SMc_TSS04735_1607602_1607641_+_tss_16108	SMc02101	Probable 30S ribosomal protein S2
Motif 1	SMc_TSS04879_1635555_1635594_+_tss_4690	SMc02079	Long-chain fatty acid transport protein precursor
Motif 1	SMc_TSS04947_1651057_1651096_+_tss_1371	SMc02067	Sec-independent protein translocase protein tatA/E homolog.
Motif 1	SMc_TSS05185_1719254_1719293_+_tss_1408	SMc01209	Probable phosphopantetheine adenylyltransferase
Motif 1	SMc_TSS05230_1728377_1728416_-_tss_648	VBISMc2174	hypothetical protein
Motif 1	SMc_TSS05236_1729025_1729064_-_tss_5079	SMc01200	Hypothetical transmembrane protein
Motif 1	SMc_TSS05363_1768492_1768531_-_tss_1265	SMc00939	Conserved hypothetical protein
Motif 1	SMc_TSS05449_1794334_1794373_-_tss_469	SMc00229	Hypothetical transmembrane protein
Motif 1	SMc_TSS05519_1819677_1819716_+_tss_1110	SMc00249	Hypothetical protein
Motif 1	SMc_TSS05692_1881244_1881283_+_tss_474	SMc00528	Conserved hypothetical protein
Motif 1	SMc_TSS05747_1903833_1903872_+_tss_372	SMc00508	Putative adenylosuccinate lyase
Motif 1	SMc_TSS05812_1923966_1924005_+_tss_1336	SMc00538	Hypothetical protein
Motif 1	SMc_TSS05858_1949313_1949352_-_tss_310	SMc00760	DNA strand exchange and recombination protein
Motif 1	SMc_TSS05880_1956536_1956575_-_tss_2204	SMc00469	Putative DnaK suppresor protein
Motif 1	SMc_TSS05929_1965419_1965458_+_tss_4174	SMc00190	Hypothetical transmembrane protein
Motif 1	SMc_TSS05958_1975766_1975805_-_tss_2706	SMc00187	Probable ubiquinol-cytochrome C reductase iron- sulfur subunit
Motif 1	SMc_TSS06023_1993333_1993372_+_tss_1911	SMc00169	NAD-malic enzyme oxidoreductase
Motif 1	SMc_TSS06112_2023314_2023353_+_tss_1927	SMc00146	Putative transcription regulator
Motif 1	SMc_TSS06141_2031394_2031433_+_tss_23317	SMc00139	Amino acid transport system permease
Motif 1	SMc_TSS06177_2042262_2042301_-_tss_1029	SMc04213	Diacylglycerol kinase
Motif 1	SMc_TSS06198_2048396_2048435_-_tss_7801	SMc04222	Conserved hypothetical protein
Motif 1	SMc_TSS06297_2073000_2073039_-_tss_580	SMc04247	Putative beta-xylosidase
Motif 1	SMc_TSS06299_2073246_2073285_+_tss_1106	SMc04248	Hypothetical transmembrane protein
Motif 1	SMc_TSS06319_2079820_2079859_-_tss_513	SMc04252	Probable oxidoreductase
Motif 1	SMc_TSS06421_2141034_2141073_+_tss_1387	SMc04331	Putative dimethylamine corrinoid protein
Motif 1	SMc_TSS06519_2178012_2178051_+_tss_2779	SMc04190	Hypothetical protein signal peptide
Motif 1	SMc_TSS06622_2226900_2226939_-_tss_554	SMc_ORF_20	HYPOTHETICAL PROTEIN
Motif 1	SMc_TSS06668_2250662_2250701_-_tss_1121	SMc01407	Probable pyridoxal phosphate biosynthetic protein
Motif 1	SMc_TSS06868_2318383_2318422_+_tss_660	SMc01471	Probable electron transport protein SCO1/SenC, cytochrome C oxidase
Motif 1	SMc_TSS07005_2360832_2360871_-_tss_668	SMc01853	DnaJ-like protein
Motif 1	SMc_TSS07010_2361030_2361069_+_tss_979	SMc01852	Probable PPi-phosphofructokinase, (pyrophosphate- fructose-6-phosphate 1-phosphotransferase)
Motif 1	SMc_TSS07016_2362436_2362475_+_tss_1768	SMc01851	Probable amino acid exporter
Motif 1	SMc_TSS07267_2487151_2487190_+_tss_505	SMc01548	Conserved hypothetical protein
Motif 1	SMc_TSS07363_2517111_2517150_-_tss_575	SMc01578	Aspartate aminotransferase A (transaminase)
Motif 1	SMc_TSS07583_2591076_2591115_+_tss_2068	SMc02737	Putative choline ABC transporter, periplasmic solute-binding component
Motif 1	SMc_TSS07665_2609188_2609227_-_tss_2247	SMc01525	Putative dipeptide binding periplasmic protein
Motif 1	SMc_TSS07687_2616174_2616213_-_tss_576	SMc01514	Conserved hypothetical protein
Motif 1	SMc_TSS07796_2659476_2659515_-_tss_12184	SMc01834	Conserved hypothetical protein
Motif 1	SMc_TSS07943_2711050_2711089_+_tss_1072	SMc01987	Dimethylglycine dehydrogenase
Motif 1	SMc_TSS08073_2798250_2798289_-_tss_2690	SMc02425	Transcription regulator GntR family
Motif 1	SMc_TSS08170_2843843_2843882_+_tss_530	SMc00738	Hypothetical transmembrane protein
Motif 1	SMc_TSS08201_2855723_2855762_+_tss_322	SMc00724	Hypothetical/unknown protein
Motif 1	SMc_TSS08223_2863598_2863637_+_tss_1275	SMc00717	Probable cell division ATP-binding protein
Motif 1	SMc_TSS08280_2881567_2881606_+_tss_122654	SMc00698	Transcription regulator, BolA/YrbA family
Motif 1	SMc_TSS08319_2893329_2893368_-_tss_842	SMc00683	Putative penicillin-binding protein
Motif 1	SMc_TSS08435_2938128_2938167_-_tss_367	SMc00640	Putative phosphoserine aminotransferase
Motif 1	SMc_TSS08486_2954738_2954777_+_tss_3698	SMc03961	UDP-sulfoquinovose synthase
Motif 1	SMc_TSS08613_3001957_3001996_-_tss_6589	SMc04006	Hypothetical transmembrane protein
Motif 1	SMc_TSS08615_3002052_3002091_+_tss_409	SMc04007	Conserved hypothetical protein
Motif 1	SMc_TSS08619_3003269_3003308_+_tss_3720	SMc04009	Conserved hypothetical protein
Motif 1	SMc_TSS08647_3014776_3014815_+_tss_1392	SMc04018	Probable 5'-nucleotidase precursor (signal peptide) protein
Motif 1	SMc_TSS08857_3092438_3092477_-_tss_2469	SMc03941	Conserved hypothetical transmembrane protein
Motif 1	SMc_TSS08866_3095029_3095068_+_tss_741	SMc03943	Conserved hypothetical protein
Motif 1	SMc_TSS08888_3099457_3099496_+_tss_566	SMc02978	Conserved hypothetical protein
Motif 1	SMc_TSS09000_3164707_3164746_+_tss_681	SMc03201	Probable 2-oxoisovalerate dehydrogenase alpha subunit
Motif 1	SMc_TSS09215_3268316_3268355_-_tss_534	SMc02524	Putative NAD-dependent formate dehydrogenase gamma subunit
Motif 1	SMc_TSS09220_3271176_3271215_+_tss_4217	SMc02520	Putative glycerol-3-phosphate dehydrogenase
Motif 1	SMc_TSS09351_3298642_3298681_+_tss_651	SMc02495	Putative transaldolase
Motif 1	SMc_TSS09443_3339495_3339534_-_tss_5002	SMc03230	Probable O-sialoglycoprotein endopeptidase
Motif 1	SMc_TSS09883_3438787_3438826_+_tss_621	SMc03770	Probable 50S ribosomal protein L21
Motif 1	SMc_TSS09909_3446495_3446534_+_tss_435	SMc03782	Hypothetical signal peptide protein
Motif 1	SMc_TSS10029_3493823_3493862_+_tss_434	SMc03827	Amino acid efflux protein
Motif 1	SMc_TSS10061_3501773_3501812_-_tss_5381	SMc03835	Putative 2'-5' RNA ligase
Motif 1	SMc_TSS10253_3554298_3554337_+_tss_751	SMc03887	Amino acid efflux protein.
Motif 1	SMc_TSS10375_3620452_3620491_-_tss_687	SMc04083	Putative carbonic anhydrase
Motif 1	SMc_TSS10408_3636870_3636909_+_tss_2166	SMc04094	Conserved hypothetical protein
Motif 2	SMb_TSS3204_1448048_1448087_-_tss_576	SMb21524	putative cell division inhibitor protein
Motif 2	SMc_TSS01833_731117_731156_+_tss_4486	SMc03037	Flagellin A
Motif 2	SMc_TSS01861_734106_734145_+_tss_312	SMc03039	Flagellin D
Motif 2	SMc_TSS02477_943523_943562_-_tss_884	SMc00991	Putative spermidine/putrescine ABC transporter
Motif 2	SMc_TSS02515_958482_958521_-_tss_551	SMc00980	Glycosyl hydrolase family protein
Motif 2	SMc_TSS02558_984401_984440_+_tss_1419	SMc00002	Conserved hypothetical protein
Motif 2	SMc_TSS02688_1014428_1014467_+_tss_3856	SMc00021	Adenine DNA methyltransferase
Motif 2	SMc_TSS04061_1445034_1445073_+_tss_517	SMc01335	Probable N-acetylmuramoyl-L-alanine amidase AmiC precursor transmembrane protein
Motif 2	SMc_TSS04412_1526955_1526994_-_tss_6767	SMc00999	Conserved hypothetical protein
Motif 2	SMc_TSS04519_1555366_1555405_+_tss_1341	SMc01029	Conserved hypothetical protein
Motif 2	SMc_TSS04931_1644146_1644185_+_tss_13265	SMc02072	Hypothetical transmembrane protein
Motif 2	SMc_TSS04966_1656937_1656976_+_tss_3702	SMc02060	Lipoprotein precursor
Motif 2	SMc_TSS05894_1960260_1960299_+_tss_371	SMc00548	Conserved hypothetical signal peptide protein
Motif 2	SMc_TSS06652_2236716_2236755_+_tss_481	SMc04357	Putative glycine-rich protein
Motif 2	SMc_TSS06923_2339514_2339553_-_tss_7354	SMc01871	Probable D-alanine--D-alanine ligase B
Motif 2	SMc_TSS07077_2386153_2386192_-_tss_456	SMc01579	Conserved hypothetical protein
Motif 2	SMc_TSS08390_2921971_2922010_+_tss_2288	SMc00654	Cell cycle transcriptional regulator CtrA, autoregulated, response regulator
Motif 2	SMc_TSS08480_2951465_2951504_-_tss_6605	SMc03958	Putative transport transmembrane protein
Motif 2	SMc_TSS08968_3140846_3140885_+_tss_2563	SMc03178	Diguanylate cyclase/phosphodiesterase
Motif 3	SMb_TSS3508_1620430_1620469_-_tss_584	SMb20605	ABC transporter, periplasmic solute-binding protein
Motif 3	SMb_TSS1293_630315_630354_-_tss_491	SMb20838	Calcium binding protein
Motif 3	SMb_TSS3168_1432996_1433035_-_tss_4821	SMb21506	probable exopolysaccharide transport protein
Motif 3	SMb_TSS3179_1438132_1438171_-_tss_1078	SMb21513	putative cell-surface polysaccharide exporter protein, PST family
Motif 3	SMc_TSS05528_1822180_1822219_-_tss_20282	SMc00252	Hypothetical protein
Motif 3	SMc_TSS07312_2498700_2498739_-_tss_5482	SMc01557	Hypothetical signal peptide protein
Motif 3	SMc_TSS07381_2521263_2521302_+_tss_4480	SMc01586	Hypothetical transmembrane protein
Motif 3	SMc_TSS03722_1341321_1341360_-_tss_2925	SMc01794	Putative polysaccharide export system periplasmic transmembrane protein
Motif 3	SMc_TSS03021_1143183_1143222_-_tss_8225	SMc02389	Hypothetical unknown transmembrane protein
Motif 3	SMc_TSS03294_1206587_1206626_-_tss_824	SMc02556	Conserved hypothetical protein
Motif 3	SMc_TSS09025_3175475_3175514_+_tss_5137	SMc03211	Putative 4-hydroxyphenylpyruvate dioxygenase
Motif 3	SMc_TSS00291_160606_160645_+_tss_16283	SMc04114	Putative pilin subunit

## Sheet: S17 FeuP
Figure S17. Predicted FeuP binding motifs compared to transcription start sites identified in this study and to microarray data for 14 feuP-dependent genes identified by Griffitts et al. 2008 (Mol. Microbiol. 69:479-490).
Fold change increase is for a FeuP overexpressing strain relative to a feuP mutant strain. N/A = not applicable
As discussed in the text, the ndvA transcript was misclassified by the automated methods used in our study.
GENE INFORMATION			TSS INFORMATION							MOTIF INFORMATION
Gene name	Gene product	Fold change increase (Griffitts 2008)	TSS id	Position		Strand	Category	Distance to start codon	Coverage	Strand	Position		Match e-value	Motif sequence	Binding motif location relative to TSS	Distance
SMc00198	Hypothetical protein	28	No RNAseq TSS	N/A	N/A	N/A	N/A	N/A	N/A	N/A	N/A	N/A	N/A	N/A	N/A	N/A
SMc02389	Hypothetical protein	16	SMc_TSS03021	1143082	1143182	-	mTSS	38	8225	+	1143229	1143244	7.0056e-07	TTCATCTGGCGTTCAT	upstream	-47
			SMc_TSS03022	1143189	1143286	-	mTSS	142	136	+	1143229	1143244	7.0056e-07		downstream	57
SMb20837	Hypothetical protein	14	SMb_TSS1291	629170	629267	-	mTSS	72	72	N/A	N/A	N/A	N/A	N/A	N/A	N/A
SMc00809	Hypothetical protein	13	SMc_TSS02155	829109	829207	-	mTSS	29	102	-	829252	829267	1.92305e-07	TTCATCCGGCGTTCAG	upstream	-45
			SMc_TSS02156	829129	829228	-	mTSS	50	371	-	829252	829267	1.92305e-07		upstream	-24
SMc00141	Putative OmpA/MotB family protein	10	No RNAseq TSS	N/A	N/A	N/A	N/A	N/A	N/A	N/A	N/A	N/A	N/A	N/A	N/A	N/A
SMc03900 (ndvA)	Cyclic beta-glucan exporter required for symbiosis	7.5	SMc_TSS10279	3568531	3568630	+	asTSS		740	+	3568493	3568508	2.23055e-06	TTCAGAAGCCATTCAT	upstream	-23
SMa2297	Hypothetical arginine-rich protein	6	No RNAseq TSS	N/A	N/A	N/A	N/A	N/A		+	1279718	1279733	6.41749e-06	TTCAAGCTGCGTTCAT	N/A	N/A
SMc01586	Conserved hypothetical protein	6	SMc_TSS07381	2521303	2521406	+	mTSS	48	4480	+	2521264	2521279	1.92305e-07	TTCAGGCTCCGTTCAG	upstream	-24
SMc00252	Conserved hypothetical protein	5.4	SMc_TSS05528	1822079	1822181	-	mTSS	20	20282	-	1822204	1822219	7.0056e-07	TTCATCAGCGGTTCAG	upstream	-23
SMb20838	Putative secreted calcium binding protein	5	SMb_TSS1293	630217	630316	-	mTSS	34	491	-	630339	630354	6.346e-09	TTCACCGGCCATTCAG	upstream	-23
SMc04246	Conserved hypothetical protein	2.8	No RNAseq TSS	N/A	N/A	N/A	N/A	N/A	N/A	-	2071267	2071282	6.41749e-06	TTCATATTCGGTTCAG	N/A	N/A
SMc01557	Conserved hypothetical protein	2.6	SMc_TSS07310	2498578	2498674	-	mTSS	16	97	+	2498746	2498761	2.23055e-06	TTCATGCAGTATTCAG	upstream	-72
			SMc_TSS07311	2498581	2498677	-	mTSS	19	126	+	2498746	2498761	2.23055e-06		upstream	-69
			SMc_TSS07312	2498600	2498699	-	mTSS	41	5482	+	2498746	2498761	2.23055e-06		upstream	-47
SMc00065 (feuN)	Conserved hypothetical protein	2.3	SMc_TSS02920	1104657	1104757	+	mTSS	28	539	+	1104617	1104632	4.4421e-08	TTCATTTGCCATTCAG	upstream	-25
SMc04336	Conserved hypothetical protein	2.3	No RNAseq TSS	N/A	N/A	N/A	N/A	N/A	N/A	-	2144806	2144821	9.60548e-05	TTCACTGCGCGTTCAC	N/A	N/A
